# Supplementary material for: Single‐cell third‐generation sequencing‐based multi‐omics uncovers gene expression changes governed by ecDNA and structural variants in cancer cells
Source: Clin Transl Med. 2023 Jul 30;13(8):e1351. doi: 10.1002/ctm2.1351 (PMC10387328; doi:10.1002/ctm2.1351)
Supplement: Supplementary file 2 — Supporting Information [file CTM2-13-e1351-s009.xlsx]

## Sheet: Sheet1
Cell ID	No.of raw reads	reads mapping ratio	No. of remove duplicate reads	Duplicate rate	Averaged read length	Maximum read length	Error_rate	Genome coverage	Sequencing platform	No. of raw reads (RNA)	Reads mapping ratio (RNA)	No. of genes (RNA)
COLO320DM_4	3289542	0.999452	2795958	0.150046	4938	213079	0.0717816	0.41074	Nanopore	3421287	97.19	9547
COLO320DM_5	2354308	0.999618	2019810	0.142079	5724	138532	0.0717962	0.407995	Nanopore	3128409	97.75	8382
COLO320DM_6	1898234	0.999466	1600597	0.156797	5546	138806	0.0734845	0.327856	Nanopore	3488213	97.52	7942
COLO320DM_7	1512523	0.999261	1143103	0.244241	4203	93522	0.0724233	0.126734	Nanopore	3822042	97.71	10103
COLO320DM_8	3141517	0.999342	2651311	0.156041	5792	115690	0.0716655	0.476656	Nanopore	3331865	97.78	8833
COLO320DM_10	1265858	0.999528	1053997	0.167366	5424	143046	0.0715106	0.215875	Nanopore	3984158	97.15	9097
COLO320DM_11	1291605	0.999508	1081846	0.162402	5557	100559	0.0737149	0.228643	Nanopore	3700521	96.69	9088
COLO320DM_13	698839	0.999681	528604	0.243597	5128	54279	0.0671609	0.105702	Nanopore	3268061	97.49	7440
COLO320DM_14	1494705	0.999656	1193674	0.201398	5382	61589	0.0657611	0.32837	Nanopore	3382172	97.25	7738
COLO320DM_17	3285618	0.999549	2654364	0.192126	4953	67126	0.0650308	0.601665	Nanopore	2451999	98.87	7405
COLO320DM_18	3087860	0.999569	2623924	0.150245	5696	176595	0.0665049	0.646733	Nanopore	2947719	97.98	8412
COLO320DM_19	1725920	0.999664	1282657	0.256827	5046	56880	0.0662426	0.334421	Nanopore	3192784	97.87	7395
COLO320DM_20	2220131	0.999695	1843913	0.169458	5701	52527	0.0659278	0.507313	Nanopore	3374242	97.97	9345
COLO320DM_21	2132510	0.999585	1761712	0.173879	5589	57958	0.0651819	0.487157	Nanopore	3288672	97.65	8467
COLO320DM_22	1332541	0.999657	1055499	0.207905	5428	53077	0.0665408	0.31266	Nanopore	3599007	98.23	7040
COLO320DM_23	1610930	0.999118	1306162	0.189188	5574	61346	0.0662153	0.389223	Nanopore	3787143	98	8099
COLO320DM_24	920934	0.999712	767187	0.166947	5795	47906	0.066528	0.23796	Nanopore	4740805	97.67	7999
PC3_1	1473034	0.999566	1419509	0.0363366	5722	175792	0.0678619	0.610267	Nanopore	2492394	95.94	11724
PC3_5	2279611	0.999614	2071714	0.0911985	5743	186911	0.0691248	0.560089	Nanopore	3349826	94.09	9852
PC3_6	1710634	0.999671	1539871	0.0998244	5796	294088	0.0699126	0.454694	Nanopore	3835891	90.44	10402
PC3_7	1526417	0.999603	1373786	0.099993	5688	202699	0.0693724	0.416987	Nanopore	3832139	94.04	10778
PC3_8	1485491	0.999577	1323508	0.109043	5368	267509	0.0679547	0.384791	Nanopore	3758918	93.32	10269
PC3_9	901450	0.999628	814212	0.0967752	5607	52983	0.0682349	0.281728	Nanopore	2864625	97.95	10689
PC3_10	1345710	0.999426	1226409	0.0886528	5534	125318	0.0690174	0.392485	Nanopore	3261357	96.36	9792
PC3_11	1615185	0.999559	1482842	0.0819367	5886	110604	0.0711176	0.464538	Nanopore	3329658	96.97	11501
PC3_12	1700237	0.99959	1571931	0.0754636	5760	185131	0.070179	0.483939	Nanopore	3571651	94.54	11760
PC3_13	1463505	0.999532	1272459	0.13054	5431	67691	0.0647899	0.44302	Nanopore	3371995	96.17	9977
PC3_14	3697211	0.999643	3353777	0.09289	5963	248071	0.064954	0.777383	Nanopore	3906991	96.55	12832
PC3_15	1131562	0.999675	956115	0.155049	5673	90783	0.0656923	0.364966	Nanopore	3699664	96.48	9617
PC3_17	4112309	0.999602	3536854	0.139935	5639	184785	0.0643863	0.76627	Nanopore	3306973	98.07	9806
PC3_19	1395638	0.999699	1141580	0.182037	5546	143124	0.0652267	0.375037	Nanopore	3505244	97.35	10519
PC3_20	1660476	0.999722	1375244	0.171777	5396	60791	0.0646968	0.452211	Nanopore	3339186	96.99	10375
PC3_21	1524462	0.999591	1275300	0.163443	5356	52533	0.0649722	0.425038	Nanopore	2831682	97.76	8975
PC3_23	1347149	0.999696	1132587	0.159271	5701	107353	0.0662893	0.401066	Nanopore	3801663	97.06	10423
PC3_24	532325	0.999659	451532	0.151774	5661	41139	0.0643015	0.15964	Nanopore	3505792	96.5	9781
U2OS_1_2	555240	0.99688	393212	0.291816	6414	21446	0.014562	0.405512	PacBio	6018465	85.99	10337
U2OS_1_3	247322	0.995767	145483	0.411767	6226	20833	0.0166342	0.158558	PacBio	5604782	91.7	10275
U2OS_1_5	250141	0.986138	156465	0.374493	6437	20926	0.0128501	0.184602	PacBio	6145570	91.78	10277
U2OS_1_6	166350	0.984686	118283	0.288951	6383	20947	0.0167974	0.151254	PacBio	10309126	91.3	10136
U2OS_1_7	500108	0.993518	349130	0.301891	6233	21575	0.0142564	0.36471	PacBio	6005939	86.74	8513
U2OS_1_8	160104	0.981804	112355	0.298237	6581	20989	0.0132994	0.150067	PacBio	5878388	90.51	10618
U2OS_2_1	771033	0.988069	736322	0.0450188	8497	84307	0.0700429	0.523811	Nanopore	2861779	91.72	9464
U2OS_2_2	476345	0.984626	453293	0.0483935	8511	102016	0.0697805	0.491446	Nanopore	2507884	87.28	9687
U2OS_2_3	1454683	0.984489	1379488	0.0516917	8462	110803	0.0695927	0.585527	Nanopore	2630057	91.19	11181
U2OS_2_4	1606047	0.993214	1526836	0.0493205	8220	110048	0.0699197	0.571447	Nanopore	2426635	93.53	8498
U2OS_2_5	1859437	0.988707	1758529	0.054268	8414	112695	0.0699768	0.473932	Nanopore	2476770	93.48	10934
U2OS_2_6	2992479	0.991534	2833601	0.0530924	8527	112220	0.0698551	0.614032	Nanopore	6906468	90.01	10906
U2OS_2_7	1034631	0.990694	985848	0.0471501	8506	127435	0.0689349	0.599623	Nanopore	2653614	90	9241
U2OS_2_8	901853	0.991486	859795	0.0466351	8648	137457	0.0704078	0.384854	Nanopore	2717654	91.18	9446
U2OS_2_9	559872	0.988241	535819	0.0429616	8530	117980	0.0689064	0.528053	Nanopore	3322221	87.27	9876
U2OS_2_10	1325106	0.992116	1259891	0.0492149	8233	91616	0.068447	0.523811	Nanopore	2558462	90.64	8708
U2OS_2_11	1551503	0.967178	1473002	0.0505967	7869	95583	0.0699995	0.383811	Nanopore	3793526	86.64	9658
U2OS_2_12	1241395	0.988069	1182531	0.0474176	8497	84307	0.0700429	0.365586	Nanopore	3216742	93.11	11007
U2OS_2_13	941092	0.990985	894178	0.0498506	7710	91521	0.0722534	0.466285	Nanopore	3777680	91.93	9353
U2OS_2_14	1378332	0.989211	1308210	0.0508745	7989	88878	0.0752259	0.243565	Nanopore	3089758	90.3	8617
U2OS_2_15	2095907	0.989021	1979385	0.055595	7804	93624	0.0752598	0.487971	Nanopore	3185023	88.63	9556
U2OS_2_16	1991811	0.995819	1889822	0.0512042	7485	98656	0.0741535	0.504551	Nanopore	3516775	91.05	10411
U2OS_2_17	1291938	0.981355	1221512	0.0545119	7646	88677	0.0755108	0.542976	Nanopore	3358258	85.12	8667
U2OS_2_18	2335942	0.989785	2208564	0.0545296	7779	104997	0.0746804	0.653877	Nanopore	3409660	91.37	10247
U2OS_2_19	2196479	0.984937	2084676	0.050901	8034	88320	0.0749782	0.415635	Nanopore	3578530	91.62	10666
U2OS_2_20	877571	0.983117	834228	0.0493897	7857	75138	0.0740766	0.377095	Nanopore	2943721	89.21	10472
U2OS_2_21	1551419	0.975589	1480986	0.0453991	8063	88004	0.0741537	0.282152	Nanopore	3174164	93.12	9796
U2OS_2_22	1601037	0.990985	1521768	0.049511	7710	91521	0.0722534	0.466285	Nanopore	2927617	93.51	9388
U2OS_2_23	930218	0.989636	886620	0.0468686	7884	209934	0.0749134	0.508104	Nanopore	3240673	90.69	10450
U2OS_2_24	779130	0.984671	746334	0.0420931	7976	91365	0.0731827	0.458281	Nanopore	6149280	89.26	10316
HEK293T_2	455581	1	224263	0.507743	7146	21188	0	0.228769	Pacbio	3858523	96.6	9626
HEK293T_4	288578	1	167713	0.41883	6826	20856	0	0.18711	Pacbio	4628957	93.89	11717
HEK293T_5	285919	1	168955	0.409081	7224	21519	0	0.197602	Pacbio	4811757	88.79	10544
HEK293T_6	298314	1	168696	0.434502	7214	21458	0	0.192351	Pacbio	4286482	92.56	11055
HEK293T_7	342092	1	198753	0.419007	7008	21036	0	0.229627	Pacbio	4658969	84.57	10179
HEK293T_8	309620	1	210137	0.321307	7221	20917	0	0.263763	Pacbio	5055155	93.52	12389
HCC_HPC1_1	1383951	0.98886	1199528	0.133258	8153	60635	0.0604793	0.278276	Nanopore	2193123	0.939	4891
HCC_HPC1_2	1220427	0.99865	1035981	0.151132	8632	56078	0.0615816	0.249123	Nanopore	2119535	0.935	4512
HCC_HPC1_3	1159276	0.998113	956509	0.174908	8608	48835	0.0621757	0.212761	Nanopore	1794019	0.908	3986
HCC_HPC1_4	1694714	0.996661	1557441	0.0810007	7917	53343	0.0599589	0.476185	Nanopore	1625266	0.851	5442
HCC_HPC1_5	1053866	0.997532	880707	0.164308	8683	52829	0.0651791	0.213714	Nanopore	1323779	0.914	4060
HCC_HPC1_6	898643	0.994375	739637	0.17694	8697	59428	0.0643029	0.174173	Nanopore	1680756	0.925	4577
HCC_HPC1_7	1372253	0.960456	1168510	0.148473	8660	54221	0.0615228	0.272182	Nanopore	1723921	0.941	4077
HCC_HPC1_8	1547037	0.992365	1416523	0.0843639	8065	45013	0.0592973	0.468652	Nanopore	877545	0.936	3868
HCC_HPC1_9	1373198	0.997596	1197837	0.127703	8622	54291	0.0623973	0.326233	Nanopore	493005	0.77	3819
HCC_HPC1_10	1529033	0.986871	1437442	0.0599013	8048	63446	0.0593256	0.544546	Nanopore	2348617	0.933	4708
HCC_HPC1_11	1375099	0.996457	1169568	0.149466	8416	67132	0.0619139	0.293594	Nanopore	1433201	0.914	4167
HCC_HPC1_12	1826629	0.970221	1747229	0.043468	7775	58025	0.057098	0.622372	Nanopore	1225338	0.901	3831
HCC_HPC2_1	1199994	0.998186	1181993	0.0150009	7298	41513	0.0658795	0.683269	Nanopore	699431	0.905	4766
HCC_HPC2_2	1112809	0.995491	1075843	0.0332186	7079	58767	0.0656163	0.530073	Nanopore	365772	0.871	4077
HCC_HPC2_3	1274033	0.988821	1251662	0.0175592	7332	59362	0.0646296	0.659121	Nanopore	1580716	0.877	4610
HCC_HPC2_4	1110316	0.996397	1067102	0.0389205	7138	44140	0.0652121	0.456904	Nanopore	1164698	0.894	3618
HCC_HPC2_5	1291503	0.995851	1268564	0.0177615	7100	38092	0.0651908	0.678331	Nanopore	597603	0.901	5017
HCC_HPC2_6	1092930	0.997735	1057306	0.032595	7115	42817	0.066236	0.524369	Nanopore	1087834	0.913	3383
HCC_HPC2_7	895200	0.971549	785703	0.122316	7400	43903	0.0678569	0.2139	Nanopore	268874	0.793	3753
HCC_HPC2_8	1025568	0.99202	996562	0.0282829	7229	41173	0.0671951	0.570006	Nanopore	367641	0.484	5009
HCC_HPC2_9	1123197	0.985166	1090003	0.0295531	7002	38442	0.065602	0.582794	Nanopore	288230	0.893	3158
HCC_HPC2_10	956857	0.998247	922417	0.0359928	7424	57692	0.0666502	0.471639	Nanopore	309590	0.898	4389
HCC_HPC2_11	841388	0.999052	787473	0.0640786	7647	49671	0.067297	0.287226	Nanopore	521180	0.92	4127
HCC_HPC2_12	1079562	0.996276	1047297	0.0298871	7187	36941	0.0664724	0.51994	Nanopore	183141	0.763	3728
HCC_HPC3_9	1488505	0.991048	1352999	0.091035	7677	49489	0.0582773	0.346665	Nanopore	192437	0.774	4301
HCC_HPC3_10	1223438	0.980975	1099657	0.101175	7352	41750	0.0572822	0.243341	Nanopore	474701	0.922	4240
HCC_HPC3_11	1368373	0.976304	1301689	0.0487323	7414	46088	0.0571353	0.466555	Nanopore	942233	0.918	3755
HCC_HPC3_12	1180154	0.997377	1141179	0.0330254	7772	36086	0.0579768	0.542881	Nanopore	1172061	0.918	4816
HCC_TAM1_1	1280321	0.992537	1191854	0.0690975	7297	45613	0.0624744	0.370706	Nanopore	1065727	0.93	4826
HCC_TAM1_2	1175814	0.992255	1090657	0.0724239	7580	41024	0.0635899	0.363705	Nanopore	1374660	0.951	4779
HCC_TAM1_3	1393288	0.977582	1290300	0.0739172	7484	53598	0.0627165	0.403862	Nanopore	199263	0.86	4595
HCC_TAM1_4	1254300	0.993021	1174320	0.0637646	7468	41767	0.0623794	0.379537	Nanopore	750076	0.935	3935
HCC_TAM1_5	1236027	0.9898	1195105	0.0331077	6610	43509	0.0605062	0.499867	Nanopore	118237	0.836	3088
HCC_TAM1_6	1156715	0.988715	1031063	0.108628	7705	50028	0.0659032	0.28672	Nanopore	502743	0.914	5078
HCC_TAM1_7	1164345	0.996655	1104190	0.0516642	7466	49004	0.0633236	0.449058	Nanopore	406479	0.877	4643
HCC_TAM1_8	1405236	0.992697	1329728	0.0537333	7161	35098	0.0627664	0.47233	Nanopore	360532	0.925	3914
HCC_TAM1_9	1126880	0.991531	1079048	0.0424464	7096	43841	0.0620149	0.469512	Nanopore	240561	0.91	2747
HCC_TAM1_10	1683028	0.996547	1627878	0.0327683	7003	40886	0.0584286	0.61816	Nanopore	466134	0.879	3623
HCC_TAM1_11	1333259	0.986397	1277741	0.0416408	7231	40028	0.0615691	0.538389	Nanopore	1111821	0.946	4284
HCC_TAM1_12	1193384	0.985736	1123294	0.0587321	7134	37053	0.0624594	0.399249	Nanopore	240449	0.905	2732
HCC_TEC1_1	1298247	0.990915	1141312	0.120882	7827	41201	0.0594198	0.23719	Nanopore	67955	0.827	1513
HCC_TEC1_2	1161196	0.997037	1102986	0.0501293	7624	47411	0.0589457	0.465984	Nanopore	107362	0.634	2070
HCC_TEC1_3	1640904	0.989703	1506809	0.0817202	6745	52019	0.0553611	0.291237	Nanopore	198117	0.146	1478
HCC_TEC1_4	1189671	0.997776	1122606	0.0563727	7220	47553	0.0585226	0.422226	Nanopore	86289	0.844	2266
HCC_TEC1_5	1206105	0.996849	1096532	0.0908486	7674	51844	0.060442	0.311029	Nanopore	111935	0.906	1684
HCC_TEC1_6	1344988	0.997216	1290439	0.0405572	7335	46697	0.0575976	0.541065	Nanopore	22187	0.648	1410
HCC_TEC1_7	1208736	0.943669	1149544	0.0489702	7546	41223	0.0584314	0.435752	Nanopore	11327	0.724	1078
HCC_TEC1_8	1163219	0.947013	1078024	0.0732407	7642	52600	0.0599763	0.339086	Nanopore	13386	0.72	1047
