# Supplementary material for: Single‐cell third‐generation sequencing‐based multi‐omics uncovers gene expression changes governed by ecDNA and structural variants in cancer cells
Source: Clin Transl Med. 2023 Jul 30;13(8):e1351. doi: 10.1002/ctm2.1351 (PMC10387328; doi:10.1002/ctm2.1351)
Supplement: Supplementary file 4 — Supporting Information [file CTM2-13-e1351-s003.xlsx]

## Sheet: Sheet1
Number	Name	Length (bp)	Mix ratio
1	pQD-in	3206	4
2	HD-T878-UBQ10	5205	1
3	A10-pg-p221	5275	90
4	myb98-genomic-nsc-TOPO	5741	40
5	pro18-Mal480-d1s-E9t	7603	5
6	2x35S-Lbcpf1-pQD	7696	80
7	Cas9-U6-sgRNA-pQD	7833	15
8	2x35S-eYGFPuv-T878-p73	11811	100
9	5P2T-pKGW7	12282	12
10	lat52-grim-TE-MC9-prk6-pKGW7	13209	30
11	V7-MC-HG-FA	14122	40
12	lat52-RG-HTR10-1-GFP-pBGW7	14437	55
13	pB2CGW	15854	75
14	Suntag-CRISPRi	16510	2
15	pHDZGW	17285	8
16	380B-eYGFPuv-d11-d15	27302	20
