# Supplementary material for: Single‐cell third‐generation sequencing‐based multi‐omics uncovers gene expression changes governed by ecDNA and structural variants in cancer cells
Source: Clin Transl Med. 2023 Jul 30;13(8):e1351. doi: 10.1002/ctm2.1351 (PMC10387328; doi:10.1002/ctm2.1351)
Supplement: Supplementary file 5 — Supporting Information [file CTM2-13-e1351-s008.xlsx]

## Sheet: Sheet1
ecDNA number	#chrom	start	end	Type	length	forword	LINKS	F primer	R primer	PCR length
Chr1	1	36598467	36613023	1	14557	+	1:36598467-36613023	TTACAAGGAGTGTGAGTAGGACAAAGAGAT	GTGACCATGACCTCTTCTTTATTCATCCTT	730
Chr3	3	48636539	48698148	1	61610	+	3:48636539-48698148	ATGCAAAGAGCAGAGAATCTAAACCTAAGG	GTTTAACAGCAGATCCAGAAGACCTTGAGA	501
Chr3-1	3	3903805	5494675	1	1590871	+	3:3903805-5494675	TGTTCCATCAGTACTCAACTTAGGAAAGTG	TCTTTGGAGTGCCTGATAGTAAATATGTGG	746
Chr6	6	149942495	149967345	1	24851	+	6:149942495-149967345	GGTCATATGACCAGCACAACCTATAATAGT	TTCCTCCCTTTCTAGAAAGAGTTTGCTGA	875
Chr7	7	76909031	78028799	1	1119769	+	7:76909031-78028799	CAGCTATCTACTGAGAGCCTTCTATGTACT	GCAGTATTCCAGAGGGTCAAATAGATAAGG	878
Chr8	8	108818937	108848454	1	29518	+	8:108818937-108848454	TAGTAGAGCCAAGTGCCGATGATCCTTC	CAGGAAGGAGAAGAGGAATTGTGAGTTAAA	595
Chr14	14	66920029	66950812	1	30784	+	14:66920029-66950812	TTCCTTGTTTCTCCCTAGTTGTTGAGTATG	GCATGGATGGTCAGAATCAGATTCATTCT	749
Chr16	16	86629531	86665660	1	36130	+	16:86629531-86665660	CTGGAACACTGACAATGTTTGGTACAGAC	GTAGTGAGGTCATCTTCTTTAAGCTACCTG	994
Chr2	2	148479197	148530752	1	51556	+	2:148479197-148530752	CTGGTTCCCTCCTCTCTAATTAAGAATCCA	CTGCCTTAGATAAGCAGTGAAGACATTTGA	998
Chr14-1	14	43608766	43970014	1	361249	+	14:43608766-43970014	AGCTACTAGATCCAGCAAGATGTAGAAACT	GCACTCATGGTATGACTCAGTAATTCCTTT	426
