# Supplementary material for: Single‐cell third‐generation sequencing‐based multi‐omics uncovers gene expression changes governed by ecDNA and structural variants in cancer cells
Source: Clin Transl Med. 2023 Jul 30;13(8):e1351. doi: 10.1002/ctm2.1351 (PMC10387328; doi:10.1002/ctm2.1351)
Supplement: Supplementary file 6 — Supporting Information [file CTM2-13-e1351-s001.xlsx]

## Sheet: COLO320DM
	Gene expression level
GENE	COLO320DM	PC3	U2OS	Cell Line
WWTR1	43.7129	132.327	9.29333	COLO320DM
CD74	0.0464706	0	0.0403333	COLO320DM
HERPUD1	59.2547	36.8076	45.7863	COLO320DM
CYLD	5.89235	7.36714	8.031	COLO320DM
ABL1	1.73588	3.67524	8.05433	COLO320DM
BMPR1A	4.61294	3.50857	4.17167	COLO320DM
PDGFRB	0.04	0	4.35267	COLO320DM
BCL9	12.6629	4.32667	9.82333	COLO320DM
SET	143.868	70.6714	293.861	COLO320DM
CNTRL	14.9871	3.73619	10.3767	COLO320DM
PPP6C	22.1812	9.58667	20.336	COLO320DM
CXCR4	1.20941	0	0	COLO320DM
HOXC11	3.62941	0	2.11067	COLO320DM
NUP214	14.1882	12.1648	19.159	COLO320DM
MYCN	1.15706	0	0.028	COLO320DM
ERCC5	15.6965	2.61286	6.91233	COLO320DM
LEF1	102.955	0.0209524	10.6983	COLO320DM
RB1	26.8529	10.4467	14.1683	COLO320DM
SMAD4	15.8047	4.75952	6.57433	COLO320DM
LRP1B	0.165882	0	0	COLO320DM
TET2	7.16353	1.80619	2.306	COLO320DM
CREB3L2	8.79176	2.99095	6.171	COLO320DM
TAL2	4.20588	0.676667	0	COLO320DM
NUTM2B	0.0347059	0.2	0	COLO320DM
NUTM2D	0.0117647	0	0.0306667	COLO320DM

## Sheet: PC3
	Gene expression level
GENE	COLO320DM	PC3	U2OS	Cell Line
CASP8	6.25118	7.10762	5.182	PC3
ERBB3	0	2.55619	2.60267	PC3
SMARCD1	44.3453	27.71	26.981	PC3
RHOA	264.965	343.797	426.078	PC3
AFF4	11.3182	22.6414	27.0807	PC3
MAP3K13	138.058	120.289	74.1563	PC3
KEAP1	42.2559	49.4162	31.745	PC3
PALB2	12.9447	5.03	10.4217	PC3
MECOM	2.04294	1.58857	2.69833	PC3
JAK2	1.39529	2.33286	2.28633	PC3
NIN	13.2782	15.5048	21.075	PC3
HIF1A	18.2971	125.525	52.6347	PC3
LYL1	0	1.67	0	PC3
RNF43	5.97647	0.994286	0.386333	PC3
COL1A1	0.185294	1.05048	12.3187	PC3
PPFIBP1	6.88765	14.4614	11.1917	PC3
BCL7A	5.31588	6.42143	1.269	PC3
SH2B3	1.54412	6.75714	6.293	PC3
CDKN1B	12.3512	2.59857	8.974	PC3
CHD4	42.2088	16.0143	59.7537	PC3
ITK	0	0.872381	0	PC3
BCL6	0.887059	4.24048	2.75067	PC3
SF3B1	79.3671	71.0733	66.9717	PC3
NFE2L2	19.1776	27.3524	37.6783	PC3
ARID1A	11.1971	8.54619	9.89967	PC3
CREB1	11.6929	16.3443	20.2693	PC3
CD274	0	0.551905	0.612667	PC3
SPOP	50.6665	37.8833	29.1147	PC3
PIK3CA	7.19412	8.09143	3.017	PC3
ATF1	31.3371	20.1776	32.5723	PC3
SDC4	0.441176	10.5852	22.8403	PC3
MAX	36.0682	55.079	27.11	PC3
ZNF384	0.664706	1.27048	2.67467	PC3
SIX1	7.55529	11.5205	7.464	PC3
KDR	0	1.03952	0	PC3
FOXA1	0.920588	19.2414	0	PC3
KRAS	28.9394	3.90905	16.579	PC3
CDC73	17.0647	12.0614	26.9523	PC3
DDB2	16.9847	17.9362	109.46	PC3
APC	15.0782	5.73476	13.714	PC3
TBX3	6.14882	8.41952	2.541	PC3
MDM2	7.86059	14.5843	21.1303	PC3
TMEM127	3.73294	5.25143	11.7477	PC3
KNL1	13.2676	21.2905	12.2263	PC3
TET1	7.04118	1.12571	1.87433	PC3
IDH1	29.4294	30.88	42.881	PC3
ETV6	0.792353	0.863333	7.39567	PC3
ETNK1	42.7082	25.38	16.3853	PC3
LRIG3	3.81118	0.755238	3.00067	PC3
LPP	16.7306	11.8843	8.492	PC3
PIK3R1	8.51118	2.98381	3.50133	PC3
NFIB	10.1935	9.32762	17.3503	PC3
CDKN2A	105.188	178.544	1.64433	PC3
HMGA2	6.65353	35.95	13.9007	PC3
EXT2	11.4182	7.1181	14.57	PC3
MSI2	15.3447	8.87095	6.93733	PC3
WIF1	0.0376471	0.0114286	0	PC3
BUB1B	31.0182	37.0233	27.769	PC3
EIF4A2	140.648	141.382	106.243	PC3
CREB3L1	0	3.53952	11.041	PC3
EBF1	0	0.0138095	0.679333	PC3
RAD21	74.0306	111.379	93.6533	PC3
PSIP1	35.1671	20.529	30.037	PC3
TSHR	0	0.0204762	0	PC3
KMT2D	3.89118	1.53	2.35667	PC3
MLLT3	12.0906	3.02286	2.19567	PC3
POLE	17.3447	4.8519	7.93333	PC3
TBL1XR1	66.0394	45.2052	33.7033	PC3
MLF1	58.5688	16.4614	44.0533	PC3
PTPN11	89.6982	95.0286	62.1043	PC3
NPM1	1154.95	871.719	1625.29	PC3
RAD51B	12.2129	8.12667	8.47533	PC3
FANCF	1.5	0.57	2.38133	PC3
WT1	0	3.5619	2.63767	PC3
FHIT	4.72647	0.90619	2.84467	PC3
NCOR2	4.15941	5.95714	8.80833	PC3
ARHGEF12	14.4441	9.90143	6.19367	PC3
PDCD1LG2	0	0.092381	0.0646667	PC3
ETV5	7.45	43.8657	22.8187	PC3

## Sheet: U2OS
	Gene expression level
GENE	COLO320DM	PC3	U2OS	Cell Line
CLTCL1	0.481176	0.221429	2.89233	U2OS
BCORL1	0.987059	0.971905	0.623333	U2OS
ATRX	24.9682	16.4767	50.746	U2OS
HSP90AB1	205.091	255.115	231.525	U2OS
SMARCB1	49.1341	22.8067	47.5623	U2OS
MAPK1	14.9641	14.0257	31.7343	U2OS
STAG2	47.3324	21.5867	12.5683	U2OS
ELF4	0.481765	1.65857	2.914	U2OS
FBXW7	12.8512	7.7181	30.4337	U2OS
KDM5C	2.70294	2.96095	2.903	U2OS
MLLT1	6.37118	5.36381	11.862	U2OS
RAF1	18.5724	36.779	38.0417	U2OS
NFKBIE	0.128235	4.45905	7.23133	U2OS
MSN	0.00705882	15.6076	8.39467	U2OS
GPC3	2.95706	0.0204762	0.0463333	U2OS
XPC	2.85588	5.79619	10.9543	U2OS
PHF6	31.5429	23.3452	10.5777	U2OS
RECQL4	15.9706	27.6995	49.7933	U2OS
ERCC3	50.0094	15.3276	24.877	U2OS
MN1	0	0	5.439	U2OS
ERCC4	19.9094	6.93	14.9877	U2OS
IKZF1	0	0	0.229333	U2OS
BCR	6.04588	2.34524	0.0946667	U2OS
HLA-A	41.1994	41.4681	28.8793	U2OS
