# Supplementary material for: Single‐cell third‐generation sequencing‐based multi‐omics uncovers gene expression changes governed by ecDNA and structural variants in cancer cells
Source: Clin Transl Med. 2023 Jul 30;13(8):e1351. doi: 10.1002/ctm2.1351 (PMC10387328; doi:10.1002/ctm2.1351)
Supplement: Supplementary file 9 — Supporting Information [file CTM2-13-e1351-s011.xlsx]

## Sheet: Sheet1
Name	#chrom	position	gene	geneType	partType	SV type	F primer	R primer	PCR length
Deletion-1	11	Chr11: 43888044-43888350	ALKBH3	protein_coding	intron	deletion	GACTTCTGTGCTGTGAGTGCTACATTAT	GCAGAAGCTCCTCTGAAGAAATTCATCTAG	626
Deletion-2	21	Chr21: 31544311-31544419	TIAM1	protein_coding	intron	deletion	ACCAATTTAAATAGGCAGTCTAAGACCCAG	CTGTTAGACTGCCTGTTTGTTTGCTTGTT	658
Deletion-3	4	Chr4: 108186519-108186820	LEF1-AS1	lncRNA	intron	deletion	AAATATAACCAGAACCAGCTACTTCTCACC	ATTCTAAGGCTGTTACCTGGAGGTTTAATC	835
Insertion-1	3	Chr3: 156522085	AC091607.2	lncRNA	intron	Insertion	AATTAAGCCTCATCTCCTATCTCTGCTAAC	TTTGTCTCCTAAATCTCAAAGGCTTATGGG	More than 567
Insertion-2	13	Chr13: 112866640	ATP11A	protein_coding	intron	Insertion	CAACACACATATGGTAAGACAATCATGGGT	TCACATTCACGCTGAAATTTGGAACTAGAG	More than 923
Insertion-3	10	Chr10: 43181882	CSGALNACT2	protein_coding	exon	Insertion	CCCAGATTATTGTCCATCCTGTTAATGTG	GTTTGTCCTGTATGCCTGTTTATGAAGATG	More than 528
