# Supplementary material for: Single‐cell third‐generation sequencing‐based multi‐omics uncovers gene expression changes governed by ecDNA and structural variants in cancer cells
Source: Clin Transl Med. 2023 Jul 30;13(8):e1351. doi: 10.1002/ctm2.1351 (PMC10387328; doi:10.1002/ctm2.1351)
Supplement: Supplementary file 10 — Supporting Information [file CTM2-13-e1351-s005.xlsx]

## Sheet: HPC
	Gene expression level
GENE	HPC	TAM	TEC	Cell Type
ACSL3	6.9975	11.9011	17.0854	HPC
AKT2	6.5242	17.3188	0	HPC
ARID2	2.335	0.2579	0	HPC
ATF1	9.5552	0.8095	1.8993	HPC
ATIC	15.9058	5.0124	0	HPC
ATP1A1	2.0363	18.632	13.0653	HPC
B2M	690.292	1133.44	1436.12	HPC
BARD1	1.9972	0	0	HPC
CD274	0.1235	5.1193	9.7561	HPC
CDK4	0.1872	0	0	HPC
CDKN2A	20.2349	0.4275	1.2195	HPC
CNTRL	6.3794	0.6323	0	HPC
CREB1	4.9063	7.3497	0	HPC
DDIT3	53.3758	32.6366	0	HPC
DROSHA	5.6701	0.2472	1.005	HPC
EGFR	15.3682	1.0955	0	HPC
EIF3E	107.14	56.4461	0.917	HPC
ERBB3	28.3171	1.1314	0	HPC
ETV1	3.7911	0.2579	0	HPC
EXT1	3.4994	4.9677	0	HPC
FBXW7	0.769	1.6178	1.8993	HPC
GPHN	14.4532	0	1.462	HPC
HIF1A	5.3008	52.3229	0	HPC
HIP1	3.6178	2.1153	17.7162	HPC
IDH1	139.24	21.7739	3.296	HPC
JAK2	3.719	12.145	0	HPC
KDM5C	0.7669	1.4694	0	HPC
KLF4	1.8774	141.72	44.0677	HPC
KNL1	2.8515	0	0	HPC
LRIG3	0.1666	0	6.0976	HPC
MAP3K1	0.9879	5.8991	0	HPC
MAX	6.7206	27.3857	0	HPC
MEN1	1.4907	0	0	HPC
MYC	12.61	19.8155	0	HPC
NAB2	3.1988	2.7339	0	HPC
NFIB	7.7415	1.0895	51.4754	HPC
NRAS	5.5757	2.888	0	HPC
NUP98	4.9469	0.2758	0	HPC
PIK3R1	24.7419	3.3003	9.7561	HPC
PPP6C	15.0853	15.1163	6.9175	HPC
PSIP1	12.5128	12.4986	33.2073	HPC
RAD21	21.4465	16.9229	29.4434	HPC
RBM15	2.3656	0	0	HPC
RPL5	282.457	152.009	134.898	HPC
RSPO2	4.5412	0	0	HPC
SETD2	6.7605	0.2758	0	HPC
SMARCD1	1.5191	0	0	HPC
STAT6	9.3347	5.9831	0	HPC
TENT5C	5.4648	13.3186	13.7552	HPC
TRIM33	3.4082	10.6194	8.5366	HPC
UBR5	5.5886	0	0	HPC

## Sheet: TEC
	Gene expression level
GENE	HPC	TAM	TEC	Cell Type
DDB2	21.7306	2.8761	1.2195	TEC
DEK	70.8362	18.7118	24.4527	TEC
EXT2	2.5259	16.2401	3.7987	TEC
MECOM	0	0	28.1407	TEC
STAG2	8.4733	6.0751	18.9262	TEC

## Sheet: TAM
	Gene expression level
GENE	HPC	TAM	TEC	Cell Type
GNAQ	5.2339	10.4411	6.4191	TAM
