# Supplementary material for: Single‐cell third‐generation sequencing‐based multi‐omics uncovers gene expression changes governed by ecDNA and structural variants in cancer cells
Source: Clin Transl Med. 2023 Jul 30;13(8):e1351. doi: 10.1002/ctm2.1351 (PMC10387328; doi:10.1002/ctm2.1351)
Supplement: Supplementary file 11 — Supporting Information [file CTM2-13-e1351-s007.xlsx]

## Sheet: Secondary probe
Gene	#chrom	start	end	Type	length	Design-start	Design-end	Design-length	probe number	Index No	Secondary probe
EGFR	7	55019017	55211628	gene	192612	55065323	55165323	100000	500	1	CGCAACGCTTGGGACGGTTCCAATCGGATC
MYC	8	127735434	127742951	gene	7518	127689193	127789193	100000	500	4	CAAGTATGCAGCGCGATTGACCGTCTCGTT
AC019257.8	8	1763888	1958627	gene	194740	1811258	1911258	100000	500	18	AGGGTCATCGCCGTAAGGTGGGACCGAGGG
CCND1	11	69641156	69654474	gene	13319	6.95978e+07	6.96978e+07	100000	500	33	TTTGCTCGCAAGTGCGCACGAGTTGAACTG
ecDNA-head	8	116887433	145078635		28191202	1.18197e+08	1.18397e+08	200000	500	21	GGACACGGGATCGACGGTAGTGGATCGATT
ecDNA-middle	8	116887433	145078635		28191202	1.21016e+08	1.21216e+08	200000	500	25	GATGGTCGACTGGCGGTCTTAATATGCCCA
ecDNA-tail	8	116887433	145078635		28191202	1.43569e+08	1.43769e+08	200000	500	30	GGGTACTCGCGTCTGGAACGACGGATTCAG

## Sheet: Primary probe-EGFR
ID	Primary Probe
EGFR	CCCGCGTTAACCATACACCGCGCAACGCTTGGGACGGTTCCAATCGGATCAAAAGGTTCTGGTTGCAGAAGGAATAAGAAATGGCTTGAGAGGTAGCCACACGCTTCGATG
EGFR	CCCGCGTTAACCATACACCGCGCAACGCTTGGGACGGTTCCAATCGGATCGGGGAATTAGGGACATGGCTGTGTTTCCCCAGAGAGGTAGCCACACGCTTCGATG
EGFR	CCCGCGTTAACCATACACCGCGCAACGCTTGGGACGGTTCCAATCGGATCGCCAAGTGAAGCTGAGTCATATGGCCTCTGTCATTGGTAGCCACACGCTTCGATG
EGFR	CCCGCGTTAACCATACACCGCGCAACGCTTGGGACGGTTCCAATCGGATCTTTTCCTCGCAGTGACTACGTGATGAAAGTACCATGCGGTAGCCACACGCTTCGATG
EGFR	CCCGCGTTAACCATACACCGCGCAACGCTTGGGACGGTTCCAATCGGATCGCACTCCCCTCTTGCGTCCTTTCCTCCCATGTTTGGGTAGCCACACGCTTCGATG
EGFR	CCCGCGTTAACCATACACCGCGCAACGCTTGGGACGGTTCCAATCGGATCACCGTGGTCATAATAGTGTGGCATTTGATAACTAATGAGGCGGTAGCCACACGCTTCGATG
EGFR	CCCGCGTTAACCATACACCGCGCAACGCTTGGGACGGTTCCAATCGGATCAGGGCTACCGTCAGCCTGCGGCACACAAGTAAATCAAATATGGTAGCCACACGCTTCGATG
EGFR	CCCGCGTTAACCATACACCGCGCAACGCTTGGGACGGTTCCAATCGGATCAAAAGGGCAGTTCAAAAGCTTTGGTTGCTATTGTGAAAGTGGTAGCCACACGCTTCGATG
EGFR	CCCGCGTTAACCATACACCGCGCAACGCTTGGGACGGTTCCAATCGGATCCTCCCTGAGGTCAGCTGCCTAGCTTCTCCTCCTCTGGTAGCCACACGCTTCGATG
EGFR	CCCGCGTTAACCATACACCGCGCAACGCTTGGGACGGTTCCAATCGGATCTCCAAAACGTAAAAGTAAACCATGCATCCACAGAGACATGGGGTAGCCACACGCTTCGATG
EGFR	CCCGCGTTAACCATACACCGCGCAACGCTTGGGACGGTTCCAATCGGATCGTCCTTGCCATTGGTTTATGCCTCAGCCCCACCATGGTAGCCACACGCTTCGATG
EGFR	CCCGCGTTAACCATACACCGCGCAACGCTTGGGACGGTTCCAATCGGATCCTGCGTGAGCACAGCTGCAGGAGCAAAAGTCAGAAGGTAGCCACACGCTTCGATG
EGFR	CCCGCGTTAACCATACACCGCGCAACGCTTGGGACGGTTCCAATCGGATCGAAACCCTCAAGGTGGTTGTGTCTGCAGGAAAGTGGGTAGCCACACGCTTCGATG
EGFR	CCCGCGTTAACCATACACCGCGCAACGCTTGGGACGGTTCCAATCGGATCCCGGAGCCCATGGGGAAATGACTCCAGAGTGTTCCGGTAGCCACACGCTTCGATG
EGFR	CCCGCGTTAACCATACACCGCGCAACGCTTGGGACGGTTCCAATCGGATCCTGGGAAAGCCCCAACAAGTTACCTACTGGTAAATGAGGTAGCCACACGCTTCGATG
EGFR	CCCGCGTTAACCATACACCGCGCAACGCTTGGGACGGTTCCAATCGGATCAATAATTTCCCACAGACAAAATCCTCAATCCTCACCATCCTGGTAGCCACACGCTTCGATG
EGFR	CCCGCGTTAACCATACACCGCGCAACGCTTGGGACGGTTCCAATCGGATCTTAGGCAATGGTTTTCTTCAGAGATAGCTTAGAGTGAGCCCGGTAGCCACACGCTTCGATG
EGFR	CCCGCGTTAACCATACACCGCGCAACGCTTGGGACGGTTCCAATCGGATCGTGTCCAGGGCACAGTGATCCTCATCACTAGCCGGGGTAGCCACACGCTTCGATG
EGFR	CCCGCGTTAACCATACACCGCGCAACGCTTGGGACGGTTCCAATCGGATCCTGTATCTTCTCTGCAGCCCTTACTGAAGCCGTTAGGTAGCCACACGCTTCGATG
EGFR	CCCGCGTTAACCATACACCGCGCAACGCTTGGGACGGTTCCAATCGGATCCGGGAGGCAATAGTCTGTCCACATCTAAGAACACAGGTAGCCACACGCTTCGATG
EGFR	CCCGCGTTAACCATACACCGCGCAACGCTTGGGACGGTTCCAATCGGATCATCCACACCAACTTTAGGAATGTGTAGAAAGAAGGGTCAGGGTAGCCACACGCTTCGATG
EGFR	CCCGCGTTAACCATACACCGCGCAACGCTTGGGACGGTTCCAATCGGATCAAAAGGAATTTTATCGAGGTGGCCCTTGAGTGCCAGGTAGCCACACGCTTCGATG
EGFR	CCCGCGTTAACCATACACCGCGCAACGCTTGGGACGGTTCCAATCGGATCTGTGCAGCAAGTATCTGCTGAGCTAATAATAAACAGCCTGGTAGCCACACGCTTCGATG
EGFR	CCCGCGTTAACCATACACCGCGCAACGCTTGGGACGGTTCCAATCGGATCAAAAGACCCCTTGTTCTACTGCATCCCAGCTCCCCGGTAGCCACACGCTTCGATG
EGFR	CCCGCGTTAACCATACACCGCGCAACGCTTGGGACGGTTCCAATCGGATCCTCTCCAGGATTGGTGACCTCCTAGGTCGTGAAGCGGTAGCCACACGCTTCGATG
EGFR	CCCGCGTTAACCATACACCGCGCAACGCTTGGGACGGTTCCAATCGGATCCAACTTCAGGTCCCTTTGACAGTGTCAGCAGGCATGGTAGCCACACGCTTCGATG
EGFR	CCCGCGTTAACCATACACCGCGCAACGCTTGGGACGGTTCCAATCGGATCTGCAGTGAACTCAGGAAGATGCCTGCATAGACTCTGGTAGCCACACGCTTCGATG
EGFR	CCCGCGTTAACCATACACCGCGCAACGCTTGGGACGGTTCCAATCGGATCATGTTACATTTTCTCCCCTATCCCAGGCTGCATCTGGTAGCCACACGCTTCGATG
EGFR	CCCGCGTTAACCATACACCGCGCAACGCTTGGGACGGTTCCAATCGGATCTTTTCCTTGCTTTTCAGGGCACAATACTTCTCTTTCTTCCTGGTAGCCACACGCTTCGATG
EGFR	CCCGCGTTAACCATACACCGCGCAACGCTTGGGACGGTTCCAATCGGATCGCAGCAGCAGCCTGTGAAACATTGACAAGACCTGGGGTAGCCACACGCTTCGATG
EGFR	CCCGCGTTAACCATACACCGCGCAACGCTTGGGACGGTTCCAATCGGATCAGTTGCCTGTCACAGATTAGACGACTGGGATGTGCGGTAGCCACACGCTTCGATG
EGFR	CCCGCGTTAACCATACACCGCGCAACGCTTGGGACGGTTCCAATCGGATCAAGCAAATTTGCAAACATGTGCAAGAAGAAATCACACATCCGGTAGCCACACGCTTCGATG
EGFR	CCCGCGTTAACCATACACCGCGCAACGCTTGGGACGGTTCCAATCGGATCAAAGCCGGCAGATCCTAGGAGAATCTTATTTAATCCAAGCGGTAGCCACACGCTTCGATG
EGFR	CCCGCGTTAACCATACACCGCGCAACGCTTGGGACGGTTCCAATCGGATCGGCTGTTTCAGTGGCTCAGAGCAGGTAAGGCCTGTGGTAGCCACACGCTTCGATG
EGFR	CCCGCGTTAACCATACACCGCGCAACGCTTGGGACGGTTCCAATCGGATCCCCAGCCCTGACACTGAGCAAGTTTCCACCACTGTTAGGTAGCCACACGCTTCGATG
EGFR	CCCGCGTTAACCATACACCGCGCAACGCTTGGGACGGTTCCAATCGGATCCCCCATTCCCATTCCATTAATTGCGTGAGGTAGAGAGGTAGCCACACGCTTCGATG
EGFR	CCCGCGTTAACCATACACCGCGCAACGCTTGGGACGGTTCCAATCGGATCTTTTGAAAAGAGGACTAAAACAGATGGCCTGGCTGTGGGTAGCCACACGCTTCGATG
EGFR	CCCGCGTTAACCATACACCGCGCAACGCTTGGGACGGTTCCAATCGGATCCATGTTCTCTGTTCAATGTCATCATCCCTTTCAGAGCATGGGGTAGCCACACGCTTCGATG
EGFR	CCCGCGTTAACCATACACCGCGCAACGCTTGGGACGGTTCCAATCGGATCGCGTAGGCACACGCACAGCTCCCAAGGACTCTAAAGGTAGCCACACGCTTCGATG
EGFR	CCCGCGTTAACCATACACCGCGCAACGCTTGGGACGGTTCCAATCGGATCTCAGTAACTTAGCAACACCAACAGAAGACAGCCAATATTGCGGTAGCCACACGCTTCGATG
EGFR	CCCGCGTTAACCATACACCGCGCAACGCTTGGGACGGTTCCAATCGGATCTCAGTGCAGCGTCCACTGTGTGCCACAGTAATACTGGTAGCCACACGCTTCGATG
EGFR	CCCGCGTTAACCATACACCGCGCAACGCTTGGGACGGTTCCAATCGGATCCATTTCGTATGTGACCTGCAGGGAAGTAAGTTAAATGCACAGGTAGCCACACGCTTCGATG
EGFR	CCCGCGTTAACCATACACCGCGCAACGCTTGGGACGGTTCCAATCGGATCTGATTTTCCCTTACAAAGTTACCAACAGTTTCATGTTGGCCGGTAGCCACACGCTTCGATG
EGFR	CCCGCGTTAACCATACACCGCGCAACGCTTGGGACGGTTCCAATCGGATCTTTTATTACTGCTTGTCGTAGCACAAGCAGTTGCTTCATTGGGTAGCCACACGCTTCGATG
EGFR	CCCGCGTTAACCATACACCGCGCAACGCTTGGGACGGTTCCAATCGGATCAAAAGATAGTGCAGATGGAAAGATGTCTGGAGTCAGTGAACGGTAGCCACACGCTTCGATG
EGFR	CCCGCGTTAACCATACACCGCGCAACGCTTGGGACGGTTCCAATCGGATCGGCTGAGCTTTTGGCTAACTACCTGACTACTTTGTCGGGTAGCCACACGCTTCGATG
EGFR	CCCGCGTTAACCATACACCGCGCAACGCTTGGGACGGTTCCAATCGGATCTCAAGGAAAGGGCAGTTGGATATTGCAGACAGCATGGTAGCCACACGCTTCGATG
EGFR	CCCGCGTTAACCATACACCGCGCAACGCTTGGGACGGTTCCAATCGGATCTTCTCAGTGTGTACATCCCATAATACAGACACGTTACCAGAGGTAGCCACACGCTTCGATG
EGFR	CCCGCGTTAACCATACACCGCGCAACGCTTGGGACGGTTCCAATCGGATCTGGGCATTTATAGCTATTAATACTTCGTCCCATGTGTCCCAGGTAGCCACACGCTTCGATG
EGFR	CCCGCGTTAACCATACACCGCGCAACGCTTGGGACGGTTCCAATCGGATCTAAGGAAAACAGAAAACCAGCGTGCTATTTGTTCTGTCCCGGTAGCCACACGCTTCGATG
EGFR	CCCGCGTTAACCATACACCGCGCAACGCTTGGGACGGTTCCAATCGGATCGCCCATGGGTACTGCAAACAGCCTGACGTTGTCAGGGTAGCCACACGCTTCGATG
EGFR	CCCGCGTTAACCATACACCGCGCAACGCTTGGGACGGTTCCAATCGGATCGTGCTGTTACCCCTGCTGCGCTCTGGCTCATTCTAGGTAGCCACACGCTTCGATG
EGFR	CCCGCGTTAACCATACACCGCGCAACGCTTGGGACGGTTCCAATCGGATCCCCACCCTTCCTGCTCACTCTGAGTCACGGTGAAAGGTAGCCACACGCTTCGATG
EGFR	CCCGCGTTAACCATACACCGCGCAACGCTTGGGACGGTTCCAATCGGATCTTCACTCTGAGATCCCACTTTCATTTCCCTCCTGGGGTAGCCACACGCTTCGATG
EGFR	CCCGCGTTAACCATACACCGCGCAACGCTTGGGACGGTTCCAATCGGATCAAGTGGTGACATCATATTCTCTCATTCAATGTGAAAGGCCAGGTAGCCACACGCTTCGATG
EGFR	CCCGCGTTAACCATACACCGCGCAACGCTTGGGACGGTTCCAATCGGATCAAGAGCATTTGTAAGTAACTGAATAGAAGGCCAAAGGGTGTGGTAGCCACACGCTTCGATG
EGFR	CCCGCGTTAACCATACACCGCGCAACGCTTGGGACGGTTCCAATCGGATCTGTTTCAAAGAATTCCACCAACCAGAGGATACTACCTAGGAGGTAGCCACACGCTTCGATG
EGFR	CCCGCGTTAACCATACACCGCGCAACGCTTGGGACGGTTCCAATCGGATCAGAATATATTCACTGGGGAATGGACTTAGCAACCACTACCAGGTAGCCACACGCTTCGATG
EGFR	CCCGCGTTAACCATACACCGCGCAACGCTTGGGACGGTTCCAATCGGATCTCTTGAGCTGGGTTATAATGGGCCACCCAAAGCTCGGTAGCCACACGCTTCGATG
EGFR	CCCGCGTTAACCATACACCGCGCAACGCTTGGGACGGTTCCAATCGGATCCATCACAAGTGCACCACAGCTGCCTTCTCTGGCACGGTAGCCACACGCTTCGATG
EGFR	CCCGCGTTAACCATACACCGCGCAACGCTTGGGACGGTTCCAATCGGATCAAAAGAGCATTAAATTAGATGGGCTGGCTTTCAAGGGGGGTAGCCACACGCTTCGATG
EGFR	CCCGCGTTAACCATACACCGCGCAACGCTTGGGACGGTTCCAATCGGATCTACAAAGAGACAAGCAAGCACATCGCGTGGAAATTGGTAGCCACACGCTTCGATG
EGFR	CCCGCGTTAACCATACACCGCGCAACGCTTGGGACGGTTCCAATCGGATCATTAATTGTCCTTGTTCACTTGTCCAGCCTAGCAATTGTCCGGTAGCCACACGCTTCGATG
EGFR	CCCGCGTTAACCATACACCGCGCAACGCTTGGGACGGTTCCAATCGGATCACTGATGTCCTTGAGTTTTATTATCAAGACTCAAGGGCACCGGTAGCCACACGCTTCGATG
EGFR	CCCGCGTTAACCATACACCGCGCAACGCTTGGGACGGTTCCAATCGGATCTTTTACACATACACACCAACCAAAAGTAGCCAAGCAAACAGGTAGCCACACGCTTCGATG
EGFR	CCCGCGTTAACCATACACCGCGCAACGCTTGGGACGGTTCCAATCGGATCTTCAATGCTCATTGCAATGAAACCTACTTATTGTGCATGGCGGTAGCCACACGCTTCGATG
EGFR	CCCGCGTTAACCATACACCGCGCAACGCTTGGGACGGTTCCAATCGGATCTATACTACAACATAATTTCCATCAGAGCTCTGACCACCCGCGGTAGCCACACGCTTCGATG
EGFR	CCCGCGTTAACCATACACCGCGCAACGCTTGGGACGGTTCCAATCGGATCAATAAAACAGTTAGGGAATGAGGGAAATTGACTAGCAGCCAGGTAGCCACACGCTTCGATG
EGFR	CCCGCGTTAACCATACACCGCGCAACGCTTGGGACGGTTCCAATCGGATCATGGCAGTTTTATTGACTACTATTCTTTGCTGGGTGTGGTGGTAGCCACACGCTTCGATG
EGFR	CCCGCGTTAACCATACACCGCGCAACGCTTGGGACGGTTCCAATCGGATCCCTTTTGCACACCCTGCCTCACACTTGCTGGTCTAGGTAGCCACACGCTTCGATG
EGFR	CCCGCGTTAACCATACACCGCGCAACGCTTGGGACGGTTCCAATCGGATCTAACTCAGGGTAGGGCAGCTGCTTGCACCGAAAGAGGTAGCCACACGCTTCGATG
EGFR	CCCGCGTTAACCATACACCGCGCAACGCTTGGGACGGTTCCAATCGGATCTATGGGGCTGCAGAAACTCTTTGGTGCTTGGGGAAGGTAGCCACACGCTTCGATG
EGFR	CCCGCGTTAACCATACACCGCGCAACGCTTGGGACGGTTCCAATCGGATCCCCGTCTTTTCTTTTAAACAGAGGCAGCTCCGAAGGGTAGCCACACGCTTCGATG
EGFR	CCCGCGTTAACCATACACCGCGCAACGCTTGGGACGGTTCCAATCGGATCGCCCTCTTGGGGTAAGGTACGCCCAGGAACAGTTTGGTAGCCACACGCTTCGATG
EGFR	CCCGCGTTAACCATACACCGCGCAACGCTTGGGACGGTTCCAATCGGATCCCATCCCCAGGGTACCACGCCACGTAGAGACACTAGGTAGCCACACGCTTCGATG
EGFR	CCCGCGTTAACCATACACCGCGCAACGCTTGGGACGGTTCCAATCGGATCCTTCCGCACGTGCAGGAAAATGTCCACGTGCACTTGGTAGCCACACGCTTCGATG
EGFR	CCCGCGTTAACCATACACCGCGCAACGCTTGGGACGGTTCCAATCGGATCCTGTGCTCAGGAGGACAGAGAGGGGACATCCTGAGGGTAGCCACACGCTTCGATG
EGFR	CCCGCGTTAACCATACACCGCGCAACGCTTGGGACGGTTCCAATCGGATCGCTTCAGAAGGGAAAAGAGAACGTAAGTTCAGGGAGTGGTAGCCACACGCTTCGATG
EGFR	CCCGCGTTAACCATACACCGCGCAACGCTTGGGACGGTTCCAATCGGATCGCTCTGTGCGTGCTGAAGGTGTGGTGAGAAGCACTTAGGTAGCCACACGCTTCGATG
EGFR	CCCGCGTTAACCATACACCGCGCAACGCTTGGGACGGTTCCAATCGGATCGTAGTCCGTGAAAATCCAGGGTCCCGCCACTCCAGGGTAGCCACACGCTTCGATG
EGFR	CCCGCGTTAACCATACACCGCGCAACGCTTGGGACGGTTCCAATCGGATCAAAATAAATGTTATTCACTTGTCGTGGATGTGGTGGGGACAGGTAGCCACACGCTTCGATG
EGFR	CCCGCGTTAACCATACACCGCGCAACGCTTGGGACGGTTCCAATCGGATCTATGGGTGCCAGTCAGGATGATAAAGCTTCCTTTTGGGGTAGCCACACGCTTCGATG
EGFR	CCCGCGTTAACCATACACCGCGCAACGCTTGGGACGGTTCCAATCGGATCTTGAAAGCTCAATCCTGGATTTTAAGTGCTTCAAAAGTGCAGGTAGCCACACGCTTCGATG
EGFR	CCCGCGTTAACCATACACCGCGCAACGCTTGGGACGGTTCCAATCGGATCCAGAAGGAACTGTATTGTTTGGTACAGTCTGGGCCAGGTAGCCACACGCTTCGATG
EGFR	CCCGCGTTAACCATACACCGCGCAACGCTTGGGACGGTTCCAATCGGATCTAGACTGTTCACACTGCTGCCACGAAGGAGTCTTGGGTAGCCACACGCTTCGATG
EGFR	CCCGCGTTAACCATACACCGCGCAACGCTTGGGACGGTTCCAATCGGATCGTTGCAGACTCCCGACAAAGGCCAGGTGGTAAAGTGGTAGCCACACGCTTCGATG
EGFR	CCCGCGTTAACCATACACCGCGCAACGCTTGGGACGGTTCCAATCGGATCGCCCCTCGGTCTCTCCATAGCTAAAGCAAAACCATGGTAGCCACACGCTTCGATG
EGFR	CCCGCGTTAACCATACACCGCGCAACGCTTGGGACGGTTCCAATCGGATCGCGAGGAGGGGCCATCACTGCACAATTCATCAGTGGGTAGCCACACGCTTCGATG
EGFR	CCCGCGTTAACCATACACCGCGCAACGCTTGGGACGGTTCCAATCGGATCTCCCAATCTAGGGCCTTCCTCTCACTGTACAAAGTGGTAGCCACACGCTTCGATG
EGFR	CCCGCGTTAACCATACACCGCGCAACGCTTGGGACGGTTCCAATCGGATCTATGTGAAGGAACTTGGGTCATTCCTGATACCTCAAAGAGAGGTAGCCACACGCTTCGATG
EGFR	CCCGCGTTAACCATACACCGCGCAACGCTTGGGACGGTTCCAATCGGATCTCTGTACCCCACCCCTGCCCACATTTTCTTCATAAGGTAGCCACACGCTTCGATG
EGFR	CCCGCGTTAACCATACACCGCGCAACGCTTGGGACGGTTCCAATCGGATCGCAATAGTTGTATTTAAACTCAGTGGGTGGCATCCAAGGGGTAGCCACACGCTTCGATG
EGFR	CCCGCGTTAACCATACACCGCGCAACGCTTGGGACGGTTCCAATCGGATCGGCAGCAGCCTCATCTGAGACCCTCCTGAGACATCGGTAGCCACACGCTTCGATG
EGFR	CCCGCGTTAACCATACACCGCGCAACGCTTGGGACGGTTCCAATCGGATCCATGGCAATGTCACCAGCATCGCTGACAGCCTGAAGGTAGCCACACGCTTCGATG
EGFR	CCCGCGTTAACCATACACCGCGCAACGCTTGGGACGGTTCCAATCGGATCCCCTCATCCAGGACTGTAACAGACGCCTGACGTCAGGTAGCCACACGCTTCGATG
EGFR	CCCGCGTTAACCATACACCGCGCAACGCTTGGGACGGTTCCAATCGGATCGTCTTATGAGAAAACACATGGTTGGTCACTCTTAGAAGGGCGGTAGCCACACGCTTCGATG
EGFR	CCCGCGTTAACCATACACCGCGCAACGCTTGGGACGGTTCCAATCGGATCATGGCGAGGCACACTGTGCGCATGTGTGTACAATTGGTAGCCACACGCTTCGATG
EGFR	CCCGCGTTAACCATACACCGCGCAACGCTTGGGACGGTTCCAATCGGATCAGCAAGATTGGGATCCTAAAATACAGACCCAAATGAATGGAGGTAGCCACACGCTTCGATG
EGFR	CCCGCGTTAACCATACACCGCGCAACGCTTGGGACGGTTCCAATCGGATCAGGTGGTTTAACAAATGCCCCTATGAAAGATAGAGATTGGCGGTAGCCACACGCTTCGATG
EGFR	CCCGCGTTAACCATACACCGCGCAACGCTTGGGACGGTTCCAATCGGATCTACACTTGGGAGGAATGTTTACAAACTGGAATGGTCAGAGGGTAGCCACACGCTTCGATG
EGFR	CCCGCGTTAACCATACACCGCGCAACGCTTGGGACGGTTCCAATCGGATCTGAGATGCTCTTAGCCATTCATTCCAGCCTCCAGGGGTAGCCACACGCTTCGATG
EGFR	CCCGCGTTAACCATACACCGCGCAACGCTTGGGACGGTTCCAATCGGATCCAGGGCAGTACAGCCCCATCCGTGATCTTCCATAGGGTAGCCACACGCTTCGATG
EGFR	CCCGCGTTAACCATACACCGCGCAACGCTTGGGACGGTTCCAATCGGATCTACGGAATGGTACGCTCAAATGCAAATTCTCCTTCCCGGTAGCCACACGCTTCGATG
EGFR	CCCGCGTTAACCATACACCGCGCAACGCTTGGGACGGTTCCAATCGGATCGCACCAGCAGCCTTTGGAAGCCTACAGGACAACAGGGTAGCCACACGCTTCGATG
EGFR	CCCGCGTTAACCATACACCGCGCAACGCTTGGGACGGTTCCAATCGGATCCAGACACATTGTCAGTGGTATCATGCCTGGGGTATGGTAGCCACACGCTTCGATG
EGFR	CCCGCGTTAACCATACACCGCGCAACGCTTGGGACGGTTCCAATCGGATCCGCCCTCTTGTAGAGCCCGTTCCGTTGTCCATGAGGGTAGCCACACGCTTCGATG
EGFR	CCCGCGTTAACCATACACCGCGCAACGCTTGGGACGGTTCCAATCGGATCTATTTCTCCCACTTTCTGAAAACTCCTGCTGAAGTAACTGCGGTAGCCACACGCTTCGATG
EGFR	CCCGCGTTAACCATACACCGCGCAACGCTTGGGACGGTTCCAATCGGATCAGAGTACAGAGCTGGTGTGTAGCGGGTACCTTCTGGGTAGCCACACGCTTCGATG
EGFR	CCCGCGTTAACCATACACCGCGCAACGCTTGGGACGGTTCCAATCGGATCAAAATAAGGAAATGAGGAGCCACAGTGGCCCAACTGGTAGCCACACGCTTCGATG
EGFR	CCCGCGTTAACCATACACCGCGCAACGCTTGGGACGGTTCCAATCGGATCAGTTTGACAATACCAAGATTTGTACTGGAACATTCCCTCCCGGTAGCCACACGCTTCGATG
EGFR	CCCGCGTTAACCATACACCGCGCAACGCTTGGGACGGTTCCAATCGGATCAAAATGAAGCTGTGGCTTTTCTGTGAGTCAATTCTTTCCTGGGTAGCCACACGCTTCGATG
EGFR	CCCGCGTTAACCATACACCGCGCAACGCTTGGGACGGTTCCAATCGGATCCAGCTGGCAGCCCCATGGGAAAGATGTGTGAAGTGGGTAGCCACACGCTTCGATG
EGFR	CCCGCGTTAACCATACACCGCGCAACGCTTGGGACGGTTCCAATCGGATCCTCGTGCCTCTCTCCCTCACGCTCTGCATCTCTCATGGTAGCCACACGCTTCGATG
EGFR	CCCGCGTTAACCATACACCGCGCAACGCTTGGGACGGTTCCAATCGGATCTACTGGTCAGAGTTTACTTAGGCTTTCACTACTTCCACTGCGGTAGCCACACGCTTCGATG
EGFR	CCCGCGTTAACCATACACCGCGCAACGCTTGGGACGGTTCCAATCGGATCGGGGAAGAGAGGATGGCTCGGATGCTGCATTTCCAGGTAGCCACACGCTTCGATG
EGFR	CCCGCGTTAACCATACACCGCGCAACGCTTGGGACGGTTCCAATCGGATCCATTCTATCCGGCAGTCTTATTCTATGCACCCGAAGGGGTAGCCACACGCTTCGATG
EGFR	CCCGCGTTAACCATACACCGCGCAACGCTTGGGACGGTTCCAATCGGATCGTTTAAAAGGTATGGCAAAATGTGTTTGATTGGCACCAAGGGGTAGCCACACGCTTCGATG
EGFR	CCCGCGTTAACCATACACCGCGCAACGCTTGGGACGGTTCCAATCGGATCTTCTTTGTGATGTTGTGATGAGTTGGAAACTTCCCGATTGGGGTAGCCACACGCTTCGATG
EGFR	CCCGCGTTAACCATACACCGCGCAACGCTTGGGACGGTTCCAATCGGATCTGTGGAAAGGACTGACCAACAGCTGAGGCCTACAGGGTAGCCACACGCTTCGATG
EGFR	CCCGCGTTAACCATACACCGCGCAACGCTTGGGACGGTTCCAATCGGATCGTCACTTTGGGCCTTCTTAATTCCTTCATCAAAGGCAGGTAGCCACACGCTTCGATG
EGFR	CCCGCGTTAACCATACACCGCGCAACGCTTGGGACGGTTCCAATCGGATCCCCCACAAAGCCTGAGGTACATGGAAAGGAGCAGTGGTAGCCACACGCTTCGATG
EGFR	CCCGCGTTAACCATACACCGCGCAACGCTTGGGACGGTTCCAATCGGATCTTCAGAGGCTGTATTCCACTTGGACTTGGCCCTACGGTAGCCACACGCTTCGATG
EGFR	CCCGCGTTAACCATACACCGCGCAACGCTTGGGACGGTTCCAATCGGATCTAAAACAGACGCAGAAAATGTGTGTAGGACTTCTTCCTGAAGGTAGCCACACGCTTCGATG
EGFR	CCCGCGTTAACCATACACCGCGCAACGCTTGGGACGGTTCCAATCGGATCACAGGGATAATTCCAGAGTGATTTTAAAGTCAACTGCCAGGGGTAGCCACACGCTTCGATG
EGFR	CCCGCGTTAACCATACACCGCGCAACGCTTGGGACGGTTCCAATCGGATCTTCATTACAATACAAATTACAGGGGAGTTCCTCTGGGCATGGGTAGCCACACGCTTCGATG
EGFR	CCCGCGTTAACCATACACCGCGCAACGCTTGGGACGGTTCCAATCGGATCACCATGTGTCAACCCATGGCTGTAATGCTGACACTGGTAGCCACACGCTTCGATG
EGFR	CCCGCGTTAACCATACACCGCGCAACGCTTGGGACGGTTCCAATCGGATCAAATGTTATCCAACTCAGTCCTGTCCCTTTGACGATGAAGGTAGCCACACGCTTCGATG
EGFR	CCCGCGTTAACCATACACCGCGCAACGCTTGGGACGGTTCCAATCGGATCTTGAACTGAAGTACGTGTAAGTCAGCCTATGCATGTAATGGGGTAGCCACACGCTTCGATG
EGFR	CCCGCGTTAACCATACACCGCGCAACGCTTGGGACGGTTCCAATCGGATCGCTAGGGAGGCCTGGCAGAGGGTGCCATTCAAATAGGTAGCCACACGCTTCGATG
EGFR	CCCGCGTTAACCATACACCGCGCAACGCTTGGGACGGTTCCAATCGGATCCCACACGGGATTTGCTTCTTGGGGCCTCCCTCTAAGGTAGCCACACGCTTCGATG
EGFR	CCCGCGTTAACCATACACCGCGCAACGCTTGGGACGGTTCCAATCGGATCAAGCTGCTCAAAGGACTCATTCAGTTCAAATTCACCTATGTGGTAGCCACACGCTTCGATG
EGFR	CCCGCGTTAACCATACACCGCGCAACGCTTGGGACGGTTCCAATCGGATCCTTCTTCAAGGTCCTATGTGTAGATTTTCTTGACTTGGCCAGGTAGCCACACGCTTCGATG
EGFR	CCCGCGTTAACCATACACCGCGCAACGCTTGGGACGGTTCCAATCGGATCAAAATGGCCAGGCTTGTCTGTTGAGAAAGCCATATGGTAGCCACACGCTTCGATG
EGFR	CCCGCGTTAACCATACACCGCGCAACGCTTGGGACGGTTCCAATCGGATCAGTGTGCAAGATCGCTGAGTTGGCAAGTGATAGTGGGTAGCCACACGCTTCGATG
EGFR	CCCGCGTTAACCATACACCGCGCAACGCTTGGGACGGTTCCAATCGGATCCCTCAACTTTGCAAAATGGGCCTTTTGAATGAAAAGGATCAGGTAGCCACACGCTTCGATG
EGFR	CCCGCGTTAACCATACACCGCGCAACGCTTGGGACGGTTCCAATCGGATCTGCAGTGAAAGATGTGTAAGTCAAAGATTTGTAACCAGCCAGGTAGCCACACGCTTCGATG
EGFR	CCCGCGTTAACCATACACCGCGCAACGCTTGGGACGGTTCCAATCGGATCAAGTCCCTACTACATTCTAAAATCTGGTCCTGACTAGTGGCGGTAGCCACACGCTTCGATG
EGFR	CCCGCGTTAACCATACACCGCGCAACGCTTGGGACGGTTCCAATCGGATCTGTGTGCAGCTGGGGAGACTCACACTCAGAGGATTGGTAGCCACACGCTTCGATG
EGFR	CCCGCGTTAACCATACACCGCGCAACGCTTGGGACGGTTCCAATCGGATCTCAGAGAACTGTTTAATGCGGGCTACCTCTGTTCTGGTAGCCACACGCTTCGATG
EGFR	CCCGCGTTAACCATACACCGCGCAACGCTTGGGACGGTTCCAATCGGATCGGCAAGTGAAATTTTGTAAACCGGCCCTCCCTTCCGGTAGCCACACGCTTCGATG
EGFR	CCCGCGTTAACCATACACCGCGCAACGCTTGGGACGGTTCCAATCGGATCACATTTGCCTTAATTACTTTGGCAAGATTTGCATCAGTGGTGGTAGCCACACGCTTCGATG
EGFR	CCCGCGTTAACCATACACCGCGCAACGCTTGGGACGGTTCCAATCGGATCCATAGTGTAGGGCACTTGCAATCAAAACTAGGCTTAAAGCGGTAGCCACACGCTTCGATG
EGFR	CCCGCGTTAACCATACACCGCGCAACGCTTGGGACGGTTCCAATCGGATCTAGTATTAGATGTCACCGAGCACCATGACAGGCAGGGTAGCCACACGCTTCGATG
EGFR	CCCGCGTTAACCATACACCGCGCAACGCTTGGGACGGTTCCAATCGGATCGGGACCGGCACCGTATCTCCAGCAATTCGCAGATAGGTAGCCACACGCTTCGATG
EGFR	CCCGCGTTAACCATACACCGCGCAACGCTTGGGACGGTTCCAATCGGATCAATTGGCTACTTTATGTGCCTCTTCCTAGATTGCCCTGGTAGCCACACGCTTCGATG
EGFR	CCCGCGTTAACCATACACCGCGCAACGCTTGGGACGGTTCCAATCGGATCTAACTGACATCTAGAAGAAAATATGAGCTCAGGGGTCCGCGGTAGCCACACGCTTCGATG
EGFR	CCCGCGTTAACCATACACCGCGCAACGCTTGGGACGGTTCCAATCGGATCTACCTCGTTTTGGAATCACTAATGTGGCCAATTTATAGCCAGGTAGCCACACGCTTCGATG
EGFR	CCCGCGTTAACCATACACCGCGCAACGCTTGGGACGGTTCCAATCGGATCCTCGCCCCGCGTCTCAGTCCTCAGTGATGGTAAACGGTAGCCACACGCTTCGATG
EGFR	CCCGCGTTAACCATACACCGCGCAACGCTTGGGACGGTTCCAATCGGATCCTCATTCCAATTTTGATGGAAACTTTTAGCTGGTGGATGGCGGTAGCCACACGCTTCGATG
EGFR	CCCGCGTTAACCATACACCGCGCAACGCTTGGGACGGTTCCAATCGGATCCCACAGGTGCTTAGCCAGCTGGTCCTGTCGTAACTGGTAGCCACACGCTTCGATG
EGFR	CCCGCGTTAACCATACACCGCGCAACGCTTGGGACGGTTCCAATCGGATCCAGGCGAGATGGGAAGTGCAGCCACTGAGAACTCAGGTAGCCACACGCTTCGATG
EGFR	CCCGCGTTAACCATACACCGCGCAACGCTTGGGACGGTTCCAATCGGATCGGGGCTGCTTGACAGGATGACATCTGGTGATATCAGGTAGCCACACGCTTCGATG
EGFR	CCCGCGTTAACCATACACCGCGCAACGCTTGGGACGGTTCCAATCGGATCATCCTGGGAGAGATAGCTCTTGGTCTGTCATCCACGGTAGCCACACGCTTCGATG
EGFR	CCCGCGTTAACCATACACCGCGCAACGCTTGGGACGGTTCCAATCGGATCCTGTCAGGAGACGCAGTTGCCCAGACGTTTTCAAGGGTAGCCACACGCTTCGATG
EGFR	CCCGCGTTAACCATACACCGCGCAACGCTTGGGACGGTTCCAATCGGATCAGGAGTCCACAGTGAAAACAAGAAGAGGAATTTACGACAAGGGTAGCCACACGCTTCGATG
EGFR	CCCGCGTTAACCATACACCGCGCAACGCTTGGGACGGTTCCAATCGGATCATGCTGGATACTCCAAGACTTTGCATTTACATGGACATCAGGTAGCCACACGCTTCGATG
EGFR	CCCGCGTTAACCATACACCGCGCAACGCTTGGGACGGTTCCAATCGGATCATTTAACAGAAACATTTTGGACCATTTTGGACCTTGGCAGTGGTAGCCACACGCTTCGATG
EGFR	CCCGCGTTAACCATACACCGCGCAACGCTTGGGACGGTTCCAATCGGATCTCATCTTTTAAAGAAAGCAAGGACACAGAGGTGGATTCTCCGGTAGCCACACGCTTCGATG
EGFR	CCCGCGTTAACCATACACCGCGCAACGCTTGGGACGGTTCCAATCGGATCGGAAAAGCTGCAGGTCCCGCAAGACACAGAGCAACGGTAGCCACACGCTTCGATG
EGFR	CCCGCGTTAACCATACACCGCGCAACGCTTGGGACGGTTCCAATCGGATCGAATTAGGCCCTGTCCTTTGGGAGAGACAGTCCTGGGTAGCCACACGCTTCGATG
EGFR	CCCGCGTTAACCATACACCGCGCAACGCTTGGGACGGTTCCAATCGGATCAGAAGAGAAAGTGAAGATTCGATTTGAGGTGAGTTCAGCACGGTAGCCACACGCTTCGATG
EGFR	CCCGCGTTAACCATACACCGCGCAACGCTTGGGACGGTTCCAATCGGATCTCCCAGACCCCACCTAAGCCTTTTCTCTTCAAAATGGTAGCCACACGCTTCGATG
EGFR	CCCGCGTTAACCATACACCGCGCAACGCTTGGGACGGTTCCAATCGGATCCTGAGTTAACTTTGTGGCGGCCTGTGGACTAGACCGGTAGCCACACGCTTCGATG
EGFR	CCCGCGTTAACCATACACCGCGCAACGCTTGGGACGGTTCCAATCGGATCAAAATAACATCAGGCGATGGGGATACGATGCCAGAGGTAGCCACACGCTTCGATG
EGFR	CCCGCGTTAACCATACACCGCGCAACGCTTGGGACGGTTCCAATCGGATCTTTTCCACTCTGAAATAAAGTGACTGACCAGGAGTTCCCGGTAGCCACACGCTTCGATG
EGFR	CCCGCGTTAACCATACACCGCGCAACGCTTGGGACGGTTCCAATCGGATCCCTCCTGGAGTCATGGGAGGTGCAGCCGAGGTTCTATATTAGGTAGCCACACGCTTCGATG
EGFR	CCCGCGTTAACCATACACCGCGCAACGCTTGGGACGGTTCCAATCGGATCAGCTACAGTAGTGGAATGAAAGTGCTGTCCGTTCCGGTAGCCACACGCTTCGATG
EGFR	CCCGCGTTAACCATACACCGCGCAACGCTTGGGACGGTTCCAATCGGATCGCCCAAGTCACTGGCTCTAGAATTCTAACCTGTGAGGTAGCCACACGCTTCGATG
EGFR	CCCGCGTTAACCATACACCGCGCAACGCTTGGGACGGTTCCAATCGGATCAACGCAGAATCCCAGCCTCCTCTATCCTCCTTGCCGGTAGCCACACGCTTCGATG
EGFR	CCCGCGTTAACCATACACCGCGCAACGCTTGGGACGGTTCCAATCGGATCGGAAGGTCACACAGTCATCGCAATAGTAACCTCAGCGGTAGCCACACGCTTCGATG
EGFR	CCCGCGTTAACCATACACCGCGCAACGCTTGGGACGGTTCCAATCGGATCAGAACTGGGCTTTATTGATGTCACCTAAATGCACCTAAACTGGTAGCCACACGCTTCGATG
EGFR	CCCGCGTTAACCATACACCGCGCAACGCTTGGGACGGTTCCAATCGGATCAATCTTTATCCTTAGCCTCCATCTGGTTGCAGACCAGGTAGCCACACGCTTCGATG
EGFR	CCCGCGTTAACCATACACCGCGCAACGCTTGGGACGGTTCCAATCGGATCTGTCTTGTCATCAAACAGATAGTAAGAACAGGCAAACCTGGGGTAGCCACACGCTTCGATG
EGFR	CCCGCGTTAACCATACACCGCGCAACGCTTGGGACGGTTCCAATCGGATCAGTATGTGAACCAGTAAACCCTAAAAGGTGTCCAGTGTTGGGTAGCCACACGCTTCGATG
EGFR	CCCGCGTTAACCATACACCGCGCAACGCTTGGGACGGTTCCAATCGGATCCTTCTGATTTCGAAGCAGTGGGGAGTCAGACAGGAGGTAGCCACACGCTTCGATG
EGFR	CCCGCGTTAACCATACACCGCGCAACGCTTGGGACGGTTCCAATCGGATCTGAAAATCAATTTCTAAAACAGCCCTCTGTGTGCTCTCTCGGGTAGCCACACGCTTCGATG
EGFR	CCCGCGTTAACCATACACCGCGCAACGCTTGGGACGGTTCCAATCGGATCCTCTGTGTTCCTCTGTTGATTCAGTCTCTGGAATTAACGGGGTAGCCACACGCTTCGATG
EGFR	CCCGCGTTAACCATACACCGCGCAACGCTTGGGACGGTTCCAATCGGATCGCTTGAGTTCTCCCACATCTCACTCAATTACACAGAAGTGGTAGCCACACGCTTCGATG
EGFR	CCCGCGTTAACCATACACCGCGCAACGCTTGGGACGGTTCCAATCGGATCAGTGATGGTGCAAGCCCTGATGAGGACAATGTCCTGGTAGCCACACGCTTCGATG
EGFR	CCCGCGTTAACCATACACCGCGCAACGCTTGGGACGGTTCCAATCGGATCGGGGAATTCGGGAGCTGGTTGGAAAAGAGTATTTGGGTAGCCACACGCTTCGATG
EGFR	CCCGCGTTAACCATACACCGCGCAACGCTTGGGACGGTTCCAATCGGATCCCCCTTCTAGGATCTGATTCCTGAGGAATCACAATGTGGGGTAGCCACACGCTTCGATG
EGFR	CCCGCGTTAACCATACACCGCGCAACGCTTGGGACGGTTCCAATCGGATCAAAAGAAAGGGGCCCAATTCTCAACACTGTAAGTGGGGTAGCCACACGCTTCGATG
EGFR	CCCGCGTTAACCATACACCGCGCAACGCTTGGGACGGTTCCAATCGGATCCCAGCAGACTGCCGCCAGTCTTGTCAGAGATGTCAGGTAGCCACACGCTTCGATG
EGFR	CCCGCGTTAACCATACACCGCGCAACGCTTGGGACGGTTCCAATCGGATCGTGGCTTTGCCTTTCAGCACGCATCCTTTCTACGAGGTAGCCACACGCTTCGATG
EGFR	CCCGCGTTAACCATACACCGCGCAACGCTTGGGACGGTTCCAATCGGATCCCTAAACCACCCTGGGTCACCTGACCTAGTTTTCCGGTAGCCACACGCTTCGATG
EGFR	CCCGCGTTAACCATACACCGCGCAACGCTTGGGACGGTTCCAATCGGATCCTGCCCCAGCAGATGCTGTGTGTAAACAGTTGTATGGTAGCCACACGCTTCGATG
EGFR	CCCGCGTTAACCATACACCGCGCAACGCTTGGGACGGTTCCAATCGGATCGGGAGGCCCTCGAGGGAGAAATGTCTGCAGGAAATGGTAGCCACACGCTTCGATG
EGFR	CCCGCGTTAACCATACACCGCGCAACGCTTGGGACGGTTCCAATCGGATCCCCTGCTCAAAGCTGTGGTCACCCAAGGCTTTGAAGGTAGCCACACGCTTCGATG
EGFR	CCCGCGTTAACCATACACCGCGCAACGCTTGGGACGGTTCCAATCGGATCAAAATTGCTGCTGTGAATACCAGTGTCGGCGTCCCGGTAGCCACACGCTTCGATG
EGFR	CCCGCGTTAACCATACACCGCGCAACGCTTGGGACGGTTCCAATCGGATCGTGCTGGCCTTGGGCTTGCAGACAGCTGATTCTTCGGTAGCCACACGCTTCGATG
EGFR	CCCGCGTTAACCATACACCGCGCAACGCTTGGGACGGTTCCAATCGGATCCTGACAACCTCTGCAAGGGCTGCCAGATGTGAACAGGTAGCCACACGCTTCGATG
EGFR	CCCGCGTTAACCATACACCGCGCAACGCTTGGGACGGTTCCAATCGGATCCTTCCAGCTTACTGAGGTACACTCAGATGTGATATGCCGGTAGCCACACGCTTCGATG
EGFR	CCCGCGTTAACCATACACCGCGCAACGCTTGGGACGGTTCCAATCGGATCCGTGTTCTTTCTGTCGCTCTATTTACTGAATTACCGTGAGGGGTAGCCACACGCTTCGATG
EGFR	CCCGCGTTAACCATACACCGCGCAACGCTTGGGACGGTTCCAATCGGATCTTTTAACCTGTCACGAATCCATGAAATCCTATCAGCCAGCGGTAGCCACACGCTTCGATG
EGFR	CCCGCGTTAACCATACACCGCGCAACGCTTGGGACGGTTCCAATCGGATCTGCCCAGCTATGAAACAGGTTAGCCACACATGACCGGTAGCCACACGCTTCGATG
EGFR	CCCGCGTTAACCATACACCGCGCAACGCTTGGGACGGTTCCAATCGGATCTTTGACTTAATTTCTTCCCATCCCTTTTCCACGCAGCGGTAGCCACACGCTTCGATG
EGFR	CCCGCGTTAACCATACACCGCGCAACGCTTGGGACGGTTCCAATCGGATCTTGACTAAAACCCTCAGTTTCCATCAAACTTGTCACTCTGGGGTAGCCACACGCTTCGATG
EGFR	CCCGCGTTAACCATACACCGCGCAACGCTTGGGACGGTTCCAATCGGATCCTGCAGGTCCCTGTGCTCCACAGAAGCCCACTTATGGTAGCCACACGCTTCGATG
EGFR	CCCGCGTTAACCATACACCGCGCAACGCTTGGGACGGTTCCAATCGGATCGATTCCCACCTGCCCCTCAAGATTAATCTCCAAGGGGTAGCCACACGCTTCGATG
EGFR	CCCGCGTTAACCATACACCGCGCAACGCTTGGGACGGTTCCAATCGGATCCTTCGACCTCCAGCAGGGCACTCCACTCCACATTCGGTAGCCACACGCTTCGATG
EGFR	CCCGCGTTAACCATACACCGCGCAACGCTTGGGACGGTTCCAATCGGATCCTCTCCAGGTGAAGGACTATGTCTAACTCAACTCTGCTGGTAGCCACACGCTTCGATG
EGFR	CCCGCGTTAACCATACACCGCGCAACGCTTGGGACGGTTCCAATCGGATCAACAATATATGGTTTTCCCCTGATGTTTGCGTCAAAATGCTGGTAGCCACACGCTTCGATG
EGFR	CCCGCGTTAACCATACACCGCGCAACGCTTGGGACGGTTCCAATCGGATCATGGTGAAATCAGATTTTGTTTAAAGCATGGAGGAGAGGGAGGTAGCCACACGCTTCGATG
EGFR	CCCGCGTTAACCATACACCGCGCAACGCTTGGGACGGTTCCAATCGGATCTTTCAGACAATGTAATAAGAAGGCCACGTGCTTTGACTTCTGGTAGCCACACGCTTCGATG
EGFR	CCCGCGTTAACCATACACCGCGCAACGCTTGGGACGGTTCCAATCGGATCATCCTCTGTTGGTGAACTTTGAGAGCATCCATTTATGAAGTGGTAGCCACACGCTTCGATG
EGFR	CCCGCGTTAACCATACACCGCGCAACGCTTGGGACGGTTCCAATCGGATCTGTGTCCTCTCTGAGCAAATCTGAATTGTGTGCTTAATACAGGTAGCCACACGCTTCGATG
EGFR	CCCGCGTTAACCATACACCGCGCAACGCTTGGGACGGTTCCAATCGGATCTTTAAAGCACAAGCTAAGGAAGAAAGCTGGTCTAGAAGGAGGGTAGCCACACGCTTCGATG
EGFR	CCCGCGTTAACCATACACCGCGCAACGCTTGGGACGGTTCCAATCGGATCTGTGGGTGGTGGTAGTTAAATCTAACCAAAGAATGATGTCGGGTAGCCACACGCTTCGATG
EGFR	CCCGCGTTAACCATACACCGCGCAACGCTTGGGACGGTTCCAATCGGATCACTTGAACCTATGCCTACCAGACATGACATGTGACTATTCAGGTAGCCACACGCTTCGATG
EGFR	CCCGCGTTAACCATACACCGCGCAACGCTTGGGACGGTTCCAATCGGATCATTAAGAAACAGCAATGTCAATCGAGGCCCAACTCAAATCGGTAGCCACACGCTTCGATG
EGFR	CCCGCGTTAACCATACACCGCGCAACGCTTGGGACGGTTCCAATCGGATCAGTGTTGGGCAGCACTGAGTAGGATAGACCACCTGGGTAGCCACACGCTTCGATG
EGFR	CCCGCGTTAACCATACACCGCGCAACGCTTGGGACGGTTCCAATCGGATCCTCATCCACAATCTGTGTGGCAAAAGGCATTGCAGGGTAGCCACACGCTTCGATG
EGFR	CCCGCGTTAACCATACACCGCGCAACGCTTGGGACGGTTCCAATCGGATCCTGGGTTGAAACCGTCCTCCGTAGGCTCCCAACTCGGTAGCCACACGCTTCGATG
EGFR	CCCGCGTTAACCATACACCGCGCAACGCTTGGGACGGTTCCAATCGGATCGAGGAGCGATTTATGTTCTTAGTGGAAATATGTCGGCGTGGTAGCCACACGCTTCGATG
EGFR	CCCGCGTTAACCATACACCGCGCAACGCTTGGGACGGTTCCAATCGGATCAGTCATGTATTGCTTGTGCTTTGGCTTCATTTGATCCAGGTAGCCACACGCTTCGATG
EGFR	CCCGCGTTAACCATACACCGCGCAACGCTTGGGACGGTTCCAATCGGATCTTTTGCCTGATATAGTCACTTTATGCTGCAGGGGTGCGGTAGCCACACGCTTCGATG
EGFR	CCCGCGTTAACCATACACCGCGCAACGCTTGGGACGGTTCCAATCGGATCTTTTAGCCATCTCCCCTGATGTCAAATGCTCAGGCGGTAGCCACACGCTTCGATG
EGFR	CCCGCGTTAACCATACACCGCGCAACGCTTGGGACGGTTCCAATCGGATCAGTCAGCGCTAAGATTTTAAAATGGTTTTCTGTTGTTGGCAGGTAGCCACACGCTTCGATG
EGFR	CCCGCGTTAACCATACACCGCGCAACGCTTGGGACGGTTCCAATCGGATCTCCAGTATCCTAACGTGGACACTAATTGTTTCCCTCCTGGTAGCCACACGCTTCGATG
EGFR	CCCGCGTTAACCATACACCGCGCAACGCTTGGGACGGTTCCAATCGGATCGAGCTTTAGTGCAAATTGAGACCACCTACACATCTGACTGGTAGCCACACGCTTCGATG
EGFR	CCCGCGTTAACCATACACCGCGCAACGCTTGGGACGGTTCCAATCGGATCAAGCATAACATGAGAAGGGCTGACACACATAGATTTCTGTGGTAGCCACACGCTTCGATG
EGFR	CCCGCGTTAACCATACACCGCGCAACGCTTGGGACGGTTCCAATCGGATCCAGGAGACCTAGAGACCCAGGTCTGGGAGCCTAGCGGTAGCCACACGCTTCGATG
EGFR	CCCGCGTTAACCATACACCGCGCAACGCTTGGGACGGTTCCAATCGGATCCCAGCAGTACGTTGAACAGTGTGCGTCCAGGTGTCGGTAGCCACACGCTTCGATG
EGFR	CCCGCGTTAACCATACACCGCGCAACGCTTGGGACGGTTCCAATCGGATCTGGGTCAGAAGCCACCAATATTGTCATCATCCTCCGGTAGCCACACGCTTCGATG
EGFR	CCCGCGTTAACCATACACCGCGCAACGCTTGGGACGGTTCCAATCGGATCGCCTTCATTTCCTAATCAGTTTTGCCCTGCTCATTCAGGTAGCCACACGCTTCGATG
EGFR	CCCGCGTTAACCATACACCGCGCAACGCTTGGGACGGTTCCAATCGGATCAAAATCAGGCCTGCACTGCCTGTGCACTCCACAATGGTAGCCACACGCTTCGATG
EGFR	CCCGCGTTAACCATACACCGCGCAACGCTTGGGACGGTTCCAATCGGATCTACACACTCAGAAAAGATAGAAGCAGCAGCATATTTTGGCAGGTAGCCACACGCTTCGATG
EGFR	CCCGCGTTAACCATACACCGCGCAACGCTTGGGACGGTTCCAATCGGATCTGGCAGTATAACCCCAAATAGAGGAAATTTGTGAAGAGTGGGGTAGCCACACGCTTCGATG
EGFR	CCCGCGTTAACCATACACCGCGCAACGCTTGGGACGGTTCCAATCGGATCTCTCTTCCAGCATCTTGCATGTCCCAAGCACTGCCGGTAGCCACACGCTTCGATG
EGFR	CCCGCGTTAACCATACACCGCGCAACGCTTGGGACGGTTCCAATCGGATCTCCAGTTGTTCAGAGCACATTTGACTTCCAAATTCTCAAGGGGTAGCCACACGCTTCGATG
EGFR	CCCGCGTTAACCATACACCGCGCAACGCTTGGGACGGTTCCAATCGGATCAAAATGTGAAGAAACACAGAACAGCTCATGAACACCTCCAGGTAGCCACACGCTTCGATG
EGFR	CCCGCGTTAACCATACACCGCGCAACGCTTGGGACGGTTCCAATCGGATCCCCTGAGTTAGTCTATTTGTCATGCAAGAGCCTAGAAAAGCGGTAGCCACACGCTTCGATG
EGFR	CCCGCGTTAACCATACACCGCGCAACGCTTGGGACGGTTCCAATCGGATCACATTTTCAGAAGTTGAGAAATAGCAGTAGGCTGAAGGCAGGTAGCCACACGCTTCGATG
EGFR	CCCGCGTTAACCATACACCGCGCAACGCTTGGGACGGTTCCAATCGGATCAAGAACTGGCGTGAGTTAGTCATGACAGGAGAGATGGGTAGCCACACGCTTCGATG
EGFR	CCCGCGTTAACCATACACCGCGCAACGCTTGGGACGGTTCCAATCGGATCTTTAATCTGTAGGACTCCATTCTCAAAGCACAGTCACTCCAGGTAGCCACACGCTTCGATG
EGFR	CCCGCGTTAACCATACACCGCGCAACGCTTGGGACGGTTCCAATCGGATCGCAGAATGAGCAGCACAGTCCCATAGGAAGAAGAAGGTAGCCACACGCTTCGATG
EGFR	CCCGCGTTAACCATACACCGCGCAACGCTTGGGACGGTTCCAATCGGATCATTAATGCAACCTAAACAAAAGGGGTCTGGATACCCTCAGGTAGCCACACGCTTCGATG
EGFR	CCCGCGTTAACCATACACCGCGCAACGCTTGGGACGGTTCCAATCGGATCAAAATCAAGGACCTGCTACAAAGCACAAAGCCGACGGTAGCCACACGCTTCGATG
EGFR	CCCGCGTTAACCATACACCGCGCAACGCTTGGGACGGTTCCAATCGGATCTCTTTGCCAGCGACCAAGCAGAAAGCAAGACAAGAGGTAGCCACACGCTTCGATG
EGFR	CCCGCGTTAACCATACACCGCGCAACGCTTGGGACGGTTCCAATCGGATCGTGAGTCATTGCTAGTCAGAATATTACCTTTGCAGAGAGGCGGTAGCCACACGCTTCGATG
EGFR	CCCGCGTTAACCATACACCGCGCAACGCTTGGGACGGTTCCAATCGGATCAAAGGGCCTGTCTGGTGTTTCAGCAAATGAAAACAGGTAGCCACACGCTTCGATG
EGFR	CCCGCGTTAACCATACACCGCGCAACGCTTGGGACGGTTCCAATCGGATCGCGACCTCTCCGCGCTGAGAAGGTTATCCGGATAAGGTAGCCACACGCTTCGATG
EGFR	CCCGCGTTAACCATACACCGCGCAACGCTTGGGACGGTTCCAATCGGATCTGATGAGATACTGCTGGGGAGGGAAGAAGTGAGGAGGTAGCCACACGCTTCGATG
EGFR	CCCGCGTTAACCATACACCGCGCAACGCTTGGGACGGTTCCAATCGGATCCCCCAATTTTCGTTGGCACTGACCCCGATGATTTAGGTAGCCACACGCTTCGATG
EGFR	CCCGCGTTAACCATACACCGCGCAACGCTTGGGACGGTTCCAATCGGATCAGACTGTGTGACTGGGAATTAAGGAGCAAAGCAACTGGTAGCCACACGCTTCGATG
EGFR	CCCGCGTTAACCATACACCGCGCAACGCTTGGGACGGTTCCAATCGGATCCAGATCTTGGGCCCAGGTGTGAAGTCGCTGGAGAAGGTAGCCACACGCTTCGATG
EGFR	CCCGCGTTAACCATACACCGCGCAACGCTTGGGACGGTTCCAATCGGATCATTGACACTATGCAGAAATGAAGGGGATTCAAGTGCCTGGTAGCCACACGCTTCGATG
EGFR	CCCGCGTTAACCATACACCGCGCAACGCTTGGGACGGTTCCAATCGGATCGGGTTTTCCAGACTTGCAACTGCTTTTATTCTTGGAAGCGGTAGCCACACGCTTCGATG
EGFR	CCCGCGTTAACCATACACCGCGCAACGCTTGGGACGGTTCCAATCGGATCTTCCCAAGAAACCCTGCCAGCTGGGTTCGGGTATCGGTAGCCACACGCTTCGATG
EGFR	CCCGCGTTAACCATACACCGCGCAACGCTTGGGACGGTTCCAATCGGATCGGGTATGATTTGCAATCCACAGTAACCGGTTTCAGAGCGGTAGCCACACGCTTCGATG
EGFR	CCCGCGTTAACCATACACCGCGCAACGCTTGGGACGGTTCCAATCGGATCCACTGATTAGACAGGCTTGAAGCAGAACCCACCAGGGTAGCCACACGCTTCGATG
EGFR	CCCGCGTTAACCATACACCGCGCAACGCTTGGGACGGTTCCAATCGGATCTTGGCTCGGGAGTGAGTGGGCTCAGTTAAGTGAGCGGTAGCCACACGCTTCGATG
EGFR	CCCGCGTTAACCATACACCGCGCAACGCTTGGGACGGTTCCAATCGGATCAGGAGTGTTTGGATGTTATGATAGCCAGCTCCTCTGGGTAGCCACACGCTTCGATG
EGFR	CCCGCGTTAACCATACACCGCGCAACGCTTGGGACGGTTCCAATCGGATCACAGGAAGGAGGTGAAACATATTCCTTTGCTTCTACATCACGGTAGCCACACGCTTCGATG
EGFR	CCCGCGTTAACCATACACCGCGCAACGCTTGGGACGGTTCCAATCGGATCCTTAGACAGCAGTTCTGCAGTCGGCGTCTCACCCCGGTAGCCACACGCTTCGATG
EGFR	CCCGCGTTAACCATACACCGCGCAACGCTTGGGACGGTTCCAATCGGATCCGATTTAAGGGTGGTTCAGTAGTGATTTGATGAGTGCTGTGGTAGCCACACGCTTCGATG
EGFR	CCCGCGTTAACCATACACCGCGCAACGCTTGGGACGGTTCCAATCGGATCCGGGGTGGCACGTTGCTCAAACCCATCATTTGGAGGGTAGCCACACGCTTCGATG
EGFR	CCCGCGTTAACCATACACCGCGCAACGCTTGGGACGGTTCCAATCGGATCATCAAGAGTTTTCACATCGCCTAGACATGGCCTCAGGTAGCCACACGCTTCGATG
EGFR	CCCGCGTTAACCATACACCGCGCAACGCTTGGGACGGTTCCAATCGGATCCTGCCGGCCTCTGGAGATCAGTATGGGAATGCACAGGTAGCCACACGCTTCGATG
EGFR	CCCGCGTTAACCATACACCGCGCAACGCTTGGGACGGTTCCAATCGGATCTACAGTCAAGTGCCAGTGCAACACCTGATTCCCAGGGTAGCCACACGCTTCGATG
EGFR	CCCGCGTTAACCATACACCGCGCAACGCTTGGGACGGTTCCAATCGGATCCTGTCTGCCAGGGGAGCAGCGATTCCTGTATGTTGGGTAGCCACACGCTTCGATG
EGFR	CCCGCGTTAACCATACACCGCGCAACGCTTGGGACGGTTCCAATCGGATCTAAACATTCTAGTAATGACCCAACACTGCCAAGCCTGCGGTAGCCACACGCTTCGATG
EGFR	CCCGCGTTAACCATACACCGCGCAACGCTTGGGACGGTTCCAATCGGATCAAAATGTCCTATTCAAATCACCTGGCACCCAGGAAATTTCGGTAGCCACACGCTTCGATG
EGFR	CCCGCGTTAACCATACACCGCGCAACGCTTGGGACGGTTCCAATCGGATCATTCCCCTCTCCCATGTGTTTGCAGGATGGTGGTTGGTAGCCACACGCTTCGATG
EGFR	CCCGCGTTAACCATACACCGCGCAACGCTTGGGACGGTTCCAATCGGATCTTTTGTTCAACACTCTTGCCCTATGAGTGCACAGAACGGTAGCCACACGCTTCGATG
EGFR	CCCGCGTTAACCATACACCGCGCAACGCTTGGGACGGTTCCAATCGGATCGATTTGATAAGAAGCAGGGCTGTGTTTGGGCTCTGGGTAGCCACACGCTTCGATG
EGFR	CCCGCGTTAACCATACACCGCGCAACGCTTGGGACGGTTCCAATCGGATCCAGGTGACTCTAACTTGTGGCCAGGGTGGGAAGCAGGTAGCCACACGCTTCGATG
EGFR	CCCGCGTTAACCATACACCGCGCAACGCTTGGGACGGTTCCAATCGGATCTTTTATAACAAGGAACCTTTGGCTTTGAGATGACTGGGGAGGTAGCCACACGCTTCGATG
EGFR	CCCGCGTTAACCATACACCGCGCAACGCTTGGGACGGTTCCAATCGGATCAAAACGCCAAGCACATTGCCTACACAAACTAAATATTCAGTGGTAGCCACACGCTTCGATG
EGFR	CCCGCGTTAACCATACACCGCGCAACGCTTGGGACGGTTCCAATCGGATCCTGCAAATATCCCGGTCTGCTCTCAGGACCCAGTGGGTAGCCACACGCTTCGATG
EGFR	CCCGCGTTAACCATACACCGCGCAACGCTTGGGACGGTTCCAATCGGATCGCTTCCTGTGTGCCCTCCTCAAACTCAGCCAATGCGGTAGCCACACGCTTCGATG
EGFR	CCCGCGTTAACCATACACCGCGCAACGCTTGGGACGGTTCCAATCGGATCATGGGGAGTGACATCAGGAAACTATAATCATCAGGACAACAGGTAGCCACACGCTTCGATG
EGFR	CCCGCGTTAACCATACACCGCGCAACGCTTGGGACGGTTCCAATCGGATCGAGAGAGATGCATGCCCACAGCCATGCTTCCCATGGGTAGCCACACGCTTCGATG
EGFR	CCCGCGTTAACCATACACCGCGCAACGCTTGGGACGGTTCCAATCGGATCATACTTGATTTAGAATGGGGCACAACATGTGGATTCATGGTGGTAGCCACACGCTTCGATG
EGFR	CCCGCGTTAACCATACACCGCGCAACGCTTGGGACGGTTCCAATCGGATCAAATAACTCTAATGTGCAAGTAGATCCCCTGACCTCAAGCTGGTAGCCACACGCTTCGATG
EGFR	CCCGCGTTAACCATACACCGCGCAACGCTTGGGACGGTTCCAATCGGATCGGGCCAGCTATTGAGATTCCTGTGCCCACGCAATGGGTAGCCACACGCTTCGATG
EGFR	CCCGCGTTAACCATACACCGCGCAACGCTTGGGACGGTTCCAATCGGATCTTTTGCACCTCTCATTTATGTACTCCTAAGAGCCTCACCAGGTAGCCACACGCTTCGATG
EGFR	CCCGCGTTAACCATACACCGCGCAACGCTTGGGACGGTTCCAATCGGATCTAAAGTGGAATAGAGATGTGGGTAAAAGTTGTCTTGCCACCGGTAGCCACACGCTTCGATG
EGFR	CCCGCGTTAACCATACACCGCGCAACGCTTGGGACGGTTCCAATCGGATCGGGGACCCACACTCTGTAACTCCCACATTCAATTAGGTAGCCACACGCTTCGATG
EGFR	CCCGCGTTAACCATACACCGCGCAACGCTTGGGACGGTTCCAATCGGATCGCCCTAGGAGGATATTTGATACTAGCAGAGCTGGGGGGTAGCCACACGCTTCGATG
EGFR	CCCGCGTTAACCATACACCGCGCAACGCTTGGGACGGTTCCAATCGGATCACTCCTCCAGGGAACATGGCCCTTTAATAGATCTCTGGTAGCCACACGCTTCGATG
EGFR	CCCGCGTTAACCATACACCGCGCAACGCTTGGGACGGTTCCAATCGGATCTGCGATCAAGTCCTAGGCGGTATTCCCTTCTGCGCGGTAGCCACACGCTTCGATG
EGFR	CCCGCGTTAACCATACACCGCGCAACGCTTGGGACGGTTCCAATCGGATCTGTATGTGATTCTGCAGTCATGGTGAATGACACAGTCAGGTAGCCACACGCTTCGATG
EGFR	CCCGCGTTAACCATACACCGCGCAACGCTTGGGACGGTTCCAATCGGATCTCAGAAGTTTGAAAAGGCTAGATTTCCTAGGCCAAAACACTGGTAGCCACACGCTTCGATG
EGFR	CCCGCGTTAACCATACACCGCGCAACGCTTGGGACGGTTCCAATCGGATCCCCCAGAAAAGGAGAAGGAAGGGAATCCAGACCAGGGTAGCCACACGCTTCGATG
EGFR	CCCGCGTTAACCATACACCGCGCAACGCTTGGGACGGTTCCAATCGGATCAATGCTTAGATGGAGATTACCCTTTTGAGCATTTTGCCAGTGGTAGCCACACGCTTCGATG
EGFR	CCCGCGTTAACCATACACCGCGCAACGCTTGGGACGGTTCCAATCGGATCCACAGTCTGTTGCAATAGGTGACCACTGCTCTGAAGGTAGCCACACGCTTCGATG
EGFR	CCCGCGTTAACCATACACCGCGCAACGCTTGGGACGGTTCCAATCGGATCCTGTGATCTCACAGATCCACAGAGAAGTGTCCCAGGGTAGCCACACGCTTCGATG
EGFR	CCCGCGTTAACCATACACCGCGCAACGCTTGGGACGGTTCCAATCGGATCAAATCTTCCCATTCAGTGTTTTCTCAGTAGCAAACTCGTGGGGTAGCCACACGCTTCGATG
EGFR	CCCGCGTTAACCATACACCGCGCAACGCTTGGGACGGTTCCAATCGGATCCTTTCCCCTGCTCATTTTACAGTTCAAGTGCCATTCAGGTAGCCACACGCTTCGATG
EGFR	CCCGCGTTAACCATACACCGCGCAACGCTTGGGACGGTTCCAATCGGATCTCCATACACAGTGTCTATCATGACCTACAAACCCTTTTCCCGGTAGCCACACGCTTCGATG
EGFR	CCCGCGTTAACCATACACCGCGCAACGCTTGGGACGGTTCCAATCGGATCAGACTCTCCTGGTTTAAGACAATAAGCCATGACATAGAGCCGGTAGCCACACGCTTCGATG
EGFR	CCCGCGTTAACCATACACCGCGCAACGCTTGGGACGGTTCCAATCGGATCAATTTCAGCATAATTGGAGTTGGTGTTACCCTAGCAAATGCGGTAGCCACACGCTTCGATG
EGFR	CCCGCGTTAACCATACACCGCGCAACGCTTGGGACGGTTCCAATCGGATCAAAAGGTATCCCAAGGATCCCTTTGTAGCTACATCTGTGGGGTAGCCACACGCTTCGATG
EGFR	CCCGCGTTAACCATACACCGCGCAACGCTTGGGACGGTTCCAATCGGATCCCTGCCCTGGTTCACCTCTCCTCTTGACCCATCCTTAGGTAGCCACACGCTTCGATG
EGFR	CCCGCGTTAACCATACACCGCGCAACGCTTGGGACGGTTCCAATCGGATCGTCTCATGAGTTCCTGACATACAAATAGTGCTGAGGCCGGTAGCCACACGCTTCGATG
EGFR	CCCGCGTTAACCATACACCGCGCAACGCTTGGGACGGTTCCAATCGGATCTTTTCAGTGTTTCTGTTGCATCGCTGTGTCTCTCTGGGTAGCCACACGCTTCGATG
EGFR	CCCGCGTTAACCATACACCGCGCAACGCTTGGGACGGTTCCAATCGGATCACGTGGAGGGCCCAAGAGGGCTAATATGTGACTATGGTAGCCACACGCTTCGATG
EGFR	CCCGCGTTAACCATACACCGCGCAACGCTTGGGACGGTTCCAATCGGATCTTACAACCACAAGGACGTTTACATGGAAATGAACCATCTGCGGTAGCCACACGCTTCGATG
EGFR	CCCGCGTTAACCATACACCGCGCAACGCTTGGGACGGTTCCAATCGGATCCAGATTAGCTCTCCTGGGAACGTTGTTGACACATCTGGTAGCCACACGCTTCGATG
EGFR	CCCGCGTTAACCATACACCGCGCAACGCTTGGGACGGTTCCAATCGGATCAGATAACTGTTTTCCGGTAGAGTGAATTGCCTGTTTGTTGCGGTAGCCACACGCTTCGATG
EGFR	CCCGCGTTAACCATACACCGCGCAACGCTTGGGACGGTTCCAATCGGATCAAGTGGATCTTCTAGTGAGAGGTCATCTGTTTTGAAAGCCTGGTAGCCACACGCTTCGATG
EGFR	CCCGCGTTAACCATACACCGCGCAACGCTTGGGACGGTTCCAATCGGATCTCATACTGTGCAGGGATGAAGTCTCCAATTTAGCATGAAGGTAGCCACACGCTTCGATG
EGFR	CCCGCGTTAACCATACACCGCGCAACGCTTGGGACGGTTCCAATCGGATCGAGTCAATGGGAGCCCCGTGCCTCTGGCAGATATCGGTAGCCACACGCTTCGATG
EGFR	CCCGCGTTAACCATACACCGCGCAACGCTTGGGACGGTTCCAATCGGATCTTAGGTAACAGCTCAGCCATTAGAAGAATGTCCTACACACCGGTAGCCACACGCTTCGATG
EGFR	CCCGCGTTAACCATACACCGCGCAACGCTTGGGACGGTTCCAATCGGATCTTAACAAATATATATGGCCTCTGTGCGACAGTGACCTTGACGGTAGCCACACGCTTCGATG
EGFR	CCCGCGTTAACCATACACCGCGCAACGCTTGGGACGGTTCCAATCGGATCCAGTTCCCTGCTGCCCAGTTCAGTCCAGTGGATCTGGTAGCCACACGCTTCGATG
EGFR	CCCGCGTTAACCATACACCGCGCAACGCTTGGGACGGTTCCAATCGGATCAAAAGACTTGGAGGGGAGACCTGAGCCCACTTCTGGGTAGCCACACGCTTCGATG
EGFR	CCCGCGTTAACCATACACCGCGCAACGCTTGGGACGGTTCCAATCGGATCGCTCTACCTCTCCAGTCTTCGGGCCACATTTCTCTGGTAGCCACACGCTTCGATG
EGFR	CCCGCGTTAACCATACACCGCGCAACGCTTGGGACGGTTCCAATCGGATCGGAGCACTCTAGTCCTCCGTCGACCTTGGCCTTTGGGTAGCCACACGCTTCGATG
EGFR	CCCGCGTTAACCATACACCGCGCAACGCTTGGGACGGTTCCAATCGGATCTAGTGTTCCCTCACTCCCCTCTTACTGCCCAACCTGGTAGCCACACGCTTCGATG
EGFR	CCCGCGTTAACCATACACCGCGCAACGCTTGGGACGGTTCCAATCGGATCGCGCATTTCTGCCCTTCTGAGCTCCGCTCACTTTTGGTAGCCACACGCTTCGATG
EGFR	CCCGCGTTAACCATACACCGCGCAACGCTTGGGACGGTTCCAATCGGATCCCACAACAGCATCTGTCACAATGTGGGGTAGTGGCGGTAGCCACACGCTTCGATG
EGFR	CCCGCGTTAACCATACACCGCGCAACGCTTGGGACGGTTCCAATCGGATCGGTTCACACTAGCACAGTGCAACCTTCAATGCAAAGGTAGCCACACGCTTCGATG
EGFR	CCCGCGTTAACCATACACCGCGCAACGCTTGGGACGGTTCCAATCGGATCACGTTTCAGATTAACTCAAGGTATTGTGGTGATATTGCGGTGGTAGCCACACGCTTCGATG
EGFR	CCCGCGTTAACCATACACCGCGCAACGCTTGGGACGGTTCCAATCGGATCACATAAGCAATTGCTGGCAGCAGCTTGAGGGTCTCGGTAGCCACACGCTTCGATG
EGFR	CCCGCGTTAACCATACACCGCGCAACGCTTGGGACGGTTCCAATCGGATCGGGGAAAGCCTAGAAGAGAAGAAACCTAGAGGAATCAAGCGGTAGCCACACGCTTCGATG
EGFR	CCCGCGTTAACCATACACCGCGCAACGCTTGGGACGGTTCCAATCGGATCAAAATGAATAAGCCTGGGCCAAGGCTTGGAGACTTGGTAGCCACACGCTTCGATG
EGFR	CCCGCGTTAACCATACACCGCGCAACGCTTGGGACGGTTCCAATCGGATCCAACAGTCAGGATCCGTTCCCTTCTGATCATCCATGGTAGCCACACGCTTCGATG
EGFR	CCCGCGTTAACCATACACCGCGCAACGCTTGGGACGGTTCCAATCGGATCGACCAGACACTATCTCAGGCTGGCTGCCCCACATGGGTAGCCACACGCTTCGATG
EGFR	CCCGCGTTAACCATACACCGCGCAACGCTTGGGACGGTTCCAATCGGATCCTCCAGTGCTCCTACTACCATACTCACTCGAACATTCCGGTAGCCACACGCTTCGATG
EGFR	CCCGCGTTAACCATACACCGCGCAACGCTTGGGACGGTTCCAATCGGATCTTGTCGATTCACCCTCTTTAACCCCTGTCGGGGTGGGTAGCCACACGCTTCGATG
EGFR	CCCGCGTTAACCATACACCGCGCAACGCTTGGGACGGTTCCAATCGGATCATTTATCTCAGTTAGAGAAGAAGAGTCACCTGTCACCAGGGGGTAGCCACACGCTTCGATG
EGFR	CCCGCGTTAACCATACACCGCGCAACGCTTGGGACGGTTCCAATCGGATCGGGGAGAGAAATGCTCCTGCACTGCCTCTGATTAAGGTAGCCACACGCTTCGATG
EGFR	CCCGCGTTAACCATACACCGCGCAACGCTTGGGACGGTTCCAATCGGATCGGGGCAGTGCAAGTGTATTTCTAATGGTGAAAACCAGGTAGCCACACGCTTCGATG
EGFR	CCCGCGTTAACCATACACCGCGCAACGCTTGGGACGGTTCCAATCGGATCTTTTGATGAGTGGCAGGGCTCTGCTACCCAACCTTGGTAGCCACACGCTTCGATG
EGFR	CCCGCGTTAACCATACACCGCGCAACGCTTGGGACGGTTCCAATCGGATCTTTTCCACGAAAGGAAGTGTTACCACATTTTCCAAGTGGGGTAGCCACACGCTTCGATG
EGFR	CCCGCGTTAACCATACACCGCGCAACGCTTGGGACGGTTCCAATCGGATCCCCCACCACCCACACAACATCTGCAATTCTTAAACGGTAGCCACACGCTTCGATG
EGFR	CCCGCGTTAACCATACACCGCGCAACGCTTGGGACGGTTCCAATCGGATCTACGCTTTGAATGGCTGTTCAACAGCATAGAAATTAGCTGAGGTAGCCACACGCTTCGATG
EGFR	CCCGCGTTAACCATACACCGCGCAACGCTTGGGACGGTTCCAATCGGATCTCAGGATGAATTCAGTTGAGACACAAAGTACACACTTCCAGGGTAGCCACACGCTTCGATG
EGFR	CCCGCGTTAACCATACACCGCGCAACGCTTGGGACGGTTCCAATCGGATCAGATTGCAGACTTCTTATAATATGTCCATTTCACCAGGCCCGGTAGCCACACGCTTCGATG
EGFR	CCCGCGTTAACCATACACCGCGCAACGCTTGGGACGGTTCCAATCGGATCTCAACATGTTCTGTCAGATTGAATGGGGCAGCCAGGGTAGCCACACGCTTCGATG
EGFR	CCCGCGTTAACCATACACCGCGCAACGCTTGGGACGGTTCCAATCGGATCCCATCCTCCTGGAGTGAGCGGTTGAGCCTGGATTGGGTAGCCACACGCTTCGATG
EGFR	CCCGCGTTAACCATACACCGCGCAACGCTTGGGACGGTTCCAATCGGATCTTCATAGTGGCTTTCTAGACCCAGGGACTTGGCCCGGTAGCCACACGCTTCGATG
EGFR	CCCGCGTTAACCATACACCGCGCAACGCTTGGGACGGTTCCAATCGGATCTTGAAAGACACTTCTGCTGATCAAAGCAGCTGATGTGGGTAGCCACACGCTTCGATG
EGFR	CCCGCGTTAACCATACACCGCGCAACGCTTGGGACGGTTCCAATCGGATCAATATTCTTTGGTCTAAAATTACTGTCATGGCGGAGCAGCTGGTAGCCACACGCTTCGATG
EGFR	CCCGCGTTAACCATACACCGCGCAACGCTTGGGACGGTTCCAATCGGATCAATAATAGAATGCTTTCAGCACTCAAGTGTGAGTGAGTGCTGGTAGCCACACGCTTCGATG
EGFR	CCCGCGTTAACCATACACCGCGCAACGCTTGGGACGGTTCCAATCGGATCCAAGAAGCAGATCTAGCTGGGGAGGCCTTTGCAGAGGTAGCCACACGCTTCGATG
EGFR	CCCGCGTTAACCATACACCGCGCAACGCTTGGGACGGTTCCAATCGGATCTGGTGAGGGTAGGGAGTGAGTATCCCAATCTAGAAGGGTAGCCACACGCTTCGATG
EGFR	CCCGCGTTAACCATACACCGCGCAACGCTTGGGACGGTTCCAATCGGATCGCTTCACTAGATTCAGGCCTGGGGCAGTAAAGAGCGGTAGCCACACGCTTCGATG
EGFR	CCCGCGTTAACCATACACCGCGCAACGCTTGGGACGGTTCCAATCGGATCTACGTGCAGGAACTGGTCTGTTAATTAGCAGCTCTGGTAGCCACACGCTTCGATG
EGFR	CCCGCGTTAACCATACACCGCGCAACGCTTGGGACGGTTCCAATCGGATCCCTGAGCCAAAATTAAGATTCTTCTATGGCAGAAACTTGGCGGTAGCCACACGCTTCGATG
EGFR	CCCGCGTTAACCATACACCGCGCAACGCTTGGGACGGTTCCAATCGGATCATTACAGGGTAGCCAGGGAAAGGGAAAGCTTCACGGGTAGCCACACGCTTCGATG
EGFR	CCCGCGTTAACCATACACCGCGCAACGCTTGGGACGGTTCCAATCGGATCTTAAAACAAGCGTTAAATGAAAACCCACACACACTCAGAGCGGTAGCCACACGCTTCGATG
EGFR	CCCGCGTTAACCATACACCGCGCAACGCTTGGGACGGTTCCAATCGGATCCTGGGTTCCCTGAAGGGAATTCTCAGCTGTATGTGGGTAGCCACACGCTTCGATG
EGFR	CCCGCGTTAACCATACACCGCGCAACGCTTGGGACGGTTCCAATCGGATCCAGGCCGGCAACCTCTGAGTGCTTAGAGAAAGGGAGGTAGCCACACGCTTCGATG
EGFR	CCCGCGTTAACCATACACCGCGCAACGCTTGGGACGGTTCCAATCGGATCCAGACTCAAGTCTGACTAAGGGGCCAGGTGCTTTGGGTAGCCACACGCTTCGATG
EGFR	CCCGCGTTAACCATACACCGCGCAACGCTTGGGACGGTTCCAATCGGATCAAAAGCAAGCAGTGGACTGCTCATTGGTAAAATTGAGTGGTAGCCACACGCTTCGATG
EGFR	CCCGCGTTAACCATACACCGCGCAACGCTTGGGACGGTTCCAATCGGATCGTAAAGAGGACAAGATGACGACGACTCAGGGAACAGGTAGCCACACGCTTCGATG
EGFR	CCCGCGTTAACCATACACCGCGCAACGCTTGGGACGGTTCCAATCGGATCCCCCAGCAATTCAATTCACTGGCTGTCCTGCTCCTGGTAGCCACACGCTTCGATG
EGFR	CCCGCGTTAACCATACACCGCGCAACGCTTGGGACGGTTCCAATCGGATCCTGCTGACCCCTTGCGCTGTCAGCATTCAGAGACATTGGTAGCCACACGCTTCGATG
EGFR	CCCGCGTTAACCATACACCGCGCAACGCTTGGGACGGTTCCAATCGGATCCAGAGGTCAAAGGGACAAGCGCAGGGAGCATCTTTGGTAGCCACACGCTTCGATG
EGFR	CCCGCGTTAACCATACACCGCGCAACGCTTGGGACGGTTCCAATCGGATCACCACCCCACGGAAGCCAAACAAAATCTCTCTGCAGGTAGCCACACGCTTCGATG
EGFR	CCCGCGTTAACCATACACCGCGCAACGCTTGGGACGGTTCCAATCGGATCTGGTGGGACTATGTATTTTACGTATGGTGAAGTCACCAAGCGGTAGCCACACGCTTCGATG
EGFR	CCCGCGTTAACCATACACCGCGCAACGCTTGGGACGGTTCCAATCGGATCTTTCATTTGCTTGGTAATGAGGAATATTGGTGCTTTCGTCCGGTAGCCACACGCTTCGATG
EGFR	CCCGCGTTAACCATACACCGCGCAACGCTTGGGACGGTTCCAATCGGATCTGAGATGTCCTGTGACTGTTTCATGTGTAAAGTTGCCTGGTAGCCACACGCTTCGATG
EGFR	CCCGCGTTAACCATACACCGCGCAACGCTTGGGACGGTTCCAATCGGATCGTACTTCTGATTCATCCTTAGCAGCTACCTTCGCGCGGTAGCCACACGCTTCGATG
EGFR	CCCGCGTTAACCATACACCGCGCAACGCTTGGGACGGTTCCAATCGGATCCGGGCCTGAACTGAATAGAAGATAGAGGAGAAAAGGTGGGTAGCCACACGCTTCGATG
EGFR	CCCGCGTTAACCATACACCGCGCAACGCTTGGGACGGTTCCAATCGGATCGGTGCCTTCGGTTGTGAGGGCCTGTCTAGGAAGAGGGTAGCCACACGCTTCGATG
EGFR	CCCGCGTTAACCATACACCGCGCAACGCTTGGGACGGTTCCAATCGGATCGTAACAAAGAGGGACGTGAAGTCAGAGGGGAAGGGGGTAGCCACACGCTTCGATG
EGFR	CCCGCGTTAACCATACACCGCGCAACGCTTGGGACGGTTCCAATCGGATCCCGATTTTCCAGCAGTGATCTTTGATGCCAACCCCGGTAGCCACACGCTTCGATG
EGFR	CCCGCGTTAACCATACACCGCGCAACGCTTGGGACGGTTCCAATCGGATCTTGGTGATAATCATGCAATCTCCGTCATCCCCACGGGTAGCCACACGCTTCGATG
EGFR	CCCGCGTTAACCATACACCGCGCAACGCTTGGGACGGTTCCAATCGGATCCAAGTAGAATGCTGGCCCGAGAGGAGGCGTTTACTGGTAGCCACACGCTTCGATG
EGFR	CCCGCGTTAACCATACACCGCGCAACGCTTGGGACGGTTCCAATCGGATCCCTCTCACACAGAGGGATTTTGAATCGAAGCCAGCGGTAGCCACACGCTTCGATG
EGFR	CCCGCGTTAACCATACACCGCGCAACGCTTGGGACGGTTCCAATCGGATCAATCATCTGCCTTCCTCCGTCCAAAAGCCTTGTTTGGTAGCCACACGCTTCGATG
EGFR	CCCGCGTTAACCATACACCGCGCAACGCTTGGGACGGTTCCAATCGGATCCTTGTGAACTGGCCTTCCTGTGATCAGAAGCATCAGGTAGCCACACGCTTCGATG
EGFR	CCCGCGTTAACCATACACCGCGCAACGCTTGGGACGGTTCCAATCGGATCGAATCATGGGGTTGGAAGTCCACCAGTTTGGGTATGGTAGCCACACGCTTCGATG
EGFR	CCCGCGTTAACCATACACCGCGCAACGCTTGGGACGGTTCCAATCGGATCATGCCGCAGCTTGGCATGTTTAGTCCAGAAGGCATGGTAGCCACACGCTTCGATG
EGFR	CCCGCGTTAACCATACACCGCGCAACGCTTGGGACGGTTCCAATCGGATCCTTCCCATACAGCCCACCTCCTCCTCTATCTCCCTGGTAGCCACACGCTTCGATG
EGFR	CCCGCGTTAACCATACACCGCGCAACGCTTGGGACGGTTCCAATCGGATCGGACAAGTCATCCAAGACTTTGGTCACATGGCCATGGTAGCCACACGCTTCGATG
EGFR	CCCGCGTTAACCATACACCGCGCAACGCTTGGGACGGTTCCAATCGGATCGGGAGAGACTGACAACAGCCCAGCTCATACCTCAGGGTAGCCACACGCTTCGATG
EGFR	CCCGCGTTAACCATACACCGCGCAACGCTTGGGACGGTTCCAATCGGATCAATAAGTAATATAGATTTGCCCAGGCTTGTGGGCAGAGTGGTAGCCACACGCTTCGATG
EGFR	CCCGCGTTAACCATACACCGCGCAACGCTTGGGACGGTTCCAATCGGATCAAAATAATAACGAGACCACCGGCCCGCCCTAGATGGGTAGCCACACGCTTCGATG
EGFR	CCCGCGTTAACCATACACCGCGCAACGCTTGGGACGGTTCCAATCGGATCGCTCTTGATGCAGTAGAATTTGTCTTCAGATTTGCAAAGGGGGTAGCCACACGCTTCGATG
EGFR	CCCGCGTTAACCATACACCGCGCAACGCTTGGGACGGTTCCAATCGGATCAATGGCCAACATTTGAGTAAGTCCATATGCAGATCCAAACAGGTAGCCACACGCTTCGATG
EGFR	CCCGCGTTAACCATACACCGCGCAACGCTTGGGACGGTTCCAATCGGATCAAAAGTGCTAAATAAGCCCTGAAGGGGCTTTTGGGGGTAGCCACACGCTTCGATG
EGFR	CCCGCGTTAACCATACACCGCGCAACGCTTGGGACGGTTCCAATCGGATCATTTAAAATGAAAGCAGCTGCCTGTTTTCATCTCTCTGCAGGTAGCCACACGCTTCGATG
EGFR	CCCGCGTTAACCATACACCGCGCAACGCTTGGGACGGTTCCAATCGGATCTAGGTTCTAGCTGACCCTGTTCATCTGTTTGGCACGGTAGCCACACGCTTCGATG
EGFR	CCCGCGTTAACCATACACCGCGCAACGCTTGGGACGGTTCCAATCGGATCTGGGAAAGCAGCTTTTATTCCAAGGTGTGCCAACCGGTAGCCACACGCTTCGATG
EGFR	CCCGCGTTAACCATACACCGCGCAACGCTTGGGACGGTTCCAATCGGATCACCTTAGAATTGGGAAATCAGTTTAGCCCTATCTGCATGTGGGTAGCCACACGCTTCGATG
EGFR	CCCGCGTTAACCATACACCGCGCAACGCTTGGGACGGTTCCAATCGGATCCCCCATACTCCTGAGGAAAAGCAGACCAGAGACGCGGTAGCCACACGCTTCGATG
EGFR	CCCGCGTTAACCATACACCGCGCAACGCTTGGGACGGTTCCAATCGGATCATCACTGAAATTGAATGAGAACACAGAAGGGAAGAACAGGGGGTAGCCACACGCTTCGATG
EGFR	CCCGCGTTAACCATACACCGCGCAACGCTTGGGACGGTTCCAATCGGATCTGTTTAATGTTTGTGTAAGTGCTTTGGGTTGGTTATGTGCTGGTAGCCACACGCTTCGATG
EGFR	CCCGCGTTAACCATACACCGCGCAACGCTTGGGACGGTTCCAATCGGATCAAAAGCATTGAAGAAAGTGCCAGTGTATTGATTTTGGCCAGGTAGCCACACGCTTCGATG
EGFR	CCCGCGTTAACCATACACCGCGCAACGCTTGGGACGGTTCCAATCGGATCAGAAGTGCCTTTGCAGATGAGGAAGAACCTGGCCAGGTAGCCACACGCTTCGATG
EGFR	CCCGCGTTAACCATACACCGCGCAACGCTTGGGACGGTTCCAATCGGATCTTGGGTTCAAATTATAGTCCCTTTACACACTCTCTGCCTCAGGTAGCCACACGCTTCGATG
EGFR	CCCGCGTTAACCATACACCGCGCAACGCTTGGGACGGTTCCAATCGGATCAACATTAGGAACTCAAGCATACAAGATTGTATGCTGGTGGTGGTAGCCACACGCTTCGATG
EGFR	CCCGCGTTAACCATACACCGCGCAACGCTTGGGACGGTTCCAATCGGATCGCATAGGGATGTGTGGGTTTCTCACTAGCTGAGAGGGTAGCCACACGCTTCGATG
EGFR	CCCGCGTTAACCATACACCGCGCAACGCTTGGGACGGTTCCAATCGGATCATGTTTGTAAACATTCATTGCACGCACAACAATGTGACTCAGGTAGCCACACGCTTCGATG
EGFR	CCCGCGTTAACCATACACCGCGCAACGCTTGGGACGGTTCCAATCGGATCCAGATGACCTGGGCAGGAATGGGTGAGTCTCTGTGGGTAGCCACACGCTTCGATG
EGFR	CCCGCGTTAACCATACACCGCGCAACGCTTGGGACGGTTCCAATCGGATCTTTTCTTCCAGTTTGCCAAGGCACGAGTAACAAGCGGTAGCCACACGCTTCGATG
EGFR	CCCGCGTTAACCATACACCGCGCAACGCTTGGGACGGTTCCAATCGGATCTTTTGCTATGGCAATGACAAGTCTTACAGAGCTACAAACGAGGTAGCCACACGCTTCGATG
EGFR	CCCGCGTTAACCATACACCGCGCAACGCTTGGGACGGTTCCAATCGGATCGACGTTTATCCCTGACCATTACCTCAGTCATGATGTGCGGTAGCCACACGCTTCGATG
EGFR	CCCGCGTTAACCATACACCGCGCAACGCTTGGGACGGTTCCAATCGGATCAGAGTTTCACTGAATTTTGGATGGGGTTTACTTAGCCTTCTGGTAGCCACACGCTTCGATG
EGFR	CCCGCGTTAACCATACACCGCGCAACGCTTGGGACGGTTCCAATCGGATCTGCTCATTATCACAGGGGTCAAAGGCTAACGTGCAGGTAGCCACACGCTTCGATG
EGFR	CCCGCGTTAACCATACACCGCGCAACGCTTGGGACGGTTCCAATCGGATCTCCATGACTGCAATCGTCTACCTATTTTACAGTTGTTGAGCGGTAGCCACACGCTTCGATG
EGFR	CCCGCGTTAACCATACACCGCGCAACGCTTGGGACGGTTCCAATCGGATCGAGCGAATTCCTTTGGAAAACCTGCAGATCATCAGAGGGTAGCCACACGCTTCGATG
EGFR	CCCGCGTTAACCATACACCGCGCAACGCTTGGGACGGTTCCAATCGGATCCCATGAGAAATTTACAGGGTGAGAGGCTGGGATGCGGTAGCCACACGCTTCGATG
EGFR	CCCGCGTTAACCATACACCGCGCAACGCTTGGGACGGTTCCAATCGGATCTTTTACCCAGTACACGTGCACTGAGTGCCGGCTGTGGTAGCCACACGCTTCGATG
EGFR	CCCGCGTTAACCATACACCGCGCAACGCTTGGGACGGTTCCAATCGGATCATTCTGAGTAAAAGAGAGTATGACCAAACAAGCTGAGCAGGGGTAGCCACACGCTTCGATG
EGFR	CCCGCGTTAACCATACACCGCGCAACGCTTGGGACGGTTCCAATCGGATCAAAATCAACCCACATTGAGGACAGTTTCGAGAGTCGCGGTAGCCACACGCTTCGATG
EGFR	CCCGCGTTAACCATACACCGCGCAACGCTTGGGACGGTTCCAATCGGATCTTTTGTGAGCAGGACTCGTGAGGTTCCTGTGAGAGGGTAGCCACACGCTTCGATG
EGFR	CCCGCGTTAACCATACACCGCGCAACGCTTGGGACGGTTCCAATCGGATCCAAGCCAGCACCTCTGGTCATGGCTCCTCAGTTCAGGTAGCCACACGCTTCGATG
EGFR	CCCGCGTTAACCATACACCGCGCAACGCTTGGGACGGTTCCAATCGGATCCTGTAGGAACAGGCCTCAGCAGCTCCTTCCACTTCGGTAGCCACACGCTTCGATG
EGFR	CCCGCGTTAACCATACACCGCGCAACGCTTGGGACGGTTCCAATCGGATCCCCCTGCTCTCTCTCAGGTCTTTGGTCTGTTGTCCGGTAGCCACACGCTTCGATG
EGFR	CCCGCGTTAACCATACACCGCGCAACGCTTGGGACGGTTCCAATCGGATCTTTTCATGAGTGTTTTCACGGATGGTTCTGCTGTCATCGGTAGCCACACGCTTCGATG
EGFR	CCCGCGTTAACCATACACCGCGCAACGCTTGGGACGGTTCCAATCGGATCTCTGTGCATCCACTGAAGAAGCCTGTTCCACTGTTGGTAGCCACACGCTTCGATG
EGFR	CCCGCGTTAACCATACACCGCGCAACGCTTGGGACGGTTCCAATCGGATCTGCCCTTCTGGGGAAGCTCATTTTCCTAGCAGCCTGGTAGCCACACGCTTCGATG
EGFR	CCCGCGTTAACCATACACCGCGCAACGCTTGGGACGGTTCCAATCGGATCGTTGGTACTCTGTACACACAACATGCCCATTCCCTGGTAGCCACACGCTTCGATG
EGFR	CCCGCGTTAACCATACACCGCGCAACGCTTGGGACGGTTCCAATCGGATCAAGATAGTGCTTATAAATCAGCCAGCAAGGTACCCAGCGGTAGCCACACGCTTCGATG
EGFR	CCCGCGTTAACCATACACCGCGCAACGCTTGGGACGGTTCCAATCGGATCTAGTTCTTCTTTGGAAACAGCTGTACAGTTTCACCATCCTGGGTAGCCACACGCTTCGATG
EGFR	CCCGCGTTAACCATACACCGCGCAACGCTTGGGACGGTTCCAATCGGATCCGTGTCACTCTCATATCCTTTTCTCTAATGAAAAGCTCCGCGGTAGCCACACGCTTCGATG
EGFR	CCCGCGTTAACCATACACCGCGCAACGCTTGGGACGGTTCCAATCGGATCCAGCCCCTTGGGACCCAGCTTACCACATGCATATCGGTAGCCACACGCTTCGATG
EGFR	CCCGCGTTAACCATACACCGCGCAACGCTTGGGACGGTTCCAATCGGATCCGCACCATGGCATCTCTTTAGCAGAACATAAATGCGGGTAGCCACACGCTTCGATG
EGFR	CCCGCGTTAACCATACACCGCGCAACGCTTGGGACGGTTCCAATCGGATCGAAAGAGTGCTCACCGCAGTTCCATTCTCCCGCAGGGTAGCCACACGCTTCGATG
EGFR	CCCGCGTTAACCATACACCGCGCAACGCTTGGGACGGTTCCAATCGGATCCAGAACCACCTGGGCAGCTGTAAGTGTCGCATACAGGTAGCCACACGCTTCGATG
EGFR	CCCGCGTTAACCATACACCGCGCAACGCTTGGGACGGTTCCAATCGGATCCCCTGCTGACACTGGCCAGACTCCTACATGCTTCTGGTAGCCACACGCTTCGATG
EGFR	CCCGCGTTAACCATACACCGCGCAACGCTTGGGACGGTTCCAATCGGATCTTCCTTGAATACTGGTGGCCTGGTCCCTGTCCCATGGTAGCCACACGCTTCGATG
EGFR	CCCGCGTTAACCATACACCGCGCAACGCTTGGGACGGTTCCAATCGGATCCTGCGCCCGTTCCTGATCGCTTGGACTTTCTGTTCGGTAGCCACACGCTTCGATG
EGFR	CCCGCGTTAACCATACACCGCGCAACGCTTGGGACGGTTCCAATCGGATCCAACTGTGCAGTGGATGCCTGTTTGTTTTCTGCCCGGTAGCCACACGCTTCGATG
EGFR	CCCGCGTTAACCATACACCGCGCAACGCTTGGGACGGTTCCAATCGGATCTTTTAATGAACCTGGAACGGTTATGGGGCCAGTGTGGTAGCCACACGCTTCGATG
EGFR	CCCGCGTTAACCATACACCGCGCAACGCTTGGGACGGTTCCAATCGGATCCAACAACTGTGGGAAAGACCCACAGAGAAAGTGCTGGTAGCCACACGCTTCGATG
EGFR	CCCGCGTTAACCATACACCGCGCAACGCTTGGGACGGTTCCAATCGGATCAAATTCACCATCGACCTGATACCTGAAATTTCCTCCTTACCGGTAGCCACACGCTTCGATG
EGFR	CCCGCGTTAACCATACACCGCGCAACGCTTGGGACGGTTCCAATCGGATCGTGGTAAAGGAAGCTCCTCTCTTGACTGGTGCTTTGGTAGCCACACGCTTCGATG
EGFR	CCCGCGTTAACCATACACCGCGCAACGCTTGGGACGGTTCCAATCGGATCTCACAGTGTGCCTAGCTTTTATGTTTATGTTGAAGTTGGGCGGTAGCCACACGCTTCGATG
EGFR	CCCGCGTTAACCATACACCGCGCAACGCTTGGGACGGTTCCAATCGGATCAAAAGTTGAAAGAATGGGATTGCACGCTACAGATCTAGCTGGTAGCCACACGCTTCGATG
EGFR	CCCGCGTTAACCATACACCGCGCAACGCTTGGGACGGTTCCAATCGGATCTAGACCTCTGTTGCAGTCTCTCTGCCTACCTCCTCGGTAGCCACACGCTTCGATG
EGFR	CCCGCGTTAACCATACACCGCGCAACGCTTGGGACGGTTCCAATCGGATCGCGGCAATTAGCGCCCTTTGCCTTGGTGGTATTCTGGTAGCCACACGCTTCGATG
EGFR	CCCGCGTTAACCATACACCGCGCAACGCTTGGGACGGTTCCAATCGGATCTCTGCATGACTGGACTCTTTAACAAATTTGGTGGTTAACCTGGTAGCCACACGCTTCGATG
EGFR	CCCGCGTTAACCATACACCGCGCAACGCTTGGGACGGTTCCAATCGGATCAGCTAAGGTTTTACACAGTCATGAAAGTGATCTGCACTGTGGTAGCCACACGCTTCGATG
EGFR	CCCGCGTTAACCATACACCGCGCAACGCTTGGGACGGTTCCAATCGGATCACATGCAGTCACTCAAGACTGGACACAGCAAGGAAGGTAGCCACACGCTTCGATG
EGFR	CCCGCGTTAACCATACACCGCGCAACGCTTGGGACGGTTCCAATCGGATCTGGCAGGAGATGCCAGGGAATGCTCCAAGCCTAAGGGTAGCCACACGCTTCGATG
EGFR	CCCGCGTTAACCATACACCGCGCAACGCTTGGGACGGTTCCAATCGGATCAGATTGTCTTCATTTATTGAATGTGCTTAACTCAGGCCCGGGGTAGCCACACGCTTCGATG
EGFR	CCCGCGTTAACCATACACCGCGCAACGCTTGGGACGGTTCCAATCGGATCAGTCAGTGAACAGCCTCAGACCCATGTGTGACCGCGGTAGCCACACGCTTCGATG
EGFR	CCCGCGTTAACCATACACCGCGCAACGCTTGGGACGGTTCCAATCGGATCACTTTATTACAGGGTCAGATGTGAACCAGTAGGTGAAGGAGGTAGCCACACGCTTCGATG
EGFR	CCCGCGTTAACCATACACCGCGCAACGCTTGGGACGGTTCCAATCGGATCCTGAACACAGCACACTTTCCCAGGAATGGAAGACTGGTAGCCACACGCTTCGATG
EGFR	CCCGCGTTAACCATACACCGCGCAACGCTTGGGACGGTTCCAATCGGATCTCCTCTCCCTCCCTGGCTTTCTTTGGTACCCACCTGGTAGCCACACGCTTCGATG
EGFR	CCCGCGTTAACCATACACCGCGCAACGCTTGGGACGGTTCCAATCGGATCTTCCATGTGGACCCTGCTTTACGATGGAGAGGGCCGGTAGCCACACGCTTCGATG
EGFR	CCCGCGTTAACCATACACCGCGCAACGCTTGGGACGGTTCCAATCGGATCTTTTGTTCTTTGTATGTGCTTTCTGCATTGCCCAAGATGCGGTAGCCACACGCTTCGATG
EGFR	CCCGCGTTAACCATACACCGCGCAACGCTTGGGACGGTTCCAATCGGATCAAAAGTCTGCAAGTGCTCTGCGACATCCCTGGGAAGGTAGCCACACGCTTCGATG
EGFR	CCCGCGTTAACCATACACCGCGCAACGCTTGGGACGGTTCCAATCGGATCTTTTCAGTGACCAAAATCATCTGTGCCCAGCAGTGGGTAGCCACACGCTTCGATG
EGFR	CCCGCGTTAACCATACACCGCGCAACGCTTGGGACGGTTCCAATCGGATCGCAGCACACTCTCTTTATTGTTTGACTTCGGCTATACCTGGTAGCCACACGCTTCGATG
EGFR	CCCGCGTTAACCATACACCGCGCAACGCTTGGGACGGTTCCAATCGGATCGAAGCCCTTCCTAAGACTAAATCCAGAGCACTCTGTGGGTAGCCACACGCTTCGATG
EGFR	CCCGCGTTAACCATACACCGCGCAACGCTTGGGACGGTTCCAATCGGATCAGGGAGAAGACTGTGCGTGGGGTTGGTCCTAGGAAAAGGTAGCCACACGCTTCGATG
EGFR	CCCGCGTTAACCATACACCGCGCAACGCTTGGGACGGTTCCAATCGGATCACCCTCAATTGTACTTTATAAGGGAAGCCCAATGTCCTTTGGTAGCCACACGCTTCGATG
EGFR	CCCGCGTTAACCATACACCGCGCAACGCTTGGGACGGTTCCAATCGGATCGCCAGCTGGGTTTTCCCACACTAGTGGAACACTAGGGTAGCCACACGCTTCGATG
EGFR	CCCGCGTTAACCATACACCGCGCAACGCTTGGGACGGTTCCAATCGGATCCGCAAATTCCGAGACGAAGCCACGTGCAAGGACACGGTAGCCACACGCTTCGATG
EGFR	CCCGCGTTAACCATACACCGCGCAACGCTTGGGACGGTTCCAATCGGATCATGGATGTGAACCCCGAGGGCAAATACAGCTTTGGGGTAGCCACACGCTTCGATG
EGFR	CCCGCGTTAACCATACACCGCGCAACGCTTGGGACGGTTCCAATCGGATCTCTCCTGCTGAGCCCTGGAGTATCCCATCTTGGAGGGTAGCCACACGCTTCGATG
EGFR	CCCGCGTTAACCATACACCGCGCAACGCTTGGGACGGTTCCAATCGGATCCAGCCGTGGGTATTCAGTTGTCTGCTGGGCACAAAGGTAGCCACACGCTTCGATG
EGFR	CCCGCGTTAACCATACACCGCGCAACGCTTGGGACGGTTCCAATCGGATCAATACACCGAAATCAGAGAGTCTATCAGAAGACCTGCCTGGTAGCCACACGCTTCGATG
EGFR	CCCGCGTTAACCATACACCGCGCAACGCTTGGGACGGTTCCAATCGGATCAACAGAGCTTTAAAATCCATAGGAAAACACTTCGAGCCTGAGGTAGCCACACGCTTCGATG
EGFR	CCCGCGTTAACCATACACCGCGCAACGCTTGGGACGGTTCCAATCGGATCTTTTGAGGATCTTCTTGGGGAACTTAAAACAGGAACAGGCGGTAGCCACACGCTTCGATG
EGFR	CCCGCGTTAACCATACACCGCGCAACGCTTGGGACGGTTCCAATCGGATCCAAAACAGCTGGCCCCTCAAGGGACCCAGTGTTTCGGTAGCCACACGCTTCGATG
EGFR	CCCGCGTTAACCATACACCGCGCAACGCTTGGGACGGTTCCAATCGGATCTTTGTCCTTAAAGTAAATAAAGCCAAAGGAGGATGGAGCCTGGTAGCCACACGCTTCGATG
EGFR	CCCGCGTTAACCATACACCGCGCAACGCTTGGGACGGTTCCAATCGGATCGCTCTCTTCCCCAGGTAATTATGTGGTGACAGATCACGGTAGCCACACGCTTCGATG
EGFR	CCCGCGTTAACCATACACCGCGCAACGCTTGGGACGGTTCCAATCGGATCCAGCTCCAAGCGGCCCATGGGAAATAATGAGGAGAGGTAGCCACACGCTTCGATG
EGFR	CCCGCGTTAACCATACACCGCGCAACGCTTGGGACGGTTCCAATCGGATCTCCTACACCGCCGTAGCCCCAAAGTGTACTATAGGGGTAGCCACACGCTTCGATG
EGFR	CCCGCGTTAACCATACACCGCGCAACGCTTGGGACGGTTCCAATCGGATCGAATGAAGGATGATGTGGCAGTGGCGGTTCCGGTGGGTAGCCACACGCTTCGATG
EGFR	CCCGCGTTAACCATACACCGCGCAACGCTTGGGACGGTTCCAATCGGATCAAAACTGCACCTCCATCAGTGGCGATCTCCACATCGGTAGCCACACGCTTCGATG
EGFR	CCCGCGTTAACCATACACCGCGCAACGCTTGGGACGGTTCCAATCGGATCTTCACACATACTCCTCCTCTGGATCCACAGGAACTGGTAGCCACACGCTTCGATG
EGFR	CCCGCGTTAACCATACACCGCGCAACGCTTGGGACGGTTCCAATCGGATCGCCTCAGGCTTTTGAAACTGGACGCCAGAGCCTTGGGTAGCCACACGCTTCGATG
EGFR	CCCGCGTTAACCATACACCGCGCAACGCTTGGGACGGTTCCAATCGGATCCGTCCGCCCTGCGCATGTACACTCAGAGAAGATGAGGTAGCCACACGCTTCGATG
EGFR	CCCGCGTTAACCATACACCGCGCAACGCTTGGGACGGTTCCAATCGGATCTTTTGCTGATTCAGGCTTGGCCTGAAAACAGGACGGGTAGCCACACGCTTCGATG
EGFR	CCCGCGTTAACCATACACCGCGCAACGCTTGGGACGGTTCCAATCGGATCTTTTCAGCTTTGACAGTGGAATAGACATGCAGGTGCGGTAGCCACACGCTTCGATG
EGFR	CCCGCGTTAACCATACACCGCGCAACGCTTGGGACGGTTCCAATCGGATCGATGGGAATCTCTTAGTGAAACCCGCCTTGGAAGCGGTAGCCACACGCTTCGATG
EGFR	CCCGCGTTAACCATACACCGCGCAACGCTTGGGACGGTTCCAATCGGATCTTAAAGAGAATAAGAGTGCGTGAAATATGCATTGCCTCCCAGGTAGCCACACGCTTCGATG
EGFR	CCCGCGTTAACCATACACCGCGCAACGCTTGGGACGGTTCCAATCGGATCAAGAGATTTAGAGCAATTTTCTTGGATGGCTGGTATGAGCCGGTAGCCACACGCTTCGATG
EGFR	CCCGCGTTAACCATACACCGCGCAACGCTTGGGACGGTTCCAATCGGATCGGGGAGAATTCCTAATGGTATTGGTTACAGGCTCCTATGCGGTAGCCACACGCTTCGATG
EGFR	CCCGCGTTAACCATACACCGCGCAACGCTTGGGACGGTTCCAATCGGATCGCAGATCTCTTTCCTGTGGCTCCTTCTCAATTACAGAGGTAGCCACACGCTTCGATG
EGFR	CCCGCGTTAACCATACACCGCGCAACGCTTGGGACGGTTCCAATCGGATCCCATCGTGGTCCGGCAGGGGCTTAGTGGTTCTTATGGTAGCCACACGCTTCGATG
EGFR	CCCGCGTTAACCATACACCGCGCAACGCTTGGGACGGTTCCAATCGGATCCCCCTTCGGTCTGAATGACTTCCATCCAGTCATCTGGTAGCCACACGCTTCGATG
EGFR	CCCGCGTTAACCATACACCGCGCAACGCTTGGGACGGTTCCAATCGGATCTAATGACATTAAGGCATTTTATTCATCCTCCCCATCTGCCAGGTAGCCACACGCTTCGATG
EGFR	CCCGCGTTAACCATACACCGCGCAACGCTTGGGACGGTTCCAATCGGATCCCTCCCACAGCATGACCTACCATCATTGGAAAGCAGGTAGCCACACGCTTCGATG
EGFR	CCCGCGTTAACCATACACCGCGCAACGCTTGGGACGGTTCCAATCGGATCGTCAGCCTGAACATAACATCCTTGGGATTACGCTCCGGTAGCCACACGCTTCGATG
EGFR	CCCGCGTTAACCATACACCGCGCAACGCTTGGGACGGTTCCAATCGGATCTTATAAGCAACAGAGGTGAAAACAGCTGCAGTAAGTCACCGGTAGCCACACGCTTCGATG
EGFR	CCCGCGTTAACCATACACCGCGCAACGCTTGGGACGGTTCCAATCGGATCTTACCTTTTAGTTGTAGGTCACTCTCTGCTCATTTCAGCCTGGTAGCCACACGCTTCGATG
EGFR	CCCGCGTTAACCATACACCGCGCAACGCTTGGGACGGTTCCAATCGGATCGGCCCAATGGCTCCTATCAGCTGTGGGATTTGTCAGGTAGCCACACGCTTCGATG
EGFR	CCCGCGTTAACCATACACCGCGCAACGCTTGGGACGGTTCCAATCGGATCGCCGTGGGAGCACAGAAAACATGGAGTCCCATCTGGGTAGCCACACGCTTCGATG
EGFR	CCCGCGTTAACCATACACCGCGCAACGCTTGGGACGGTTCCAATCGGATCGGCACATTTCAGTCTTCCCAGCAGCCAGCACAACTGGTAGCCACACGCTTCGATG
EGFR	CCCGCGTTAACCATACACCGCGCAACGCTTGGGACGGTTCCAATCGGATCGTCCCTGCTCTGTCACTGACTGCTGTGACCCACTCGGTAGCCACACGCTTCGATG
EGFR	CCCGCGTTAACCATACACCGCGCAACGCTTGGGACGGTTCCAATCGGATCGAGGGGTAGGAGGTTATTTCTTTAATCCCCTTGCGTGGTAGCCACACGCTTCGATG
EGFR	CCCGCGTTAACCATACACCGCGCAACGCTTGGGACGGTTCCAATCGGATCAAGACAAATGAGACAGTCATCAATGGTTCATCTAGCCAACAGGTAGCCACACGCTTCGATG
EGFR	CCCGCGTTAACCATACACCGCGCAACGCTTGGGACGGTTCCAATCGGATCCCCCAGCATGTGTTGAACATCAAACAGTACCAGGGGGTAGCCACACGCTTCGATG
EGFR	CCCGCGTTAACCATACACCGCGCAACGCTTGGGACGGTTCCAATCGGATCAAATAGGAAAGTAAAACTGAAGGATAGAGGCCAAGGCCATGGGTAGCCACACGCTTCGATG
EGFR	CCCGCGTTAACCATACACCGCGCAACGCTTGGGACGGTTCCAATCGGATCACAGCTTGGATCCAGAAATATTTAGGAGCAGGATAAGAGGAGGTAGCCACACGCTTCGATG
EGFR	CCCGCGTTAACCATACACCGCGCAACGCTTGGGACGGTTCCAATCGGATCAGTTTTCAAGTGTTTCTTAAGAGGCAAGGTGATGAAAACGCGGTAGCCACACGCTTCGATG
EGFR	CCCGCGTTAACCATACACCGCGCAACGCTTGGGACGGTTCCAATCGGATCAAGGCACACACTTTGGAGAATAAACACTCCTTGTTCGCGGTAGCCACACGCTTCGATG
EGFR	CCCGCGTTAACCATACACCGCGCAACGCTTGGGACGGTTCCAATCGGATCGAGTCCAGTCTTACTGACAAACAGCCGTACATCTGTGGTAGCCACACGCTTCGATG
EGFR	CCCGCGTTAACCATACACCGCGCAACGCTTGGGACGGTTCCAATCGGATCTTTTGATAACCATGAATCTGGTATTAGAGGCAGGGAACACCGGTAGCCACACGCTTCGATG
EGFR	CCCGCGTTAACCATACACCGCGCAACGCTTGGGACGGTTCCAATCGGATCTTTGAAGAGGTGATTTGTGTTCCTGCAATAATGTCTCAGGGGGTAGCCACACGCTTCGATG
EGFR	CCCGCGTTAACCATACACCGCGCAACGCTTGGGACGGTTCCAATCGGATCCTCAGGCCATGAACATCACCTGCACAGGACGGGTAGGTAGCCACACGCTTCGATG
EGFR	CCCGCGTTAACCATACACCGCGCAACGCTTGGGACGGTTCCAATCGGATCGAAGGGCCTTCACAGAAGCCGAACAGTGATGATGGGGTAGCCACACGCTTCGATG
EGFR	CCCGCGTTAACCATACACCGCGCAACGCTTGGGACGGTTCCAATCGGATCAGCTTATCAAATCCTCACATTTAACGGAGGCTGTTTTCACCGGTAGCCACACGCTTCGATG
EGFR	CCCGCGTTAACCATACACCGCGCAACGCTTGGGACGGTTCCAATCGGATCTCTTTTAAAGAATATGAGTGAGAATTCGGGCCCCTCTCACAGGTAGCCACACGCTTCGATG
EGFR	CCCGCGTTAACCATACACCGCGCAACGCTTGGGACGGTTCCAATCGGATCTTTGAGGGATAGGCTGCCAGCGTGGCTGCTTACAAAGGTAGCCACACGCTTCGATG
EGFR	CCCGCGTTAACCATACACCGCGCAACGCTTGGGACGGTTCCAATCGGATCCACACACAGCCCTTGAGTGGACAAAACCAACATGAGGTAGCCACACGCTTCGATG
EGFR	CCCGCGTTAACCATACACCGCGCAACGCTTGGGACGGTTCCAATCGGATCGTTTTATTTCTGCTACTTCTGAAGTGTGGGGCACACAACGGTAGCCACACGCTTCGATG
EGFR	CCCGCGTTAACCATACACCGCGCAACGCTTGGGACGGTTCCAATCGGATCGGAGAAACACTCATGTGGGTTTTCTTAAATTTGCCTCCCGGTAGCCACACGCTTCGATG
EGFR	CCCGCGTTAACCATACACCGCGCAACGCTTGGGACGGTTCCAATCGGATCATCAAGATGGTTTTGCCAAGGAAAGATGCCCACAAGGTAGCCACACGCTTCGATG

## Sheet: Primary probe-MYC
ID	Primary Probe
MYC	CCCGCGTTAACCATACACCGCAAGTATGCAGCGCGATTGACCGTCTCGTTCAAGATTCTCTTTTGGTTTAGACAGAAGGTTCTGGGGATGCGGTAGCCACACGCTTCGATG
MYC	CCCGCGTTAACCATACACCGCAAGTATGCAGCGCGATTGACCGTCTCGTTAAAAGATTTAGCCCTTTGCTCAGCATGCAGTAAGCAGGTAGCCACACGCTTCGATG
MYC	CCCGCGTTAACCATACACCGCAAGTATGCAGCGCGATTGACCGTCTCGTTAACTTCGAGGATTAGCTCCCTTTGCTTCTGTCACCGGTAGCCACACGCTTCGATG
MYC	CCCGCGTTAACCATACACCGCAAGTATGCAGCGCGATTGACCGTCTCGTTTGCCACTTCCAGAACATGAAAGAACTTCCCTGCCCGGTAGCCACACGCTTCGATG
MYC	CCCGCGTTAACCATACACCGCAAGTATGCAGCGCGATTGACCGTCTCGTTTGACCATCAAGTGCAGAAACTCACAGAAGAAACTTGACGGGTAGCCACACGCTTCGATG
MYC	CCCGCGTTAACCATACACCGCAAGTATGCAGCGCGATTGACCGTCTCGTTCATTATCCAGCACTTATGCTGCAAGGCTGCAATGGGGTAGCCACACGCTTCGATG
MYC	CCCGCGTTAACCATACACCGCAAGTATGCAGCGCGATTGACCGTCTCGTTTAAATCTGTTCTAATTCCTGCTGTCTGGGTAATATGCCAGCGGTAGCCACACGCTTCGATG
MYC	CCCGCGTTAACCATACACCGCAAGTATGCAGCGCGATTGACCGTCTCGTTAAATAATGAACTGCTTCTCCATGTAGTCAGCATCAGCAGAGGTAGCCACACGCTTCGATG
MYC	CCCGCGTTAACCATACACCGCAAGTATGCAGCGCGATTGACCGTCTCGTTAAAGTTCTAAATGGATTTCCTTTGCCGGCATCATTTTCTGCGGTAGCCACACGCTTCGATG
MYC	CCCGCGTTAACCATACACCGCAAGTATGCAGCGCGATTGACCGTCTCGTTCCTACATCTGACCGTCAACGTAAATACAGGCAGCCGGTAGCCACACGCTTCGATG
MYC	CCCGCGTTAACCATACACCGCAAGTATGCAGCGCGATTGACCGTCTCGTTCCCAGTTTGCAGAGACGGCTCCATGCACAACCACTTTAGGTAGCCACACGCTTCGATG
MYC	CCCGCGTTAACCATACACCGCAAGTATGCAGCGCGATTGACCGTCTCGTTAAAACCTTTTGGCCACACAAGCCAAAAGCTGCTCGGGTAGCCACACGCTTCGATG
MYC	CCCGCGTTAACCATACACCGCAAGTATGCAGCGCGATTGACCGTCTCGTTCAGTGCTCCCGGCACTGGACTCAGAGACATTCCTGGGTAGCCACACGCTTCGATG
MYC	CCCGCGTTAACCATACACCGCAAGTATGCAGCGCGATTGACCGTCTCGTTCACCATGCTTTGAGACACCCACTTCAGTCTAGCACGGTAGCCACACGCTTCGATG
MYC	CCCGCGTTAACCATACACCGCAAGTATGCAGCGCGATTGACCGTCTCGTTACCTTAATCCTCTTCAGGATCCAGCTTTTCCTAGTGAAGTGGTAGCCACACGCTTCGATG
MYC	CCCGCGTTAACCATACACCGCAAGTATGCAGCGCGATTGACCGTCTCGTTTTTTCCTTTCTGTTGCCCTCATCTGCCGTATTATTCCAGGTAGCCACACGCTTCGATG
MYC	CCCGCGTTAACCATACACCGCAAGTATGCAGCGCGATTGACCGTCTCGTTGAAAGGCAAAGTGATTCTATAGGCGTGGTTATAACCTCACAGGTAGCCACACGCTTCGATG
MYC	CCCGCGTTAACCATACACCGCAAGTATGCAGCGCGATTGACCGTCTCGTTAGGCTGGCAGTCAGGTAGTCACAGCTTCTCTCTCTGGTAGCCACACGCTTCGATG
MYC	CCCGCGTTAACCATACACCGCAAGTATGCAGCGCGATTGACCGTCTCGTTCCACTGCCATTGGAAATCAGAGTCCCATGGTCACTGGTAGCCACACGCTTCGATG
MYC	CCCGCGTTAACCATACACCGCAAGTATGCAGCGCGATTGACCGTCTCGTTAGTGAAAACTGTGTTTATCCATTCTGGAACCCTCCATACAGGGTAGCCACACGCTTCGATG
MYC	CCCGCGTTAACCATACACCGCAAGTATGCAGCGCGATTGACCGTCTCGTTTGAAGACTTCCAGGTTACGACCGCTATCTTTGCACGGTAGCCACACGCTTCGATG
MYC	CCCGCGTTAACCATACACCGCAAGTATGCAGCGCGATTGACCGTCTCGTTCAGACTTTCCACTGAGGCAGAAGCTGCTACTTGTCGGTAGCCACACGCTTCGATG
MYC	CCCGCGTTAACCATACACCGCAAGTATGCAGCGCGATTGACCGTCTCGTTGGGCAGCTGTATTTTGATGAGAGCTAAGTCACCTTCAGGTAGCCACACGCTTCGATG
MYC	CCCGCGTTAACCATACACCGCAAGTATGCAGCGCGATTGACCGTCTCGTTATCCATCTCGAAGCAGCCTCTGTCTCAGGACCAGAGGTAGCCACACGCTTCGATG
MYC	CCCGCGTTAACCATACACCGCAAGTATGCAGCGCGATTGACCGTCTCGTTGTCCTCGCTCACTGGTGCTCCAGACACCTTGGATGGGTAGCCACACGCTTCGATG
MYC	CCCGCGTTAACCATACACCGCAAGTATGCAGCGCGATTGACCGTCTCGTTCCAGAGTCCTGCACCCTCATGCAGAGCTCCTCATGGGTAGCCACACGCTTCGATG
MYC	CCCGCGTTAACCATACACCGCAAGTATGCAGCGCGATTGACCGTCTCGTTCCCCAGCTCTTGAGCCCTGGGGTGTATAGATTTGAGGTAGCCACACGCTTCGATG
MYC	CCCGCGTTAACCATACACCGCAAGTATGCAGCGCGATTGACCGTCTCGTTTCTGTCCATCCTCTCAGCTAGAAGTCATCTTCACATGCGGTAGCCACACGCTTCGATG
MYC	CCCGCGTTAACCATACACCGCAAGTATGCAGCGCGATTGACCGTCTCGTTAACATTTTCTCTCTACCATGCCTACTGAACTGAACTTTGCTGGTAGCCACACGCTTCGATG
MYC	CCCGCGTTAACCATACACCGCAAGTATGCAGCGCGATTGACCGTCTCGTTAGCCATTCACGTACAATTCTTGATGAGTATTCTCCTTGCTGGTAGCCACACGCTTCGATG
MYC	CCCGCGTTAACCATACACCGCAAGTATGCAGCGCGATTGACCGTCTCGTTGCTGAAGATGGGGCTGTCCATCATGCCTGCACTGTAGGTAGCCACACGCTTCGATG
MYC	CCCGCGTTAACCATACACCGCAAGTATGCAGCGCGATTGACCGTCTCGTTCATGTGACGGGCTTTCAGCCAACCTGACCAGAGACGGTAGCCACACGCTTCGATG
MYC	CCCGCGTTAACCATACACCGCAAGTATGCAGCGCGATTGACCGTCTCGTTTGAAGGATGCCCTTATCTCACACATGCCAAGACACGGTAGCCACACGCTTCGATG
MYC	CCCGCGTTAACCATACACCGCAAGTATGCAGCGCGATTGACCGTCTCGTTAAAGGTGTGCCTTAGGTACCTCACTCATTTCAACCTGGTAGCCACACGCTTCGATG
MYC	CCCGCGTTAACCATACACCGCAAGTATGCAGCGCGATTGACCGTCTCGTTAGTGTTAACCGTGACACCCCAAGTCATCAGATTGAGGTAGCCACACGCTTCGATG
MYC	CCCGCGTTAACCATACACCGCAAGTATGCAGCGCGATTGACCGTCTCGTTATGTGCATATGGGTGGGAAAAGGGACAGGCTACATGGTAGCCACACGCTTCGATG
MYC	CCCGCGTTAACCATACACCGCAAGTATGCAGCGCGATTGACCGTCTCGTTCTTTCTGGGCCAGAAAATGGCTCATCTCAGATTCCGGTAGCCACACGCTTCGATG
MYC	CCCGCGTTAACCATACACCGCAAGTATGCAGCGCGATTGACCGTCTCGTTAGCCTATCTTTCTCTAGGTACTAGGAAGCAAGGCCTGGTAGCCACACGCTTCGATG
MYC	CCCGCGTTAACCATACACCGCAAGTATGCAGCGCGATTGACCGTCTCGTTTGGCCTTTCTGACTCTCCAGAGAGGGAAAGCAGTTGGTAGCCACACGCTTCGATG
MYC	CCCGCGTTAACCATACACCGCAAGTATGCAGCGCGATTGACCGTCTCGTTACCCCTTCACATTGACCAGGCATCTAAAATCTGCAGGTAGCCACACGCTTCGATG
MYC	CCCGCGTTAACCATACACCGCAAGTATGCAGCGCGATTGACCGTCTCGTTTAATTTGGTATTCCGGCTCAATCAGGAAAATAAGCACAGCAGGTAGCCACACGCTTCGATG
MYC	CCCGCGTTAACCATACACCGCAAGTATGCAGCGCGATTGACCGTCTCGTTCCAGGTACCCTCCTCGGTTTCCAAATAAGGTAGCAGGTAGCCACACGCTTCGATG
MYC	CCCGCGTTAACCATACACCGCAAGTATGCAGCGCGATTGACCGTCTCGTTAAGCCAAGCACCACAGCATCTATGCTACTTGATAGGGGTAGCCACACGCTTCGATG
MYC	CCCGCGTTAACCATACACCGCAAGTATGCAGCGCGATTGACCGTCTCGTTCTCTGTGGTTCACAGCAGCTTCCCACAGGGTTCCTGGTAGCCACACGCTTCGATG
MYC	CCCGCGTTAACCATACACCGCAAGTATGCAGCGCGATTGACCGTCTCGTTGAGAACCACCAGCTTTCCCACCATAGTCTAAGAACAGGTAGCCACACGCTTCGATG
MYC	CCCGCGTTAACCATACACCGCAAGTATGCAGCGCGATTGACCGTCTCGTTTGAGAACTTCTGTTATGGCACTTCAGGATAAGATCAGCCAGGTAGCCACACGCTTCGATG
MYC	CCCGCGTTAACCATACACCGCAAGTATGCAGCGCGATTGACCGTCTCGTTACAGATTTCCTGCAATTTTGAATGTGATTTTGCTTCGTTGCGGTAGCCACACGCTTCGATG
MYC	CCCGCGTTAACCATACACCGCAAGTATGCAGCGCGATTGACCGTCTCGTTAACAGAAACTTGCTTAACAGTCATCATGCATTGGCTTGTGGTAGCCACACGCTTCGATG
MYC	CCCGCGTTAACCATACACCGCAAGTATGCAGCGCGATTGACCGTCTCGTTACCTCAAATAGGTAAAGCATTTACAGCACTTCAAAGCCTCCGGTAGCCACACGCTTCGATG
MYC	CCCGCGTTAACCATACACCGCAAGTATGCAGCGCGATTGACCGTCTCGTTATCTCTGGTCAACAGATATTCTCAGACTCCTGCAGAGAAGGTAGCCACACGCTTCGATG
MYC	CCCGCGTTAACCATACACCGCAAGTATGCAGCGCGATTGACCGTCTCGTTAGGAAGAGCAGTAACTAGTACTGTAGTTCCCTGAAGGCGGTAGCCACACGCTTCGATG
MYC	CCCGCGTTAACCATACACCGCAAGTATGCAGCGCGATTGACCGTCTCGTTAACAAATCCCAGGTCCTTGTTCCATGAAAATAAGTCTGTGAGGTAGCCACACGCTTCGATG
MYC	CCCGCGTTAACCATACACCGCAAGTATGCAGCGCGATTGACCGTCTCGTTTTTTCTCAGAACATGGGCAGCTTTCCAGACTTCCGGGTAGCCACACGCTTCGATG
MYC	CCCGCGTTAACCATACACCGCAAGTATGCAGCGCGATTGACCGTCTCGTTTAAGAATGTCGTTACTCTAAATCCGTTAAGCTCTGCAACGCGGTAGCCACACGCTTCGATG
MYC	CCCGCGTTAACCATACACCGCAAGTATGCAGCGCGATTGACCGTCTCGTTAGAAGTTTTCCCGAAACCAATTCACAGAGATGGTATCACTGGTAGCCACACGCTTCGATG
MYC	CCCGCGTTAACCATACACCGCAAGTATGCAGCGCGATTGACCGTCTCGTTGAGGATATGGAGGAGGAAAATATCCCAAGACAGTGGTTCCGGTAGCCACACGCTTCGATG
MYC	CCCGCGTTAACCATACACCGCAAGTATGCAGCGCGATTGACCGTCTCGTTTATTTGAAAAGAGCTGTTTCCTACCTAAAGGAAGGCTTGCTGGTAGCCACACGCTTCGATG
MYC	CCCGCGTTAACCATACACCGCAAGTATGCAGCGCGATTGACCGTCTCGTTATGACTTACAGTGAGAAATCTAGAAAAGGCTGGCAAATGCAGGTAGCCACACGCTTCGATG
MYC	CCCGCGTTAACCATACACCGCAAGTATGCAGCGCGATTGACCGTCTCGTTGTAGTGTCAACAGAGTGCTGGGCAAAGGATGTGGCGGTAGCCACACGCTTCGATG
MYC	CCCGCGTTAACCATACACCGCAAGTATGCAGCGCGATTGACCGTCTCGTTTGATGTGGAGTTACCTAATTGGAAACATGGGTATAAAGGCCGGTAGCCACACGCTTCGATG
MYC	CCCGCGTTAACCATACACCGCAAGTATGCAGCGCGATTGACCGTCTCGTTTATGTTTCCAAGCGAATCCCATTACAGCTGTTCGCGGTAGCCACACGCTTCGATG
MYC	CCCGCGTTAACCATACACCGCAAGTATGCAGCGCGATTGACCGTCTCGTTGGGGAATGTGCTGTTAGTTGAATTCCTTTCATGACACAAAGGTAGCCACACGCTTCGATG
MYC	CCCGCGTTAACCATACACCGCAAGTATGCAGCGCGATTGACCGTCTCGTTAATGGAAGCCAGAACTCACGTCCATTTCACATGTCGGTAGCCACACGCTTCGATG
MYC	CCCGCGTTAACCATACACCGCAAGTATGCAGCGCGATTGACCGTCTCGTTACCATCCGATTCACCTCCCCTATCATTTGTCCCCTGGTAGCCACACGCTTCGATG
MYC	CCCGCGTTAACCATACACCGCAAGTATGCAGCGCGATTGACCGTCTCGTTCTGTGACACAGACATGACAAACAGGAGAGAATCACCAGGTAGCCACACGCTTCGATG
MYC	CCCGCGTTAACCATACACCGCAAGTATGCAGCGCGATTGACCGTCTCGTTCTGACTGCAGACACCTTCGGGCCACCATGCACTATGGTAGCCACACGCTTCGATG
MYC	CCCGCGTTAACCATACACCGCAAGTATGCAGCGCGATTGACCGTCTCGTTCTTGAGGGCTAAAAGCCATGTCTTGTTTATGTCCGTGGGTAGCCACACGCTTCGATG
MYC	CCCGCGTTAACCATACACCGCAAGTATGCAGCGCGATTGACCGTCTCGTTCCACCACTGCCAAACATTTGGGTTGGTATGTATACCGGTAGCCACACGCTTCGATG
MYC	CCCGCGTTAACCATACACCGCAAGTATGCAGCGCGATTGACCGTCTCGTTTGCTTTTAATTAATGCGAGGCAACATAGAAAGCAGGAGACAGGTAGCCACACGCTTCGATG
MYC	CCCGCGTTAACCATACACCGCAAGTATGCAGCGCGATTGACCGTCTCGTTAACTAAATCATGCACAAATGAGATCAGCCAGCCTCTAAGCGGTAGCCACACGCTTCGATG
MYC	CCCGCGTTAACCATACACCGCAAGTATGCAGCGCGATTGACCGTCTCGTTTGCAAGAAGCAAGGTGGCACGGAATCTTCCAGTCAGGTAGCCACACGCTTCGATG
MYC	CCCGCGTTAACCATACACCGCAAGTATGCAGCGCGATTGACCGTCTCGTTCACAGATTACAAAATGTCTCAAAACTTGTCATCAACGCCCAGGTAGCCACACGCTTCGATG
MYC	CCCGCGTTAACCATACACCGCAAGTATGCAGCGCGATTGACCGTCTCGTTTTACAATTTCAGCCATCTCTGAATTTCACTTAGATGGGCCTGGTAGCCACACGCTTCGATG
MYC	CCCGCGTTAACCATACACCGCAAGTATGCAGCGCGATTGACCGTCTCGTTAAAGATTCAATGGCAATGAATCACTTTTCTGCAAAGGCTGGGGTAGCCACACGCTTCGATG
MYC	CCCGCGTTAACCATACACCGCAAGTATGCAGCGCGATTGACCGTCTCGTTTTCACGATAATCAAGCAGCTCCTAACACAGTTCTCTAGTCAGGTAGCCACACGCTTCGATG
MYC	CCCGCGTTAACCATACACCGCAAGTATGCAGCGCGATTGACCGTCTCGTTAAAGTCTGTATTTCCCTGTAGCTCTGTGAGATAAGCCTTCCGGTAGCCACACGCTTCGATG
MYC	CCCGCGTTAACCATACACCGCAAGTATGCAGCGCGATTGACCGTCTCGTTTTTTCAGCGGGAAAGATGGCAAACATGCCCATCTCGGTAGCCACACGCTTCGATG
MYC	CCCGCGTTAACCATACACCGCAAGTATGCAGCGCGATTGACCGTCTCGTTAAAAGGTTGGGCTGGTTTCAAATGTTCTCAGAACCAGGTAGCCACACGCTTCGATG
MYC	CCCGCGTTAACCATACACCGCAAGTATGCAGCGCGATTGACCGTCTCGTTAAGCAACACACGCCTTTCAGAGCGCTGGAGAAAATGGTAGCCACACGCTTCGATG
MYC	CCCGCGTTAACCATACACCGCAAGTATGCAGCGCGATTGACCGTCTCGTTAAAAGTGCTCCTGTCAGCCTTCAATTTCTCTACCTGGGGTAGCCACACGCTTCGATG
MYC	CCCGCGTTAACCATACACCGCAAGTATGCAGCGCGATTGACCGTCTCGTTGTCTCTAGTCTGAGGACAGCATCCTTTTGGAAGACTTCAGGTAGCCACACGCTTCGATG
MYC	CCCGCGTTAACCATACACCGCAAGTATGCAGCGCGATTGACCGTCTCGTTGCAATTTCTGTGGAGCCATGTTTAAATTGGGCAAGTGGGTAGCCACACGCTTCGATG
MYC	CCCGCGTTAACCATACACCGCAAGTATGCAGCGCGATTGACCGTCTCGTTAGAACAGTCAATTGGTTCTTTCTACTCTTCCTTCTAGGGCGGGTAGCCACACGCTTCGATG
MYC	CCCGCGTTAACCATACACCGCAAGTATGCAGCGCGATTGACCGTCTCGTTATCTGTATGCAAACCCAGGTTGTCATTATCTGGCGTGGTAGCCACACGCTTCGATG
MYC	CCCGCGTTAACCATACACCGCAAGTATGCAGCGCGATTGACCGTCTCGTTTGTTTTCGGCCATTCTTGTCTTCTGACTCCTACCTGGTAGCCACACGCTTCGATG
MYC	CCCGCGTTAACCATACACCGCAAGTATGCAGCGCGATTGACCGTCTCGTTCTCTCTATCTTGTACACGCCTTGCTGGTACATATGGAGGGGTAGCCACACGCTTCGATG
MYC	CCCGCGTTAACCATACACCGCAAGTATGCAGCGCGATTGACCGTCTCGTTACCATGGAAGAAAAGCATTGCTGTAAATTTCCTCCTTCTCAGGTAGCCACACGCTTCGATG
MYC	CCCGCGTTAACCATACACCGCAAGTATGCAGCGCGATTGACCGTCTCGTTAGGAATCCTGCTCCCTGAGTTTCTGCTTAAGTGACGGTAGCCACACGCTTCGATG
MYC	CCCGCGTTAACCATACACCGCAAGTATGCAGCGCGATTGACCGTCTCGTTTTCTCACCTTCAAACTCACTGAGGTTATTCTTGTTTGGCTGGTAGCCACACGCTTCGATG
MYC	CCCGCGTTAACCATACACCGCAAGTATGCAGCGCGATTGACCGTCTCGTTTGTATTCTTTACCAGTGACACCAACCTCAAAAGAGTCAAGGGGTAGCCACACGCTTCGATG
MYC	CCCGCGTTAACCATACACCGCAAGTATGCAGCGCGATTGACCGTCTCGTTTTAGGAGGTCTCAATGGATTGAAAAGGTAGCAACAAAGGACGGTAGCCACACGCTTCGATG
MYC	CCCGCGTTAACCATACACCGCAAGTATGCAGCGCGATTGACCGTCTCGTTTTGAAGTGGAGAAAGATAAGAAGCTTGGGGAAAAGCAATGAGGTAGCCACACGCTTCGATG
MYC	CCCGCGTTAACCATACACCGCAAGTATGCAGCGCGATTGACCGTCTCGTTTCTTTTCCTAGTTTAAATAAATCTCAGCCAGCAGCCATCCAGGTAGCCACACGCTTCGATG
MYC	CCCGCGTTAACCATACACCGCAAGTATGCAGCGCGATTGACCGTCTCGTTAAGAATCTACCGGAGGAGAAGTGCAGGCTTTTATTGCGGTAGCCACACGCTTCGATG
MYC	CCCGCGTTAACCATACACCGCAAGTATGCAGCGCGATTGACCGTCTCGTTACATTTGATTCTTATTCACACAAGTCCACTGCTGGTCAAGCGGTAGCCACACGCTTCGATG
MYC	CCCGCGTTAACCATACACCGCAAGTATGCAGCGCGATTGACCGTCTCGTTATTCAGACTTCTTTCATCCTGTGGTTCCATCATCCCAGGTAGCCACACGCTTCGATG
MYC	CCCGCGTTAACCATACACCGCAAGTATGCAGCGCGATTGACCGTCTCGTTGCAGCCCCTTGGGTATTTGGTGAGTGCTAAGTACAGGTAGCCACACGCTTCGATG
MYC	CCCGCGTTAACCATACACCGCAAGTATGCAGCGCGATTGACCGTCTCGTTTTTTGGGAGTAGCAACAGGTTAAAGCAATTGCAGGAGGTAGCCACACGCTTCGATG
MYC	CCCGCGTTAACCATACACCGCAAGTATGCAGCGCGATTGACCGTCTCGTTAGCATCTGAAATTTGAGTCATGATGGGGATCTTTAGAAGCCGGTAGCCACACGCTTCGATG
MYC	CCCGCGTTAACCATACACCGCAAGTATGCAGCGCGATTGACCGTCTCGTTAAAACTGAGAACACCCACCTTTTCGACTGGTTTATGATGGGGTAGCCACACGCTTCGATG
MYC	CCCGCGTTAACCATACACCGCAAGTATGCAGCGCGATTGACCGTCTCGTTAATTTCAGCGGCTTTCAAACAAACTGAGTGTTTAACACACAGGTAGCCACACGCTTCGATG
MYC	CCCGCGTTAACCATACACCGCAAGTATGCAGCGCGATTGACCGTCTCGTTGGCCTTTTGATTCCCACAGGAGGAACCATCACATAGGTAGCCACACGCTTCGATG
MYC	CCCGCGTTAACCATACACCGCAAGTATGCAGCGCGATTGACCGTCTCGTTATTGGACTTGAGCTTAGGCAGAGATGATCCGTGAGGGTAGCCACACGCTTCGATG
MYC	CCCGCGTTAACCATACACCGCAAGTATGCAGCGCGATTGACCGTCTCGTTCTGGATCCAAGGTAACATAGGAACTCAGGTTCCTCAAGTGGTAGCCACACGCTTCGATG
MYC	CCCGCGTTAACCATACACCGCAAGTATGCAGCGCGATTGACCGTCTCGTTGCAGCCTCAGCTGCATTCATTTCATATACCTGCACGGTAGCCACACGCTTCGATG
MYC	CCCGCGTTAACCATACACCGCAAGTATGCAGCGCGATTGACCGTCTCGTTTGGTGATTACTGCTTTAATTCCAGGGAAGTCTCAATTCAGGGGTAGCCACACGCTTCGATG
MYC	CCCGCGTTAACCATACACCGCAAGTATGCAGCGCGATTGACCGTCTCGTTGGATACCAATTGGCCTCATAATCTGACCCTAGAGAATGGTGGTAGCCACACGCTTCGATG
MYC	CCCGCGTTAACCATACACCGCAAGTATGCAGCGCGATTGACCGTCTCGTTCAGTCTCTGGGTAAATGTCATCCTGATCTCTCATCCCCGGTAGCCACACGCTTCGATG
MYC	CCCGCGTTAACCATACACCGCAAGTATGCAGCGCGATTGACCGTCTCGTTTCATTAGCCAAGAGAACAATGGACAAATTGGAAAGAACCGCGGTAGCCACACGCTTCGATG
MYC	CCCGCGTTAACCATACACCGCAAGTATGCAGCGCGATTGACCGTCTCGTTGAACATAGATCATTGTCCCAGCTCTGTTACTGATAAGCAGCGGTAGCCACACGCTTCGATG
MYC	CCCGCGTTAACCATACACCGCAAGTATGCAGCGCGATTGACCGTCTCGTTCCTTCCCCTGTCCCTGTTATACGATTTAATGATAGAACGGGGGTAGCCACACGCTTCGATG
MYC	CCCGCGTTAACCATACACCGCAAGTATGCAGCGCGATTGACCGTCTCGTTTTGGATGATACAACATTTGCTTTCAGTGACTCCAACAGCGGTAGCCACACGCTTCGATG
MYC	CCCGCGTTAACCATACACCGCAAGTATGCAGCGCGATTGACCGTCTCGTTAATTCGTTCTCAGCTGATTAGTTAACTGAGATGCATGGGAGGGTAGCCACACGCTTCGATG
MYC	CCCGCGTTAACCATACACCGCAAGTATGCAGCGCGATTGACCGTCTCGTTAGAACCTACCACCTCTACAACAAGAACATGGTTATCAGAGAGGTAGCCACACGCTTCGATG
MYC	CCCGCGTTAACCATACACCGCAAGTATGCAGCGCGATTGACCGTCTCGTTTACCATAAGAGTTTACAGAGTGAGCCAGGGAAAGCTTATGAGGTAGCCACACGCTTCGATG
MYC	CCCGCGTTAACCATACACCGCAAGTATGCAGCGCGATTGACCGTCTCGTTTGGATTGTCAAAGCAAGAGATTAAAGTTGGGAAACAGTCCAGGTAGCCACACGCTTCGATG
MYC	CCCGCGTTAACCATACACCGCAAGTATGCAGCGCGATTGACCGTCTCGTTTTAGAAAGGCACGAACAGGAGGAATTGTCATAATAACCCACGGTAGCCACACGCTTCGATG
MYC	CCCGCGTTAACCATACACCGCAAGTATGCAGCGCGATTGACCGTCTCGTTTTTCTCCTTGAACCTTAGAGCAATTCTGAATGGTCAAGAGCGGTAGCCACACGCTTCGATG
MYC	CCCGCGTTAACCATACACCGCAAGTATGCAGCGCGATTGACCGTCTCGTTGGGGTGCAGAGGTCTAGCATCAGTGATTCTGTTTTGGTAGCCACACGCTTCGATG
MYC	CCCGCGTTAACCATACACCGCAAGTATGCAGCGCGATTGACCGTCTCGTTCCTCCCCTTGCCCAGCCTAGATTTGCCTGTAGGAAGGTAGCCACACGCTTCGATG
MYC	CCCGCGTTAACCATACACCGCAAGTATGCAGCGCGATTGACCGTCTCGTTAAAACACTGTGGTGCAACTCTTGCCCAAGAAGTTTGGTAGCCACACGCTTCGATG
MYC	CCCGCGTTAACCATACACCGCAAGTATGCAGCGCGATTGACCGTCTCGTTGAAAGGTCAACTCAGAGCAGCTTCCAAGCCCACCTGGTAGCCACACGCTTCGATG
MYC	CCCGCGTTAACCATACACCGCAAGTATGCAGCGCGATTGACCGTCTCGTTGGCCTCCTGAAGGACTAGACCACCCTCTGAAGAGCGGTAGCCACACGCTTCGATG
MYC	CCCGCGTTAACCATACACCGCAAGTATGCAGCGCGATTGACCGTCTCGTTCTGAATTGGATAACAGTTAACTAGGCACCAGCCTTCAAGCGGTAGCCACACGCTTCGATG
MYC	CCCGCGTTAACCATACACCGCAAGTATGCAGCGCGATTGACCGTCTCGTTCAGGAAGACATTACCATTTTAGCTACATGGAGAACTAGCCCGGTAGCCACACGCTTCGATG
MYC	CCCGCGTTAACCATACACCGCAAGTATGCAGCGCGATTGACCGTCTCGTTAATAGGCTCAATTCCAAAACACTGCATAGTTCTTGATGGGGGGTAGCCACACGCTTCGATG
MYC	CCCGCGTTAACCATACACCGCAAGTATGCAGCGCGATTGACCGTCTCGTTACTTTGGTGCTCCAGGGACAAACTCTGAGCAGCATGGTAGCCACACGCTTCGATG
MYC	CCCGCGTTAACCATACACCGCAAGTATGCAGCGCGATTGACCGTCTCGTTAAAACTCCAAATACCCTTCACCTTCCCCAGCGGAAGGTAGCCACACGCTTCGATG
MYC	CCCGCGTTAACCATACACCGCAAGTATGCAGCGCGATTGACCGTCTCGTTTTATCTAGAAGCAGAACATTAGGGAGCAAGAGAATGAGGCTGGTAGCCACACGCTTCGATG
MYC	CCCGCGTTAACCATACACCGCAAGTATGCAGCGCGATTGACCGTCTCGTTAATTACCAACATTACTCAAACCCAAAGCTCAGATGGAAGCAGGTAGCCACACGCTTCGATG
MYC	CCCGCGTTAACCATACACCGCAAGTATGCAGCGCGATTGACCGTCTCGTTTTCACAGCTTCCCTTCCTCTCCTGGTGACAACCAAGGTAGCCACACGCTTCGATG
MYC	CCCGCGTTAACCATACACCGCAAGTATGCAGCGCGATTGACCGTCTCGTTCATTTACTTTAGAGAAGACAGGCTGAGTTAGCCAATGCAGGGGTAGCCACACGCTTCGATG
MYC	CCCGCGTTAACCATACACCGCAAGTATGCAGCGCGATTGACCGTCTCGTTGCATCCAGAGTGTCTGGAGCAACACTGAGACTAGAGGTAGCCACACGCTTCGATG
MYC	CCCGCGTTAACCATACACCGCAAGTATGCAGCGCGATTGACCGTCTCGTTATCACAGGAAAAGTGATTCAAAGTGTCACTTCAGAGACACAGGTAGCCACACGCTTCGATG
MYC	CCCGCGTTAACCATACACCGCAAGTATGCAGCGCGATTGACCGTCTCGTTTTATGGCCCAAATTCTTTCCAGTTCATTCAACTCTGCTTTCGGTAGCCACACGCTTCGATG
MYC	CCCGCGTTAACCATACACCGCAAGTATGCAGCGCGATTGACCGTCTCGTTTCAGAGACAGGGTAAATGTAGCTTTCTGACAGAGGTCCGGTAGCCACACGCTTCGATG
MYC	CCCGCGTTAACCATACACCGCAAGTATGCAGCGCGATTGACCGTCTCGTTATCCATGTCAAGAAGACCTTGCTTACTCTGTTTTCTCAGTGGGTAGCCACACGCTTCGATG
MYC	CCCGCGTTAACCATACACCGCAAGTATGCAGCGCGATTGACCGTCTCGTTGACTTTGTGGCCATTCTCTTTCTCCTGAGCTATCTGTGGTAGCCACACGCTTCGATG
MYC	CCCGCGTTAACCATACACCGCAAGTATGCAGCGCGATTGACCGTCTCGTTATCTTATCCATTAGTGGGTCATCCAAGACATTTCCACCAACGGTAGCCACACGCTTCGATG
MYC	CCCGCGTTAACCATACACCGCAAGTATGCAGCGCGATTGACCGTCTCGTTACAGATTTATGGAGTAGGGACAACAGCATTGGAACTTGATGGGTAGCCACACGCTTCGATG
MYC	CCCGCGTTAACCATACACCGCAAGTATGCAGCGCGATTGACCGTCTCGTTTCCTCTCTTCTCTAACCACGACACTGCCTAGTTCAGGTAGCCACACGCTTCGATG
MYC	CCCGCGTTAACCATACACCGCAAGTATGCAGCGCGATTGACCGTCTCGTTAATGTCCTATTGATTTCTTCAGGCTCTTGCTCTCAAATGGAGGTAGCCACACGCTTCGATG
MYC	CCCGCGTTAACCATACACCGCAAGTATGCAGCGCGATTGACCGTCTCGTTTAAATGAGGGTCTCCTGACCTTCCCTGCCATCCATGGTAGCCACACGCTTCGATG
MYC	CCCGCGTTAACCATACACCGCAAGTATGCAGCGCGATTGACCGTCTCGTTGAGATGAACCAAAATGAACCACATTTTCCCAGTGATAACCCGGTAGCCACACGCTTCGATG
MYC	CCCGCGTTAACCATACACCGCAAGTATGCAGCGCGATTGACCGTCTCGTTTTGGAGAGTCAAAGGCTGAAAATCTCTCCATCCTTTCAGGTAGCCACACGCTTCGATG
MYC	CCCGCGTTAACCATACACCGCAAGTATGCAGCGCGATTGACCGTCTCGTTTAATCTCACCCAGAGATAATGGCCAATATCTCAAGGCCCGGTAGCCACACGCTTCGATG
MYC	CCCGCGTTAACCATACACCGCAAGTATGCAGCGCGATTGACCGTCTCGTTTTGATGAGTGAGAGAGTGGACCAAATCACCCTTCTGGGTAGCCACACGCTTCGATG
MYC	CCCGCGTTAACCATACACCGCAAGTATGCAGCGCGATTGACCGTCTCGTTTTTTCCCCTGTCCATCCCCACCCCAGGTTTCATGTGGTAGCCACACGCTTCGATG
MYC	CCCGCGTTAACCATACACCGCAAGTATGCAGCGCGATTGACCGTCTCGTTCCTTTCATTGCAACTGTCAGCATCTTCAGTTCTGTGTGGTAGCCACACGCTTCGATG
MYC	CCCGCGTTAACCATACACCGCAAGTATGCAGCGCGATTGACCGTCTCGTTTTTTATTACACTGCCAGGTGTAGCCATCATCTACAGGGGGTAGCCACACGCTTCGATG
MYC	CCCGCGTTAACCATACACCGCAAGTATGCAGCGCGATTGACCGTCTCGTTAAAATGAGCTGCAGACTGAGAGTCCAGCCATGTGTGGTAGCCACACGCTTCGATG
MYC	CCCGCGTTAACCATACACCGCAAGTATGCAGCGCGATTGACCGTCTCGTTTTCTCGAGCCTGTTCAGGTCACTTCATTCTCTTATCCTGGTAGCCACACGCTTCGATG
MYC	CCCGCGTTAACCATACACCGCAAGTATGCAGCGCGATTGACCGTCTCGTTCACCTACAAATGCTCCTATTCAGTCTTTCTTGGGCTCCGGTAGCCACACGCTTCGATG
MYC	CCCGCGTTAACCATACACCGCAAGTATGCAGCGCGATTGACCGTCTCGTTGATGTGCTTCCACTGTAAATCAAAGAAATGCAGACTACAGCGGTAGCCACACGCTTCGATG
MYC	CCCGCGTTAACCATACACCGCAAGTATGCAGCGCGATTGACCGTCTCGTTTTTAGACAGGAAGGTCAGGAAAGCCTCTCTGAAAATGTAGAGGTAGCCACACGCTTCGATG
MYC	CCCGCGTTAACCATACACCGCAAGTATGCAGCGCGATTGACCGTCTCGTTACATTGACAGTTGAGTCGGAACTAAAATGTCCTTGCATTGAGGTAGCCACACGCTTCGATG
MYC	CCCGCGTTAACCATACACCGCAAGTATGCAGCGCGATTGACCGTCTCGTTATTTGTTGACAAGAAAGCTTGCAACTAAAAGTCTGAGCCTGGGTAGCCACACGCTTCGATG
MYC	CCCGCGTTAACCATACACCGCAAGTATGCAGCGCGATTGACCGTCTCGTTACCTGTCATCCAAGCCAACCTACCAGTAAGCAAGAGGTAGCCACACGCTTCGATG
MYC	CCCGCGTTAACCATACACCGCAAGTATGCAGCGCGATTGACCGTCTCGTTCTTGGTCCTCAAGCAAGTTTGCTGCCTCTGCTTTGGGTAGCCACACGCTTCGATG
MYC	CCCGCGTTAACCATACACCGCAAGTATGCAGCGCGATTGACCGTCTCGTTAGTACTTTAGCATGACTTTCAAAACCTCCCACCTCCCGGTAGCCACACGCTTCGATG
MYC	CCCGCGTTAACCATACACCGCAAGTATGCAGCGCGATTGACCGTCTCGTTCCCTGCCTAAACCCACTTTACCCCTCACCACCACTGGTAGCCACACGCTTCGATG
MYC	CCCGCGTTAACCATACACCGCAAGTATGCAGCGCGATTGACCGTCTCGTTATTTCAGTTTTATGGCAAACTGTCTTCAGCCAACATCCAAGGTAGCCACACGCTTCGATG
MYC	CCCGCGTTAACCATACACCGCAAGTATGCAGCGCGATTGACCGTCTCGTTAAAACCAGCTCGGGAGGTGTCAATATAATGACTTAAGATGCGGTAGCCACACGCTTCGATG
MYC	CCCGCGTTAACCATACACCGCAAGTATGCAGCGCGATTGACCGTCTCGTTTGAATGGTAAAGGACAGGATTGGAAGGAAATTGCGCGGTAGCCACACGCTTCGATG
MYC	CCCGCGTTAACCATACACCGCAAGTATGCAGCGCGATTGACCGTCTCGTTTTTATCCTTGGAATTCCCCTCTGCCTATTACCAAATCAACCGGTAGCCACACGCTTCGATG
MYC	CCCGCGTTAACCATACACCGCAAGTATGCAGCGCGATTGACCGTCTCGTTCTTGAAAACAAGTCTTTGTTGGGTCTGTGAAGTCCCCGGTAGCCACACGCTTCGATG
MYC	CCCGCGTTAACCATACACCGCAAGTATGCAGCGCGATTGACCGTCTCGTTAGAGCTGCAGCGAGGGTAAGAACTCCAACATGGCCGGTAGCCACACGCTTCGATG
MYC	CCCGCGTTAACCATACACCGCAAGTATGCAGCGCGATTGACCGTCTCGTTAATACATTTGGACGGAGGTGCACAGAAAGGAGTCCGGTAGCCACACGCTTCGATG
MYC	CCCGCGTTAACCATACACCGCAAGTATGCAGCGCGATTGACCGTCTCGTTGCTTTATTTTGCAGACTGGGAATCCAGATGCAATGACCGGTAGCCACACGCTTCGATG
MYC	CCCGCGTTAACCATACACCGCAAGTATGCAGCGCGATTGACCGTCTCGTTCAGTGATAAGGCTTGCCACGTGTGGACGTCACCAGGGTAGCCACACGCTTCGATG
MYC	CCCGCGTTAACCATACACCGCAAGTATGCAGCGCGATTGACCGTCTCGTTTAGGGATTCACAGGACTGCCAAAGCTTACGCTAACGGTAGCCACACGCTTCGATG
MYC	CCCGCGTTAACCATACACCGCAAGTATGCAGCGCGATTGACCGTCTCGTTCCATTTCTTCTCCTGTGCACCATCATTGCCTCATTGGTAGCCACACGCTTCGATG
MYC	CCCGCGTTAACCATACACCGCAAGTATGCAGCGCGATTGACCGTCTCGTTGCTCTGCCCTCATTTTCTCCCCAAAACCAAAGTCTGGTAGCCACACGCTTCGATG
MYC	CCCGCGTTAACCATACACCGCAAGTATGCAGCGCGATTGACCGTCTCGTTAGAAAGAATATATGTTTTACCAAGCCCCTTGGAGGACAAGGGGTAGCCACACGCTTCGATG
MYC	CCCGCGTTAACCATACACCGCAAGTATGCAGCGCGATTGACCGTCTCGTTTTTTACCCCTTGGCATTATGCCCCAGGAAAGTGGCGGTAGCCACACGCTTCGATG
MYC	CCCGCGTTAACCATACACCGCAAGTATGCAGCGCGATTGACCGTCTCGTTCTCTGACAGTATGAGCTTCTCCCTAGCCCAGTTCCGGTAGCCACACGCTTCGATG
MYC	CCCGCGTTAACCATACACCGCAAGTATGCAGCGCGATTGACCGTCTCGTTAGGATTTTCCTCCAGAGGGATTATAAAGTTGCGAGGAAAGCGGTAGCCACACGCTTCGATG
MYC	CCCGCGTTAACCATACACCGCAAGTATGCAGCGCGATTGACCGTCTCGTTCTTGCTCCAACGATGTTGGGGCCCAGCTCATCAACGGTAGCCACACGCTTCGATG
MYC	CCCGCGTTAACCATACACCGCAAGTATGCAGCGCGATTGACCGTCTCGTTAAGGACACCTGAACAGAGCCCTACCCATTGATGGAGGTAGCCACACGCTTCGATG
MYC	CCCGCGTTAACCATACACCGCAAGTATGCAGCGCGATTGACCGTCTCGTTACCGAAGCAAGGGCAAGGAAGAGTTCTCAACCCTTGGTAGCCACACGCTTCGATG
MYC	CCCGCGTTAACCATACACCGCAAGTATGCAGCGCGATTGACCGTCTCGTTCACCTACTCTGTGAATGGCACCTTGAGGCTTGATGGGTAGCCACACGCTTCGATG
MYC	CCCGCGTTAACCATACACCGCAAGTATGCAGCGCGATTGACCGTCTCGTTGGTGAGAACGCGAGTAAAACACAATCCATACTGACCCGGTAGCCACACGCTTCGATG
MYC	CCCGCGTTAACCATACACCGCAAGTATGCAGCGCGATTGACCGTCTCGTTTAAGACAGAAGAATGAGGGGATGGTTTAAACTCTCAAGGGAGGTAGCCACACGCTTCGATG
MYC	CCCGCGTTAACCATACACCGCAAGTATGCAGCGCGATTGACCGTCTCGTTAGGGGAAAGGATCATGAAAAGCTCCTACAGGAAGATGGGTAGCCACACGCTTCGATG
MYC	CCCGCGTTAACCATACACCGCAAGTATGCAGCGCGATTGACCGTCTCGTTCTGAGGGCCACCTCTGCCCATAGACATGCTTTGCTTGGTAGCCACACGCTTCGATG
MYC	CCCGCGTTAACCATACACCGCAAGTATGCAGCGCGATTGACCGTCTCGTTTTTTCCCAACACACTGCTGCTGGCTTGAAATCTCCGGTAGCCACACGCTTCGATG
MYC	CCCGCGTTAACCATACACCGCAAGTATGCAGCGCGATTGACCGTCTCGTTACCTGGTTGTTGATTTACGCTTTATGCTTTGAAGGAAAACAGGTAGCCACACGCTTCGATG
MYC	CCCGCGTTAACCATACACCGCAAGTATGCAGCGCGATTGACCGTCTCGTTCAGCAATAAAGGTGCCCTGGGTTTCCAGGACCACAGGTAGCCACACGCTTCGATG
MYC	CCCGCGTTAACCATACACCGCAAGTATGCAGCGCGATTGACCGTCTCGTTAGTGAAAGGCGGGAAATCCTAACATAAAGCGTTGATTCGGGTAGCCACACGCTTCGATG
MYC	CCCGCGTTAACCATACACCGCAAGTATGCAGCGCGATTGACCGTCTCGTTAAATAGGAACAATGCCTAATTCTGCCTTCCTGAACTTCCAGGTAGCCACACGCTTCGATG
MYC	CCCGCGTTAACCATACACCGCAAGTATGCAGCGCGATTGACCGTCTCGTTGGGGTGGGTTTGGAATTGTCTCCAAACATTAGATAATCTCTGGTAGCCACACGCTTCGATG
MYC	CCCGCGTTAACCATACACCGCAAGTATGCAGCGCGATTGACCGTCTCGTTATTGAGAAAGTCTGCCCATTGACTTCATTCTCTTACCCAGGGTAGCCACACGCTTCGATG
MYC	CCCGCGTTAACCATACACCGCAAGTATGCAGCGCGATTGACCGTCTCGTTAGAGTCAGCATACATTCATTCACATTAACTATGGGCCAGACGGTAGCCACACGCTTCGATG
MYC	CCCGCGTTAACCATACACCGCAAGTATGCAGCGCGATTGACCGTCTCGTTGTTAGTCTATTTTAGCCGGAGACCCTGGATTCTACCCTGGTAGCCACACGCTTCGATG
MYC	CCCGCGTTAACCATACACCGCAAGTATGCAGCGCGATTGACCGTCTCGTTTCTGGCTCCATGCTTTTATGATTCTGTAAGATGATCATGGGGGTAGCCACACGCTTCGATG
MYC	CCCGCGTTAACCATACACCGCAAGTATGCAGCGCGATTGACCGTCTCGTTAAAAGGAAGAGTCCACAGAGAAAATGGGGCTTGAACTGGTAGCCACACGCTTCGATG
MYC	CCCGCGTTAACCATACACCGCAAGTATGCAGCGCGATTGACCGTCTCGTTTGGGCTGGGAGGAAAGGTGGTTCTTAGATAAATCAAGGGTAGCCACACGCTTCGATG
MYC	CCCGCGTTAACCATACACCGCAAGTATGCAGCGCGATTGACCGTCTCGTTACCAAAGTGCTGAGGTGGAAACTTGTGTGTCACTCGGTAGCCACACGCTTCGATG
MYC	CCCGCGTTAACCATACACCGCAAGTATGCAGCGCGATTGACCGTCTCGTTAGAGTGGCTGTAAATAGACCTGTTTCTCTGAAGTGCAGGGTAGCCACACGCTTCGATG
MYC	CCCGCGTTAACCATACACCGCAAGTATGCAGCGCGATTGACCGTCTCGTTAGTTGGTAAGAAATAGGGTAAGATAAGGAGGAGGCCAGATGGGTAGCCACACGCTTCGATG
MYC	CCCGCGTTAACCATACACCGCAAGTATGCAGCGCGATTGACCGTCTCGTTAGAGGAAAATTAATCAGTGTGCAAGGTTAAATGGAGTGGCAGGTAGCCACACGCTTCGATG
MYC	CCCGCGTTAACCATACACCGCAAGTATGCAGCGCGATTGACCGTCTCGTTAAAAGTGAAAACAACCAAGGGTGAGCTACTCTCAGAAAGTGGTAGCCACACGCTTCGATG
MYC	CCCGCGTTAACCATACACCGCAAGTATGCAGCGCGATTGACCGTCTCGTTATGCCTTTGAAAAGAAAGTCAGAAGCCATAGCTTGGGGGTAGCCACACGCTTCGATG
MYC	CCCGCGTTAACCATACACCGCAAGTATGCAGCGCGATTGACCGTCTCGTTGGGACATATGTTGTCCAAAAGGACCATAGCAGAGACAGGTAGCCACACGCTTCGATG
MYC	CCCGCGTTAACCATACACCGCAAGTATGCAGCGCGATTGACCGTCTCGTTGGCCAGTGAGCCAAAGTGTGGAAACTTTTGAGACTGGTAGCCACACGCTTCGATG
MYC	CCCGCGTTAACCATACACCGCAAGTATGCAGCGCGATTGACCGTCTCGTTGGCTTGAGCTTGGCACTTATAGAACAATAAACCAAGCCGGTAGCCACACGCTTCGATG
MYC	CCCGCGTTAACCATACACCGCAAGTATGCAGCGCGATTGACCGTCTCGTTCTAGTAGCTACAAAGTAAGGCAGGGTTGCAGCAAAGAGGTAGCCACACGCTTCGATG
MYC	CCCGCGTTAACCATACACCGCAAGTATGCAGCGCGATTGACCGTCTCGTTAATAAAAGAAGGCCAAGCTGGAGGTATGACCAAAGTTTACTGGTAGCCACACGCTTCGATG
MYC	CCCGCGTTAACCATACACCGCAAGTATGCAGCGCGATTGACCGTCTCGTTAGGTCCATTCTGAGACCTTCTGCTAGGGTCTGAGAGGTAGCCACACGCTTCGATG
MYC	CCCGCGTTAACCATACACCGCAAGTATGCAGCGCGATTGACCGTCTCGTTAGAAGACAGTGAATAAGGAAACAAACCCAAAACTCAACGCGGTAGCCACACGCTTCGATG
MYC	CCCGCGTTAACCATACACCGCAAGTATGCAGCGCGATTGACCGTCTCGTTCTTTAATGAATGCAGTATACTAAAAGCCAGGAGGGGAAGGGGGTAGCCACACGCTTCGATG
MYC	CCCGCGTTAACCATACACCGCAAGTATGCAGCGCGATTGACCGTCTCGTTTTAGTGATGCCGAATTTCATTTTCTCATCTGCTGAAGAGCTGGTAGCCACACGCTTCGATG
MYC	CCCGCGTTAACCATACACCGCAAGTATGCAGCGCGATTGACCGTCTCGTTTTCCTGTGTTCCTCTCGTTGGAACACATGCTTGGCGGTAGCCACACGCTTCGATG
MYC	CCCGCGTTAACCATACACCGCAAGTATGCAGCGCGATTGACCGTCTCGTTAATCTAACAGCCCTTCTTTCAAAATGATCCTTCCACTGGAGGTAGCCACACGCTTCGATG
MYC	CCCGCGTTAACCATACACCGCAAGTATGCAGCGCGATTGACCGTCTCGTTATTTATCATTCTCTTCCTTCACCTCATCTCTTGACAGGCCGGGTAGCCACACGCTTCGATG
MYC	CCCGCGTTAACCATACACCGCAAGTATGCAGCGCGATTGACCGTCTCGTTTTTTCAAATAGCAGCTCAGCCACCCTGAGGGGCTTGGTAGCCACACGCTTCGATG
MYC	CCCGCGTTAACCATACACCGCAAGTATGCAGCGCGATTGACCGTCTCGTTTACAAGTCACACATTCTGAATCTTCCCTTTTGTGTCTCTGGGGTAGCCACACGCTTCGATG
MYC	CCCGCGTTAACCATACACCGCAAGTATGCAGCGCGATTGACCGTCTCGTTAATGTTTCCTCTAGCTACACACTATTCTGTTCTGTGAGGCCGGTAGCCACACGCTTCGATG
MYC	CCCGCGTTAACCATACACCGCAAGTATGCAGCGCGATTGACCGTCTCGTTGCCCCATCAGACTGTTGACCTAGAGTCCCAACCCCGGTAGCCACACGCTTCGATG
MYC	CCCGCGTTAACCATACACCGCAAGTATGCAGCGCGATTGACCGTCTCGTTAAAAGAGTGCTGCTAGAGCAACAAGCAAGGGGCAAGGTAGCCACACGCTTCGATG
MYC	CCCGCGTTAACCATACACCGCAAGTATGCAGCGCGATTGACCGTCTCGTTAAAGAAAATCAGTTATGTCCTTTAACCTGGCTGAGGTCTGGGGTAGCCACACGCTTCGATG
MYC	CCCGCGTTAACCATACACCGCAAGTATGCAGCGCGATTGACCGTCTCGTTAAAATGGAGATGGCACAAAACAACTCCAAGCTGTTACTGGTAGCCACACGCTTCGATG
MYC	CCCGCGTTAACCATACACCGCAAGTATGCAGCGCGATTGACCGTCTCGTTTGAAAGTAACACCTCAGGTGATGTCACCAGCCTGAGGTAGCCACACGCTTCGATG
MYC	CCCGCGTTAACCATACACCGCAAGTATGCAGCGCGATTGACCGTCTCGTTTATATCTGCCTGGGGTTCACATGCCCTACACTGGAGGTAGCCACACGCTTCGATG
MYC	CCCGCGTTAACCATACACCGCAAGTATGCAGCGCGATTGACCGTCTCGTTGCATAATTTGAGAGTCAGATCCGAAGATGTGGTATATCCGCGGTAGCCACACGCTTCGATG
MYC	CCCGCGTTAACCATACACCGCAAGTATGCAGCGCGATTGACCGTCTCGTTAAAACTACCCTATGAGGTCAAGCTGGACCTACTTTTGGGGTAGCCACACGCTTCGATG
MYC	CCCGCGTTAACCATACACCGCAAGTATGCAGCGCGATTGACCGTCTCGTTGAAATCAGCCTACAAGGCTCCTGCGGGAAGGAACCGGTAGCCACACGCTTCGATG
MYC	CCCGCGTTAACCATACACCGCAAGTATGCAGCGCGATTGACCGTCTCGTTTCCACTGCCAGAAGTCCTTAGGGCATCTAAGTGATGGTAGCCACACGCTTCGATG
MYC	CCCGCGTTAACCATACACCGCAAGTATGCAGCGCGATTGACCGTCTCGTTAAAACCTACTTGACCAGGGACACGTGCCAGGTAAAGGTAGCCACACGCTTCGATG
MYC	CCCGCGTTAACCATACACCGCAAGTATGCAGCGCGATTGACCGTCTCGTTTCCCCTTTCCCCAATAAATCCAGTGTCTTGCTTTCAGGTAGCCACACGCTTCGATG
MYC	CCCGCGTTAACCATACACCGCAAGTATGCAGCGCGATTGACCGTCTCGTTGGGGCTAAAGCTTGTTTGGCCGTTTTAGGGTTTGTGGTAGCCACACGCTTCGATG
MYC	CCCGCGTTAACCATACACCGCAAGTATGCAGCGCGATTGACCGTCTCGTTTACTTGTGAATTATTTCACGTTTGCCATTACCGGTTCTCCAGGTAGCCACACGCTTCGATG
MYC	CCCGCGTTAACCATACACCGCAAGTATGCAGCGCGATTGACCGTCTCGTTAGCAGTGGTGATAGGTTAATTTTCACCATCTCTTATGCGGGGTAGCCACACGCTTCGATG
MYC	CCCGCGTTAACCATACACCGCAAGTATGCAGCGCGATTGACCGTCTCGTTAGCCAACCTGAAAGAATAACAAGGAGGTGGCTGGAGGTAGCCACACGCTTCGATG
MYC	CCCGCGTTAACCATACACCGCAAGTATGCAGCGCGATTGACCGTCTCGTTGTTGACATCCAGGCGCGATGATCTCTGCTGCCAGTAGGTAGCCACACGCTTCGATG
MYC	CCCGCGTTAACCATACACCGCAAGTATGCAGCGCGATTGACCGTCTCGTTGAGGGCACACTTACTTTACTTTCGCAAACCTGAACGGGTAGCCACACGCTTCGATG
MYC	CCCGCGTTAACCATACACCGCAAGTATGCAGCGCGATTGACCGTCTCGTTGCAATCCTTAAAGCTGAATTGTGCAGTGCATCGGAGGTAGCCACACGCTTCGATG
MYC	CCCGCGTTAACCATACACCGCAAGTATGCAGCGCGATTGACCGTCTCGTTGGAAGCTACTATATTCACTTAACACTTGAACGCTGAGCTGCGGTAGCCACACGCTTCGATG
MYC	CCCGCGTTAACCATACACCGCAAGTATGCAGCGCGATTGACCGTCTCGTTAAACTCAACGGGTAATAACCCATCTTGAACAGCGTACAGGTAGCCACACGCTTCGATG
MYC	CCCGCGTTAACCATACACCGCAAGTATGCAGCGCGATTGACCGTCTCGTTGAGAGAAAAGTTTACTTAAAATGCCTTTGGGTGAGGGACCAGGTAGCCACACGCTTCGATG
MYC	CCCGCGTTAACCATACACCGCAAGTATGCAGCGCGATTGACCGTCTCGTTATATAGATCATTTCAGGGAGCAAACAAATCATGTGTGGGGCGGTAGCCACACGCTTCGATG
MYC	CCCGCGTTAACCATACACCGCAAGTATGCAGCGCGATTGACCGTCTCGTTAAAAGGCACGGAAGTAATACTCCTCTCCTCTTCTTTGATCAGGTAGCCACACGCTTCGATG
MYC	CCCGCGTTAACCATACACCGCAAGTATGCAGCGCGATTGACCGTCTCGTTGGACCTGGAAAGGAATTAAACGTCCGGTTTGTCCGGGTAGCCACACGCTTCGATG
MYC	CCCGCGTTAACCATACACCGCAAGTATGCAGCGCGATTGACCGTCTCGTTGCTCGGTCCACAAGCTCTCCACTTGCCCCTTTTAGGGTAGCCACACGCTTCGATG
MYC	CCCGCGTTAACCATACACCGCAAGTATGCAGCGCGATTGACCGTCTCGTTCCTGCCCCTCCCATATTCTCCCGTCTAGCACCTTTGGTAGCCACACGCTTCGATG
MYC	CCCGCGTTAACCATACACCGCAAGTATGCAGCGCGATTGACCGTCTCGTTGCCACAGGGCGCAAAGGGGATTTGTCTCTTCTGAAGGTAGCCACACGCTTCGATG
MYC	CCCGCGTTAACCATACACCGCAAGTATGCAGCGCGATTGACCGTCTCGTTGGGGACTCAGTCTGGGTGGAAGGTATCCAATCCAGGGTAGCCACACGCTTCGATG
MYC	CCCGCGTTAACCATACACCGCAAGTATGCAGCGCGATTGACCGTCTCGTTCCCCAACAAATGCAATGGGAGTTTATTCATAACGCGCGGTAGCCACACGCTTCGATG
MYC	CCCGCGTTAACCATACACCGCAAGTATGCAGCGCGATTGACCGTCTCGTTTCTCCAAGTATACGTGGCAATGCGTTGCTGGGTTAGGTAGCCACACGCTTCGATG
MYC	CCCGCGTTAACCATACACCGCAAGTATGCAGCGCGATTGACCGTCTCGTTTCCCTATCTACACTAACATCCCACGCTCTGAACGCGGTAGCCACACGCTTCGATG
MYC	CCCGCGTTAACCATACACCGCAAGTATGCAGCGCGATTGACCGTCTCGTTGCGCCCATTAATACCCTTCTTTCCTCCACTCTCCCGGTAGCCACACGCTTCGATG
MYC	CCCGCGTTAACCATACACCGCAAGTATGCAGCGCGATTGACCGTCTCGTTGTGTGGAGGGCAGCTGTTCCGCCTGCGATGATTTATAGGTAGCCACACGCTTCGATG
MYC	CCCGCGTTAACCATACACCGCAAGTATGCAGCGCGATTGACCGTCTCGTTTGCTACGGAGGAGCAGCAGAGAAAGGGAGAGGGTTTGGTAGCCACACGCTTCGATG
MYC	CCCGCGTTAACCATACACCGCAAGTATGCAGCGCGATTGACCGTCTCGTTGAGAGGGAGCAAAAGAAAATGGTAGGCGCGCGTAGGGTAGCCACACGCTTCGATG
MYC	CCCGCGTTAACCATACACCGCAAGTATGCAGCGCGATTGACCGTCTCGTTTAATTCATGCGGCTCTCTTACTCTGTTTACATCCTAGAGCTGGTAGCCACACGCTTCGATG
MYC	CCCGCGTTAACCATACACCGCAAGTATGCAGCGCGATTGACCGTCTCGTTCCTTTATAATGCGAGGGTCTGGACGGCTGAGGACCGGTAGCCACACGCTTCGATG
MYC	CCCGCGTTAACCATACACCGCAAGTATGCAGCGCGATTGACCGTCTCGTTAAAAGAACGGAGGGAGGGATCGCGCTGAGTATAAAGGTAGCCACACGCTTCGATG
MYC	CCCGCGTTAACCATACACCGCAAGTATGCAGCGCGATTGACCGTCTCGTTAGCCGGTTTTCGGGGCTTTATCTAACTCGCTGTAGGGTAGCCACACGCTTCGATG
MYC	CCCGCGTTAACCATACACCGCAAGTATGCAGCGCGATTGACCGTCTCGTTGCAACCCTTGCCGCATCCACGAAACTTTGCCCATAGGTAGCCACACGCTTCGATG
MYC	CCCGCGTTAACCATACACCGCAAGTATGCAGCGCGATTGACCGTCTCGTTCTGCCAGGACCCGCTTCTCTGAAAGGCTCTCCTTGGGTAGCCACACGCTTCGATG
MYC	CCCGCGTTAACCATACACCGCAAGTATGCAGCGCGATTGACCGTCTCGTTTTTTCGGGTAGTGGAAAACCAGGTAAGCACCGAAGGGTAGCCACACGCTTCGATG
MYC	CCCGCGTTAACCATACACCGCAAGTATGCAGCGCGATTGACCGTCTCGTTCACTTTAATGCTGAGATGAGTCGAATGCCTAAATAGGGTGTGGTAGCCACACGCTTCGATG
MYC	CCCGCGTTAACCATACACCGCAAGTATGCAGCGCGATTGACCGTCTCGTTGGGGTAATCCAGAACTGGATCGGGGTAAAGTGACTGGTAGCCACACGCTTCGATG
MYC	CCCGCGTTAACCATACACCGCAAGTATGCAGCGCGATTGACCGTCTCGTTTGTCAAGATGGGAGAGGAGAAGGCAGAGGGAAAACGGTAGCCACACGCTTCGATG
MYC	CCCGCGTTAACCATACACCGCAAGTATGCAGCGCGATTGACCGTCTCGTTTCGAGATTTCTGCCTTATGAATATATTCACGCTGACTCCCGGGTAGCCACACGCTTCGATG
MYC	CCCGCGTTAACCATACACCGCAAGTATGCAGCGCGATTGACCGTCTCGTTGCAGAAAGCCCCTTGCATCCTGAGCTCCTTGGAGTAGGTAGCCACACGCTTCGATG
MYC	CCCGCGTTAACCATACACCGCAAGTATGCAGCGCGATTGACCGTCTCGTTGCGGCGATTCCAACCCGCCCTGATCCTTTTAAGAAGGTAGCCACACGCTTCGATG
MYC	CCCGCGTTAACCATACACCGCAAGTATGCAGCGCGATTGACCGTCTCGTTTACAATTTAAAACCTGGGTCTCTAGAGGTGTTAGGACGTGGGGTAGCCACACGCTTCGATG
MYC	CCCGCGTTAACCATACACCGCAAGTATGCAGCGCGATTGACCGTCTCGTTGGGGTCTCTGGCGCAGTTGCATCTCCGTATTGAGTGGTAGCCACACGCTTCGATG
MYC	CCCGCGTTAACCATACACCGCAAGTATGCAGCGCGATTGACCGTCTCGTTGCGAAGGGAGGTGCCCCTATTATTATTTGACACCCGGTAGCCACACGCTTCGATG
MYC	CCCGCGTTAACCATACACCGCAAGTATGCAGCGCGATTGACCGTCTCGTTCCCTTGTATTTATGGAGGGGTGTTAAAGCCCGCGGGGTAGCCACACGCTTCGATG
MYC	CCCGCGTTAACCATACACCGCAAGTATGCAGCGCGATTGACCGTCTCGTTCTCGCCACTCCAGCCGGCGAGAGAAAGAAGAAAAGGGTAGCCACACGCTTCGATG
MYC	CCCGCGTTAACCATACACCGCAAGTATGCAGCGCGATTGACCGTCTCGTTGTGCCTTGGATTTTGGCAAATTGTTTTCCTCACCGGGTAGCCACACGCTTCGATG
MYC	CCCGCGTTAACCATACACCGCAAGTATGCAGCGCGATTGACCGTCTCGTTCTTCTTAAGGGCGCCAGGGCCGATTTCGATTCCTCGGTAGCCACACGCTTCGATG
MYC	CCCGCGTTAACCATACACCGCAAGTATGCAGCGCGATTGACCGTCTCGTTACCAAGCCGCTGGTTCACTAAGTGCGTCTCCGAGATAGGTAGCCACACGCTTCGATG
MYC	CCCGCGTTAACCATACACCGCAAGTATGCAGCGCGATTGACCGTCTCGTTCGCCAGGTTTCCGCACCAAGACCCCTTTAACTCAAGGTAGCCACACGCTTCGATG
MYC	CCCGCGTTAACCATACACCGCAAGTATGCAGCGCGATTGACCGTCTCGTTGCGACGATGCCCCTCAACGTTAGCTTCACCAACAGGGTAGCCACACGCTTCGATG
MYC	CCCGCGTTAACCATACACCGCAAGTATGCAGCGCGATTGACCGTCTCGTTGAACTATGACCTCGACTACGACTCGGTGCAGCCGTGGTAGCCACACGCTTCGATG
MYC	CCCGCGTTAACCATACACCGCAAGTATGCAGCGCGATTGACCGTCTCGTTCCAAGCTCGTCTCAGAGAAGCTGGCCTCCTACCAGGGTAGCCACACGCTTCGATG
MYC	CCCGCGTTAACCATACACCGCAAGTATGCAGCGCGATTGACCGTCTCGTTGTGGTCTTCCCCTACCCTCTCAACGACAGCAGCTCGGTAGCCACACGCTTCGATG
MYC	CCCGCGTTAACCATACACCGCAAGTATGCAGCGCGATTGACCGTCTCGTTCAGGCCTGTCAAAAGTGGGCGGCTGGATACCTTTCGGTAGCCACACGCTTCGATG
MYC	CCCGCGTTAACCATACACCGCAAGTATGCAGCGCGATTGACCGTCTCGTTCCATTTTCATTGGCAGCTTATTTAACGGGCCACTCTGGTAGCCACACGCTTCGATG
MYC	CCCGCGTTAACCATACACCGCAAGTATGCAGCGCGATTGACCGTCTCGTTTCATCACCTCTGAAACCTTGGGCTTTAGCGTTTCCGGTAGCCACACGCTTCGATG
MYC	CCCGCGTTAACCATACACCGCAAGTATGCAGCGCGATTGACCGTCTCGTTTCCCATCCCTTCCCCTTAGACTGCCCATGTTTGCAGGTAGCCACACGCTTCGATG
MYC	CCCGCGTTAACCATACACCGCAAGTATGCAGCGCGATTGACCGTCTCGTTTGGCTTATCTTACAACTCAATCCACTTCTTCTTACCTCCCGGGTAGCCACACGCTTCGATG
MYC	CCCGCGTTAACCATACACCGCAAGTATGCAGCGCGATTGACCGTCTCGTTAAGAGAGGATTGATCTCTGAGAGTGAATGAATTGCTTCCCTGGTAGCCACACGCTTCGATG
MYC	CCCGCGTTAACCATACACCGCAAGTATGCAGCGCGATTGACCGTCTCGTTAAAATGAGGGGCTGTGTTTAGAGGCTAGGCAGGGCGGTAGCCACACGCTTCGATG
MYC	CCCGCGTTAACCATACACCGCAAGTATGCAGCGCGATTGACCGTCTCGTTCAGTGAACTGCCTCAAGAGTGGGTGGGCTGAGGAGGGTAGCCACACGCTTCGATG
MYC	CCCGCGTTAACCATACACCGCAAGTATGCAGCGCGATTGACCGTCTCGTTTATCATTTGCAACACCTGAAGTGTTCTTGGTAAAGTCCCTGGTAGCCACACGCTTCGATG
MYC	CCCGCGTTAACCATACACCGCAAGTATGCAGCGCGATTGACCGTCTCGTTAAAATAGGAGGTGCTTGGGAATGTGCTTTGCTTTGGGGTAGCCACACGCTTCGATG
MYC	CCCGCGTTAACCATACACCGCAAGTATGCAGCGCGATTGACCGTCTCGTTGTGTGTCCAAAGCCTCATTAAGTCTTAGGTAAGAATTGGCAGGTAGCCACACGCTTCGATG
MYC	CCCGCGTTAACCATACACCGCAAGTATGCAGCGCGATTGACCGTCTCGTTATGCCATAACCCAGCTGTCTTTCCCTTTATGAGACTGGTAGCCACACGCTTCGATG
MYC	CCCGCGTTAACCATACACCGCAAGTATGCAGCGCGATTGACCGTCTCGTTCTTACCTTCATGGTGAGAGGAGTAAGGGTGGCTGGGGTAGCCACACGCTTCGATG
MYC	CCCGCGTTAACCATACACCGCAAGTATGCAGCGCGATTGACCGTCTCGTTTTAGATGTGGCTCTTTGGGGAGATAATTTTGTCCAGAGACCGGTAGCCACACGCTTCGATG
MYC	CCCGCGTTAACCATACACCGCAAGTATGCAGCGCGATTGACCGTCTCGTTATCGATGTTGTTTCTGTGGAAAAGAGGCAGGCTCCGGTAGCCACACGCTTCGATG
MYC	CCCGCGTTAACCATACACCGCAAGTATGCAGCGCGATTGACCGTCTCGTTCACAGCAAACCTCCTCACAGCCCACTGGTCCTCAAGGTAGCCACACGCTTCGATG
MYC	CCCGCGTTAACCATACACCGCAAGTATGCAGCGCGATTGACCGTCTCGTTGAGGTGCCACGTCTCCACACATCAGCACAACTACGGGTAGCCACACGCTTCGATG
MYC	CCCGCGTTAACCATACACCGCAAGTATGCAGCGCGATTGACCGTCTCGTTCTCCCTCCACTCGGAAGGACTATCCTGCTGCCAAGGGTAGCCACACGCTTCGATG
MYC	CCCGCGTTAACCATACACCGCAAGTATGCAGCGCGATTGACCGTCTCGTTGATCAGCAACAACCGAAAATGCACCAGCCCCAGGTGGTAGCCACACGCTTCGATG
MYC	CCCGCGTTAACCATACACCGCAAGTATGCAGCGCGATTGACCGTCTCGTTCAACGTCTTGGAGCGCCAGAGGAGGAACGAGCTAAGGTAGCCACACGCTTCGATG
MYC	CCCGCGTTAACCATACACCGCAAGTATGCAGCGCGATTGACCGTCTCGTTCCCTGCGTGACCAGATCCCGGAGTTGGAAAACAATGGTAGCCACACGCTTCGATG
MYC	CCCGCGTTAACCATACACCGCAAGTATGCAGCGCGATTGACCGTCTCGTTAGGAGCAAAAGCTCATTTCTGAAGAGGACTTGTTGCGGTAGCCACACGCTTCGATG
MYC	CCCGCGTTAACCATACACCGCAAGTATGCAGCGCGATTGACCGTCTCGTTGGAAACGACGAGAACAGTTGAAACACAAACTTGAACAGCGGTAGCCACACGCTTCGATG
MYC	CCCGCGTTAACCATACACCGCAAGTATGCAGCGCGATTGACCGTCTCGTTTACGGAACTCTTGTGCGTAAGGAAAAGTAAGGAAAACGAGGTAGCCACACGCTTCGATG
MYC	CCCGCGTTAACCATACACCGCAAGTATGCAGCGCGATTGACCGTCTCGTTATCAAATGCAACCTCACAACCTTGGCTGAGTCTTGGGTAGCCACACGCTTCGATG
MYC	CCCGCGTTAACCATACACCGCAAGTATGCAGCGCGATTGACCGTCTCGTTATTTAGCCATAATGTAAACTGCCTCAAATTGGACTTTGGGCGGTAGCCACACGCTTCGATG
MYC	CCCGCGTTAACCATACACCGCAAGTATGCAGCGCGATTGACCGTCTCGTTCCCCTCCCAACCACCACCATCCCTGTTTGTTTTCAGGTAGCCACACGCTTCGATG
MYC	CCCGCGTTAACCATACACCGCAAGTATGCAGCGCGATTGACCGTCTCGTTTCAATTGCCCCTTCAGAGGGTGGTCTTAAGAAAGGGGTAGCCACACGCTTCGATG
MYC	CCCGCGTTAACCATACACCGCAAGTATGCAGCGCGATTGACCGTCTCGTTCTTCCTGGAGACTATGATAACAGCCAGAGTTGACAGTTAGAGGTAGCCACACGCTTCGATG
MYC	CCCGCGTTAACCATACACCGCAAGTATGCAGCGCGATTGACCGTCTCGTTAGGCAAAGGAGATACAAGAGGTCAAAGGTAGCAGTTGGTAGCCACACGCTTCGATG
MYC	CCCGCGTTAACCATACACCGCAAGTATGCAGCGCGATTGACCGTCTCGTTAAGTACACAAAGAGGCATAAGGACTGGGGAGTTGGGGTAGCCACACGCTTCGATG
MYC	CCCGCGTTAACCATACACCGCAAGTATGCAGCGCGATTGACCGTCTCGTTAGTCCCCTGCTCACTCCAAACCCAGGAATTCTGCCGGTAGCCACACGCTTCGATG
MYC	CCCGCGTTAACCATACACCGCAAGTATGCAGCGCGATTGACCGTCTCGTTTTCTGTTCAAAACACTTAACCCTTCGCTATCATGCCTTGGGGTAGCCACACGCTTCGATG
MYC	CCCGCGTTAACCATACACCGCAAGTATGCAGCGCGATTGACCGTCTCGTTTTCATCTGGGTCTAATGTGCTGAGATCAAGAAGGTTTAGGAGGTAGCCACACGCTTCGATG
MYC	CCCGCGTTAACCATACACCGCAAGTATGCAGCGCGATTGACCGTCTCGTTAATCAGCTGGCTGCTTGTGAGTACAGGAGTTACAGGGTAGCCACACGCTTCGATG
MYC	CCCGCGTTAACCATACACCGCAAGTATGCAGCGCGATTGACCGTCTCGTTTTTTAAGTCTCAACATCTAAGCCTGGTCAGGCATCAGTGGTAGCCACACGCTTCGATG
MYC	CCCGCGTTAACCATACACCGCAAGTATGCAGCGCGATTGACCGTCTCGTTTTCCTTTTACAATGAGAAGGTCACCATCTTGACTCCTACCTGGTAGCCACACGCTTCGATG
MYC	CCCGCGTTAACCATACACCGCAAGTATGCAGCGCGATTGACCGTCTCGTTACATACTCATGACACATGCTCATCCTGAGTCCTTGAAAAGGGTAGCCACACGCTTCGATG
MYC	CCCGCGTTAACCATACACCGCAAGTATGCAGCGCGATTGACCGTCTCGTTATTATAAGCCTCTGAAAACCTATGGCCCAAACCAGAAATGAGGTAGCCACACGCTTCGATG
MYC	CCCGCGTTAACCATACACCGCAAGTATGCAGCGCGATTGACCGTCTCGTTATTACCTCATTGTCTCAGTCTCAAAGTAGGTCTTCAGCTCCGGTAGCCACACGCTTCGATG
MYC	CCCGCGTTAACCATACACCGCAAGTATGCAGCGCGATTGACCGTCTCGTTTCTTGATCCTTCTTTTGAGTCCTAAGTACCGCCATTACAGCGGTAGCCACACGCTTCGATG
MYC	CCCGCGTTAACCATACACCGCAAGTATGCAGCGCGATTGACCGTCTCGTTACAGAAGTATAGTAGTTCAAAGGGTTACAAAAGCAAGGCGCGGTAGCCACACGCTTCGATG
MYC	CCCGCGTTAACCATACACCGCAAGTATGCAGCGCGATTGACCGTCTCGTTTCTTAAACAGCTCAGTCTTTGCCCCTTTGTGGCCTGGTAGCCACACGCTTCGATG
MYC	CCCGCGTTAACCATACACCGCAAGTATGCAGCGCGATTGACCGTCTCGTTCTGGAGTGCAGCTCTGGGGTGACTCACTTGGGAATGGTAGCCACACGCTTCGATG
MYC	CCCGCGTTAACCATACACCGCAAGTATGCAGCGCGATTGACCGTCTCGTTAAGCCCTCAGAATAGGAGAGAGTGTTCCTAGCAAGGGGTAGCCACACGCTTCGATG
MYC	CCCGCGTTAACCATACACCGCAAGTATGCAGCGCGATTGACCGTCTCGTTTCCAAATAATCAGGAAAGAACTTTAGGGATGTGGAGCTTGGGGTAGCCACACGCTTCGATG
MYC	CCCGCGTTAACCATACACCGCAAGTATGCAGCGCGATTGACCGTCTCGTTCTATGGGAATAGAAAGGAACCATTCCAAGTGCCTATTAGGCGGTAGCCACACGCTTCGATG
MYC	CCCGCGTTAACCATACACCGCAAGTATGCAGCGCGATTGACCGTCTCGTTAAAACAGGACAGATGCCAACTTCCTTCCCGAAAGTGGTAGCCACACGCTTCGATG
MYC	CCCGCGTTAACCATACACCGCAAGTATGCAGCGCGATTGACCGTCTCGTTCAGGCTGATCTTGACCACAATACAAATTGGCCCTTGGTAGCCACACGCTTCGATG
MYC	CCCGCGTTAACCATACACCGCAAGTATGCAGCGCGATTGACCGTCTCGTTTTGTAGATAATAATCAAGAATCGGACGTGAAGGGGAGGAGTGGTAGCCACACGCTTCGATG
MYC	CCCGCGTTAACCATACACCGCAAGTATGCAGCGCGATTGACCGTCTCGTTATCCATGACACTATCCAGGAATTAATGACTCTCCCAGAGGGGTAGCCACACGCTTCGATG
MYC	CCCGCGTTAACCATACACCGCAAGTATGCAGCGCGATTGACCGTCTCGTTAGTTTTCACAATCCCAGCCTAATACTTAGAGAGCTCACAGCGGTAGCCACACGCTTCGATG
MYC	CCCGCGTTAACCATACACCGCAAGTATGCAGCGCGATTGACCGTCTCGTTAGTTCTCTGCTGGTCTTTAAGACAAACTCTCACACAAAACTGGTAGCCACACGCTTCGATG
MYC	CCCGCGTTAACCATACACCGCAAGTATGCAGCGCGATTGACCGTCTCGTTATAATCCTTAGTCTAGAAAATGCCGAGGGATGTTCTCCACCGGTAGCCACACGCTTCGATG
MYC	CCCGCGTTAACCATACACCGCAAGTATGCAGCGCGATTGACCGTCTCGTTTTTTCTAGCTCCTTCAGGAGAGAACTTACACCAACTCTCCGGTAGCCACACGCTTCGATG
MYC	CCCGCGTTAACCATACACCGCAAGTATGCAGCGCGATTGACCGTCTCGTTATTTAGAGGAAAACACCCAGAAATGCTGGCTTTGCCGGTAGCCACACGCTTCGATG
MYC	CCCGCGTTAACCATACACCGCAAGTATGCAGCGCGATTGACCGTCTCGTTTTTTCGGAAGACAGAGTTGAGGGAAACAAGTGTTCATGGGGTAGCCACACGCTTCGATG
MYC	CCCGCGTTAACCATACACCGCAAGTATGCAGCGCGATTGACCGTCTCGTTTGGGACCTCAGCCACAGTCCCCAACACTTTCTTTCGGTAGCCACACGCTTCGATG
MYC	CCCGCGTTAACCATACACCGCAAGTATGCAGCGCGATTGACCGTCTCGTTCATTGTCATCCCCGTCAGCGCTTTAAGGGATAAAATAGTGGTAGCCACACGCTTCGATG
MYC	CCCGCGTTAACCATACACCGCAAGTATGCAGCGCGATTGACCGTCTCGTTGGGGTGGGAAAGGAGAGAGCTCAGAGAGAGAGAATGGTAGCCACACGCTTCGATG
MYC	CCCGCGTTAACCATACACCGCAAGTATGCAGCGCGATTGACCGTCTCGTTCGACAACAGCCAGCTGGAAGAATGTGACAGTTGTTGGTAGCCACACGCTTCGATG
MYC	CCCGCGTTAACCATACACCGCAAGTATGCAGCGCGATTGACCGTCTCGTTTTTACAAACACTTTCGAGCTTACTATGTAGCAGGAGGAGGTGGTAGCCACACGCTTCGATG
MYC	CCCGCGTTAACCATACACCGCAAGTATGCAGCGCGATTGACCGTCTCGTTTCAAGCTCCAGGAGCTGCTAAAGGCATTCCTTCTCGGTAGCCACACGCTTCGATG
MYC	CCCGCGTTAACCATACACCGCAAGTATGCAGCGCGATTGACCGTCTCGTTCCCCAGAGAAAATAGAATCCAGGAAAGAGCCCAGGGGTAGCCACACGCTTCGATG
MYC	CCCGCGTTAACCATACACCGCAAGTATGCAGCGCGATTGACCGTCTCGTTAGAGATAAGGAGAAGCTTGGAGGAAAGCATGTAACCAATGGGTAGCCACACGCTTCGATG
MYC	CCCGCGTTAACCATACACCGCAAGTATGCAGCGCGATTGACCGTCTCGTTGGAGGAAGCCCTGGTGTGTCAAAGGCAGCAAGAAGGGTAGCCACACGCTTCGATG
MYC	CCCGCGTTAACCATACACCGCAAGTATGCAGCGCGATTGACCGTCTCGTTCACAGCAAGATAGCAGAGGAAGGTCTGTTGGATTTAATCAGGTAGCCACACGCTTCGATG
MYC	CCCGCGTTAACCATACACCGCAAGTATGCAGCGCGATTGACCGTCTCGTTATTCAATCCATCTCCAGAAACGGCTGCTTTTCTGTTCGGTAGCCACACGCTTCGATG
MYC	CCCGCGTTAACCATACACCGCAAGTATGCAGCGCGATTGACCGTCTCGTTCCTTCTCCATCATTCCCAGTGATCCTCTTCCACAAGGTAGCCACACGCTTCGATG
MYC	CCCGCGTTAACCATACACCGCAAGTATGCAGCGCGATTGACCGTCTCGTTATCCTTTGTGACTCACCTTCCAGTATCCTCTGACCTGGTAGCCACACGCTTCGATG
MYC	CCCGCGTTAACCATACACCGCAAGTATGCAGCGCGATTGACCGTCTCGTTTGTTGGAGCATGAGTAGCCGAGGAAGCAGGAGCAAGGTAGCCACACGCTTCGATG
MYC	CCCGCGTTAACCATACACCGCAAGTATGCAGCGCGATTGACCGTCTCGTTAGTTCTCAACCACCTTTCAAGACTCAACTGGGAAGAGGTAGCCACACGCTTCGATG
MYC	CCCGCGTTAACCATACACCGCAAGTATGCAGCGCGATTGACCGTCTCGTTAGGCATCTCCAGGGCAGTTTCCATCTTTGTTCAGTGGTAGCCACACGCTTCGATG
MYC	CCCGCGTTAACCATACACCGCAAGTATGCAGCGCGATTGACCGTCTCGTTTTTTCACCCCACTCAGTCCTATGCTGCCTCCTCAGGGTAGCCACACGCTTCGATG
MYC	CCCGCGTTAACCATACACCGCAAGTATGCAGCGCGATTGACCGTCTCGTTAGCAGGAATGATTCAATCTAGAGGCTTACACAATAGCCCGGTAGCCACACGCTTCGATG
MYC	CCCGCGTTAACCATACACCGCAAGTATGCAGCGCGATTGACCGTCTCGTTGCACCATCAGGAAGGGGAAAGACAAGTTCTAAAAGGAGGTAGCCACACGCTTCGATG
MYC	CCCGCGTTAACCATACACCGCAAGTATGCAGCGCGATTGACCGTCTCGTTAAAAGGAACAGATGTTCTCTGCATTGACTCTTTGGGCGGTAGCCACACGCTTCGATG
MYC	CCCGCGTTAACCATACACCGCAAGTATGCAGCGCGATTGACCGTCTCGTTCAGTTCCACAGGGGAAGGGAGAAACAAATAAGTTGAGGGGTAGCCACACGCTTCGATG
MYC	CCCGCGTTAACCATACACCGCAAGTATGCAGCGCGATTGACCGTCTCGTTTACTTTCCTGGTTCCCCTTATCCATGGTTATCTTGATCACAGGTAGCCACACGCTTCGATG
MYC	CCCGCGTTAACCATACACCGCAAGTATGCAGCGCGATTGACCGTCTCGTTATAGCCAGCAATCGTTAACCACTGTGGTACCCTTCGGTAGCCACACGCTTCGATG
MYC	CCCGCGTTAACCATACACCGCAAGTATGCAGCGCGATTGACCGTCTCGTTTGCTTATATGTCATGATATCGCCCATGCTTAGCACAGAGGTAGCCACACGCTTCGATG
MYC	CCCGCGTTAACCATACACCGCAAGTATGCAGCGCGATTGACCGTCTCGTTCTGGGTACCTAGAACAGACCCAATTACACGGTTGAGGTAGCCACACGCTTCGATG
MYC	CCCGCGTTAACCATACACCGCAAGTATGCAGCGCGATTGACCGTCTCGTTATAAATGCAGTCGGTGTGCTCAGGTGCTGAGATCCGGTAGCCACACGCTTCGATG
MYC	CCCGCGTTAACCATACACCGCAAGTATGCAGCGCGATTGACCGTCTCGTTGAGGAGTTTGTACCTGCCTGGTTGCTTGAGGGTTAGGTAGCCACACGCTTCGATG
MYC	CCCGCGTTAACCATACACCGCAAGTATGCAGCGCGATTGACCGTCTCGTTAAATATAGGATGATGACTCAGAGCTGGAGACAACCTTAGCAGGTAGCCACACGCTTCGATG
MYC	CCCGCGTTAACCATACACCGCAAGTATGCAGCGCGATTGACCGTCTCGTTTTCGCTTTCCAGATGAAGCCCCTGGAGAAGACGCAGGTAGCCACACGCTTCGATG
MYC	CCCGCGTTAACCATACACCGCAAGTATGCAGCGCGATTGACCGTCTCGTTATCTTCCTGAGATCCCTCTACTGGCTTTTGGCTGAGGTAGCCACACGCTTCGATG
MYC	CCCGCGTTAACCATACACCGCAAGTATGCAGCGCGATTGACCGTCTCGTTTATCAAAGCAAAGTAAGACCTCAGGTCTTCTGAGATGCAGGGGTAGCCACACGCTTCGATG
MYC	CCCGCGTTAACCATACACCGCAAGTATGCAGCGCGATTGACCGTCTCGTTACTTGCCTTACTACTAAGATGAAGCTTTCAAACTCACCCCGGTAGCCACACGCTTCGATG
MYC	CCCGCGTTAACCATACACCGCAAGTATGCAGCGCGATTGACCGTCTCGTTGTTTCCAAGTCCATGCCAGGTCTTATGCCCACACCGGTAGCCACACGCTTCGATG
MYC	CCCGCGTTAACCATACACCGCAAGTATGCAGCGCGATTGACCGTCTCGTTAATGGAAGGAGCAGGAAGGACAAGAGAATTTCCACCGGTAGCCACACGCTTCGATG
MYC	CCCGCGTTAACCATACACCGCAAGTATGCAGCGCGATTGACCGTCTCGTTGAGACCCATGGGTGGGCCCAAGTCAGATCATCCAGGGTAGCCACACGCTTCGATG
MYC	CCCGCGTTAACCATACACCGCAAGTATGCAGCGCGATTGACCGTCTCGTTGGCCCTGGTGAAACAGTTTGGACTGTTATCTAAAGACAGGTAGCCACACGCTTCGATG
MYC	CCCGCGTTAACCATACACCGCAAGTATGCAGCGCGATTGACCGTCTCGTTGGGGCAAAGTCATGGTGCTGAATGTTAGGACACCGGGTAGCCACACGCTTCGATG
MYC	CCCGCGTTAACCATACACCGCAAGTATGCAGCGCGATTGACCGTCTCGTTAAATCCATGATGGCTTGTGCCAGTTTAACATGTTTTAAGGCGGTAGCCACACGCTTCGATG
MYC	CCCGCGTTAACCATACACCGCAAGTATGCAGCGCGATTGACCGTCTCGTTTGTTTCAGCTGCTTTGAACTTTTGATGAGGTGCCCGGTAGCCACACGCTTCGATG
MYC	CCCGCGTTAACCATACACCGCAAGTATGCAGCGCGATTGACCGTCTCGTTGCAATGTGGCATGATGAACGCAGAGCGGACAGAAAGGTAGCCACACGCTTCGATG
MYC	CCCGCGTTAACCATACACCGCAAGTATGCAGCGCGATTGACCGTCTCGTTCCCCAGCCTCATGAACCCTCACCAGGTCTACTCAGGGTAGCCACACGCTTCGATG
MYC	CCCGCGTTAACCATACACCGCAAGTATGCAGCGCGATTGACCGTCTCGTTCTGGCAGGGCCCTCTCTCTCTCCCTAACAAACCAGGGTAGCCACACGCTTCGATG
MYC	CCCGCGTTAACCATACACCGCAAGTATGCAGCGCGATTGACCGTCTCGTTGCTGTCATTCCCCTCACCTTGTAAATAATCTCCCTCCGGTAGCCACACGCTTCGATG
MYC	CCCGCGTTAACCATACACCGCAAGTATGCAGCGCGATTGACCGTCTCGTTGTGAACACTGTTGTGGAATGCCTGCCACACTCCCGGGTAGCCACACGCTTCGATG
MYC	CCCGCGTTAACCATACACCGCAAGTATGCAGCGCGATTGACCGTCTCGTTCTCCCGCCAGTAATCTGCCCTTCAGAAACTGGCCTGGTAGCCACACGCTTCGATG
MYC	CCCGCGTTAACCATACACCGCAAGTATGCAGCGCGATTGACCGTCTCGTTAGGTTTGGGAGTCTAAATGCAAGGAAATCAAAGATCAGAGCGGTAGCCACACGCTTCGATG
MYC	CCCGCGTTAACCATACACCGCAAGTATGCAGCGCGATTGACCGTCTCGTTCAGACGGTACGCAGAGGACACAGACATGCAGGAATGGTAGCCACACGCTTCGATG
MYC	CCCGCGTTAACCATACACCGCAAGTATGCAGCGCGATTGACCGTCTCGTTAGGTTGAGACAGCAGGTCAAGTTCATTTCCAGGGAGGTAGCCACACGCTTCGATG
MYC	CCCGCGTTAACCATACACCGCAAGTATGCAGCGCGATTGACCGTCTCGTTAGCTTTATGGCATTGGGACTGCTCAATGTTCTTTCCGGTAGCCACACGCTTCGATG
MYC	CCCGCGTTAACCATACACCGCAAGTATGCAGCGCGATTGACCGTCTCGTTCCCAAGGAAGTGCCTTCCCTCTTCTAGCCACAGAGGGTAGCCACACGCTTCGATG
MYC	CCCGCGTTAACCATACACCGCAAGTATGCAGCGCGATTGACCGTCTCGTTATGTCCAGAAGAGATGGCACAGACTCTTTCTCTCAGAGGTAGCCACACGCTTCGATG
MYC	CCCGCGTTAACCATACACCGCAAGTATGCAGCGCGATTGACCGTCTCGTTACTTAACTGGAATGACCCTAAACAGAGCACATCTCTTCTGGGGTAGCCACACGCTTCGATG
MYC	CCCGCGTTAACCATACACCGCAAGTATGCAGCGCGATTGACCGTCTCGTTCTAAACACTTGGCGCTGCCTGGGTCAAACCTGTCTGGTAGCCACACGCTTCGATG
MYC	CCCGCGTTAACCATACACCGCAAGTATGCAGCGCGATTGACCGTCTCGTTAGGATGAAGCATGCTTTAAATTTTCCCCACAATTTCATGCTGGTAGCCACACGCTTCGATG
MYC	CCCGCGTTAACCATACACCGCAAGTATGCAGCGCGATTGACCGTCTCGTTAAAATGGCACAGAGACAGAAACACTGCAAGTCATAACAGGGGTAGCCACACGCTTCGATG
MYC	CCCGCGTTAACCATACACCGCAAGTATGCAGCGCGATTGACCGTCTCGTTATACATACAACCAAACCCTGGGTAGTTGCATCTTTTCAGTGGTAGCCACACGCTTCGATG
MYC	CCCGCGTTAACCATACACCGCAAGTATGCAGCGCGATTGACCGTCTCGTTCACTCGCAACACAGCTGATAGGGTGGTCTACACACGGTAGCCACACGCTTCGATG
MYC	CCCGCGTTAACCATACACCGCAAGTATGCAGCGCGATTGACCGTCTCGTTTAGTGTCTCCACTCTTACTGTCTCGAAGTATCAAACCCAAAGGTAGCCACACGCTTCGATG
MYC	CCCGCGTTAACCATACACCGCAAGTATGCAGCGCGATTGACCGTCTCGTTGTAAAACCTTAGGCTGAATTGCCTGGAAATGACTCAGTGGGGTAGCCACACGCTTCGATG
MYC	CCCGCGTTAACCATACACCGCAAGTATGCAGCGCGATTGACCGTCTCGTTTATCCACAGAAGAGAAAACAGGTGCAAGTAGGTGAAGATGGGGTAGCCACACGCTTCGATG
MYC	CCCGCGTTAACCATACACCGCAAGTATGCAGCGCGATTGACCGTCTCGTTCATAGCCAGCAAGTGGTAGAGTAGGTATCAGAATCCTGAGGTAGCCACACGCTTCGATG
MYC	CCCGCGTTAACCATACACCGCAAGTATGCAGCGCGATTGACCGTCTCGTTTAAAATAACACCCAACATTCCCCTGTGACTTTTCTGACAGCGGTAGCCACACGCTTCGATG
MYC	CCCGCGTTAACCATACACCGCAAGTATGCAGCGCGATTGACCGTCTCGTTTTCCCAACTAACTCCAGCTCCTTCTGCATCTTTGTGGTAGCCACACGCTTCGATG
MYC	CCCGCGTTAACCATACACCGCAAGTATGCAGCGCGATTGACCGTCTCGTTCTTCTGACAGCCACCTTGCACTGTACTTGATGAATTTTCGGTAGCCACACGCTTCGATG
MYC	CCCGCGTTAACCATACACCGCAAGTATGCAGCGCGATTGACCGTCTCGTTATATCTCATGTTAACTGAGACCTCACCTTGGTTACCATGGAGGTAGCCACACGCTTCGATG
MYC	CCCGCGTTAACCATACACCGCAAGTATGCAGCGCGATTGACCGTCTCGTTAATACAGTGCCTTACAAAGTGAGGAGAGCCTGTTTTCTGGTAGCCACACGCTTCGATG
MYC	CCCGCGTTAACCATACACCGCAAGTATGCAGCGCGATTGACCGTCTCGTTGGTGGATAAGAACCTCCAGGGCTGGATTTATAGCAGGTAGCCACACGCTTCGATG
MYC	CCCGCGTTAACCATACACCGCAAGTATGCAGCGCGATTGACCGTCTCGTTTAAATCAACTCCACTCCCAGTGCTAAACTAGCAAGTACACAGGTAGCCACACGCTTCGATG
MYC	CCCGCGTTAACCATACACCGCAAGTATGCAGCGCGATTGACCGTCTCGTTCAGCAGGCACTCAACAATCCAGGAAAGACCCATTCGGTAGCCACACGCTTCGATG
MYC	CCCGCGTTAACCATACACCGCAAGTATGCAGCGCGATTGACCGTCTCGTTTCTGTACAGCCAACCACTCCCAAGCCCATTTCCTTGGTAGCCACACGCTTCGATG
MYC	CCCGCGTTAACCATACACCGCAAGTATGCAGCGCGATTGACCGTCTCGTTTTTTGACATGGCTTTCTCTTCCTGCTCCCCACCCAGGTAGCCACACGCTTCGATG
MYC	CCCGCGTTAACCATACACCGCAAGTATGCAGCGCGATTGACCGTCTCGTTCCCGCCTTGAATGACAGTTTAAGGGAAGCCGTATGGGTAGCCACACGCTTCGATG
MYC	CCCGCGTTAACCATACACCGCAAGTATGCAGCGCGATTGACCGTCTCGTTCACCCATCCAAGCATGTCATTATTCTCTGCTTTTAGGGTGGTAGCCACACGCTTCGATG
MYC	CCCGCGTTAACCATACACCGCAAGTATGCAGCGCGATTGACCGTCTCGTTGCAAGGCCATTAGGGTTCCTCTGAAAGTTGAACTAAATTCTGGTAGCCACACGCTTCGATG
MYC	CCCGCGTTAACCATACACCGCAAGTATGCAGCGCGATTGACCGTCTCGTTCAACCCTTAGTCAAATGTCCTCTCCTAGCCACATACCGGTAGCCACACGCTTCGATG
MYC	CCCGCGTTAACCATACACCGCAAGTATGCAGCGCGATTGACCGTCTCGTTAGGGTTGTGAAAGCAACCTTTGGGAACATTATTCCTTTAGAGGTAGCCACACGCTTCGATG
MYC	CCCGCGTTAACCATACACCGCAAGTATGCAGCGCGATTGACCGTCTCGTTCTGCTTCCTAGCCAAGCTTCCTGAAAACACATAAGACCGGTAGCCACACGCTTCGATG
MYC	CCCGCGTTAACCATACACCGCAAGTATGCAGCGCGATTGACCGTCTCGTTAACAGACTCTTTACACTTCCCTTCTCCTCTGAAATCACTGGGGTAGCCACACGCTTCGATG
MYC	CCCGCGTTAACCATACACCGCAAGTATGCAGCGCGATTGACCGTCTCGTTAGTGGGAGTAGGGTTGCAGCTAAAAGGGAACTCATGGTAGCCACACGCTTCGATG
MYC	CCCGCGTTAACCATACACCGCAAGTATGCAGCGCGATTGACCGTCTCGTTTGAAAACGCCTCAAAATTTCAAAATACTCCTCCTTGTTGGCGGTAGCCACACGCTTCGATG
MYC	CCCGCGTTAACCATACACCGCAAGTATGCAGCGCGATTGACCGTCTCGTTTCCATTAAACCTGATTCAGCATTTTCAGTCAGGGAACAAGTGGTAGCCACACGCTTCGATG
MYC	CCCGCGTTAACCATACACCGCAAGTATGCAGCGCGATTGACCGTCTCGTTACAGTTTTGAGGGAGGCATTTAGCCATCCTGGCTCGGTAGCCACACGCTTCGATG
MYC	CCCGCGTTAACCATACACCGCAAGTATGCAGCGCGATTGACCGTCTCGTTGCGCTTGATGTCTCACTCCTAGGGAAGCCTGGGAAGGTAGCCACACGCTTCGATG
MYC	CCCGCGTTAACCATACACCGCAAGTATGCAGCGCGATTGACCGTCTCGTTGGGAAGATGTCCTGGACCAAGGTTCCAAGCGTTGAGGTAGCCACACGCTTCGATG
MYC	CCCGCGTTAACCATACACCGCAAGTATGCAGCGCGATTGACCGTCTCGTTCTCCTGCCTGCTGCACTCTCCTACTTCTTTATATCTGTGGTAGCCACACGCTTCGATG
MYC	CCCGCGTTAACCATACACCGCAAGTATGCAGCGCGATTGACCGTCTCGTTATGATAGGATTCAATGGATGGCAAGAACAACAAGAGGAAGGGGTAGCCACACGCTTCGATG
MYC	CCCGCGTTAACCATACACCGCAAGTATGCAGCGCGATTGACCGTCTCGTTAGGCCTGGACTGGAGCCCATTAAAGGGAGGACTTCGGTAGCCACACGCTTCGATG
MYC	CCCGCGTTAACCATACACCGCAAGTATGCAGCGCGATTGACCGTCTCGTTCAGGTTTGAGCTGATGAGCATCAGGACACCTGCACGGTAGCCACACGCTTCGATG
MYC	CCCGCGTTAACCATACACCGCAAGTATGCAGCGCGATTGACCGTCTCGTTTCCATAAAATATGGGTTTGTGGAAGGCAATTTGGTTGGAAGGGTAGCCACACGCTTCGATG
MYC	CCCGCGTTAACCATACACCGCAAGTATGCAGCGCGATTGACCGTCTCGTTATAAGACACATAAAGGAAAAGGGACTGTGGAACTTTCCCTGGGTAGCCACACGCTTCGATG
MYC	CCCGCGTTAACCATACACCGCAAGTATGCAGCGCGATTGACCGTCTCGTTGGGAAGAGTATATGTCCAGTCCCACCCCAGATATCAGGTAGCCACACGCTTCGATG
MYC	CCCGCGTTAACCATACACCGCAAGTATGCAGCGCGATTGACCGTCTCGTTCCTCACCAGAAGGCATGAGATCCAGCGAATTATTCAGGTAGCCACACGCTTCGATG
MYC	CCCGCGTTAACCATACACCGCAAGTATGCAGCGCGATTGACCGTCTCGTTATATCACCAGCTAACTGCAGGCAGGGAGGAAGTCAGGTAGCCACACGCTTCGATG
MYC	CCCGCGTTAACCATACACCGCAAGTATGCAGCGCGATTGACCGTCTCGTTATGGTAATTAAACTTTGTTTCCTTGTACACAGCAGCCAACCGGTAGCCACACGCTTCGATG
MYC	CCCGCGTTAACCATACACCGCAAGTATGCAGCGCGATTGACCGTCTCGTTGCAAGGTACACAGGAAATACACAGGCAGAAGTTGCGGTAGCCACACGCTTCGATG
MYC	CCCGCGTTAACCATACACCGCAAGTATGCAGCGCGATTGACCGTCTCGTTATTGTGCCTGAGATGGCACACACGCTTATGATGTAGGTAGCCACACGCTTCGATG
MYC	CCCGCGTTAACCATACACCGCAAGTATGCAGCGCGATTGACCGTCTCGTTCCCCATCTGGAGAGTGGGACACGTTTTATTGAAACAGGTAGCCACACGCTTCGATG
MYC	CCCGCGTTAACCATACACCGCAAGTATGCAGCGCGATTGACCGTCTCGTTTTTTCTCTTGTTTGTTTATATGCTCTGCACTAGTGGCTGGTGGTAGCCACACGCTTCGATG
MYC	CCCGCGTTAACCATACACCGCAAGTATGCAGCGCGATTGACCGTCTCGTTCCTTTGTAAGAATTCACTGGAGAAACCTCTATCTCAGTGCCGGTAGCCACACGCTTCGATG
MYC	CCCGCGTTAACCATACACCGCAAGTATGCAGCGCGATTGACCGTCTCGTTTCCTTCCTCAACCCCAAATCCTTTGAGTAGCTATTTGCGGTAGCCACACGCTTCGATG
MYC	CCCGCGTTAACCATACACCGCAAGTATGCAGCGCGATTGACCGTCTCGTTTCTTGGCCTTGCTCAATCATCTTCCCAGACAGTATGGTAGCCACACGCTTCGATG
MYC	CCCGCGTTAACCATACACCGCAAGTATGCAGCGCGATTGACCGTCTCGTTAAAAGGACTGGATAAGAGAAAATTATGTCTGGCCAGTGCCGGTAGCCACACGCTTCGATG
MYC	CCCGCGTTAACCATACACCGCAAGTATGCAGCGCGATTGACCGTCTCGTTTTCAATCCTTAGCATAAATGAGCTCATGCAATCACAGTGGGGGTAGCCACACGCTTCGATG
MYC	CCCGCGTTAACCATACACCGCAAGTATGCAGCGCGATTGACCGTCTCGTTAACAAGCAGGGAGAAACTCCGGTTTCTGGTAGACAGGTAGCCACACGCTTCGATG
MYC	CCCGCGTTAACCATACACCGCAAGTATGCAGCGCGATTGACCGTCTCGTTCTGCCTCTGAGAGGCGTCCTAAAGGGGAACCTCTTGGTAGCCACACGCTTCGATG
MYC	CCCGCGTTAACCATACACCGCAAGTATGCAGCGCGATTGACCGTCTCGTTTCTCCTCCTGTGTGAACCATGATGCAAAGTAACAAAGCGGTAGCCACACGCTTCGATG
MYC	CCCGCGTTAACCATACACCGCAAGTATGCAGCGCGATTGACCGTCTCGTTTGTGGCATGGTTCAGTATTTATTAAAGCATCCACAGAGTGTGGTAGCCACACGCTTCGATG
MYC	CCCGCGTTAACCATACACCGCAAGTATGCAGCGCGATTGACCGTCTCGTTAAAATGCTTATGACCTGGGCTTGCTCCTTAAGCAAGGTAGCCACACGCTTCGATG
MYC	CCCGCGTTAACCATACACCGCAAGTATGCAGCGCGATTGACCGTCTCGTTTCCACATATAATTGCCTTTAAGTGTGGCCAGCGCAGGTAGCCACACGCTTCGATG
MYC	CCCGCGTTAACCATACACCGCAAGTATGCAGCGCGATTGACCGTCTCGTTGCAATAGAGAAATGAGTGAGGAAGGAAGTACAACCTGAGCGGTAGCCACACGCTTCGATG
MYC	CCCGCGTTAACCATACACCGCAAGTATGCAGCGCGATTGACCGTCTCGTTGAGGAAGGGGACTCTTTGGTAGAGCCTGGATCTGAGGTAGCCACACGCTTCGATG
MYC	CCCGCGTTAACCATACACCGCAAGTATGCAGCGCGATTGACCGTCTCGTTTTTTCAGCACCCTGTGTGTTTTCTTCACAGGAAGTTGGTAGCCACACGCTTCGATG
MYC	CCCGCGTTAACCATACACCGCAAGTATGCAGCGCGATTGACCGTCTCGTTTGTGACCTCTAGCAACCACACCATGTTTCCTAACAGGTAGCCACACGCTTCGATG
MYC	CCCGCGTTAACCATACACCGCAAGTATGCAGCGCGATTGACCGTCTCGTTGCTGAAGCCAGTTTCCCAGAAGAGAACAGAGCCCAGGTAGCCACACGCTTCGATG
MYC	CCCGCGTTAACCATACACCGCAAGTATGCAGCGCGATTGACCGTCTCGTTGCAATTTGTTATCAACCCACAGAGTGAGCTGCAGAGGTAGCCACACGCTTCGATG
MYC	CCCGCGTTAACCATACACCGCAAGTATGCAGCGCGATTGACCGTCTCGTTTACGTTATGTTTTACTTTCAGTTGTGATCACCCACAGCTCCGGTAGCCACACGCTTCGATG
MYC	CCCGCGTTAACCATACACCGCAAGTATGCAGCGCGATTGACCGTCTCGTTTTGCTTTGTTTCTGTTAAGCCTAGAGAAAGCTGGTAATCCCGGTAGCCACACGCTTCGATG
MYC	CCCGCGTTAACCATACACCGCAAGTATGCAGCGCGATTGACCGTCTCGTTACGTGATCTCATGAATTCTTCACAAGAACCTGAGAGATGGCGGTAGCCACACGCTTCGATG
MYC	CCCGCGTTAACCATACACCGCAAGTATGCAGCGCGATTGACCGTCTCGTTTACTTGTTCAACCTCAGAGAATCAATCAACAATCAGGCAGCGGTAGCCACACGCTTCGATG
MYC	CCCGCGTTAACCATACACCGCAAGTATGCAGCGCGATTGACCGTCTCGTTTACTGTTAGGAATGACTAGAAAATCATTCCCAGCACCTCCAGGTAGCCACACGCTTCGATG
MYC	CCCGCGTTAACCATACACCGCAAGTATGCAGCGCGATTGACCGTCTCGTTTTGACTCCACACTAGCCTTCAATTCTTGAGAAAAGAGTGTGGGTAGCCACACGCTTCGATG
MYC	CCCGCGTTAACCATACACCGCAAGTATGCAGCGCGATTGACCGTCTCGTTAGAGACCCAATTTGTGGTGGCTGGTTTACACACGGGGTAGCCACACGCTTCGATG
MYC	CCCGCGTTAACCATACACCGCAAGTATGCAGCGCGATTGACCGTCTCGTTATATGGAACCAAGGCTAGTCAGAATCTCAGGGGAGGGGTAGCCACACGCTTCGATG
MYC	CCCGCGTTAACCATACACCGCAAGTATGCAGCGCGATTGACCGTCTCGTTCCTTCAACAGGTCAACAGGTATTCAGGGTCCAGTGGGTAGCCACACGCTTCGATG
MYC	CCCGCGTTAACCATACACCGCAAGTATGCAGCGCGATTGACCGTCTCGTTTTGCTCTCACCTCACAATCATAATAAAGAGTGTGACCGTCGGTAGCCACACGCTTCGATG
MYC	CCCGCGTTAACCATACACCGCAAGTATGCAGCGCGATTGACCGTCTCGTTCTGACATTTTGCTTTCTGTATTGCTCTCCTTTTCCGTCAGGGTAGCCACACGCTTCGATG
MYC	CCCGCGTTAACCATACACCGCAAGTATGCAGCGCGATTGACCGTCTCGTTTAACCCACATATTTGGTCGATCATGAGAATGACCAGAGACAGGTAGCCACACGCTTCGATG
MYC	CCCGCGTTAACCATACACCGCAAGTATGCAGCGCGATTGACCGTCTCGTTGGCAACACTGTAGCATTGTTTAGTCACATCCCATTTGTGGTAGCCACACGCTTCGATG
MYC	CCCGCGTTAACCATACACCGCAAGTATGCAGCGCGATTGACCGTCTCGTTGCTCCAACACAGTTTGTCTACAGTGTGTGAAAGTGGGGTAGCCACACGCTTCGATG
MYC	CCCGCGTTAACCATACACCGCAAGTATGCAGCGCGATTGACCGTCTCGTTAGTGATAAGACAGGATGTGAACTTGACCTACTGTCAGTCAGGTAGCCACACGCTTCGATG
MYC	CCCGCGTTAACCATACACCGCAAGTATGCAGCGCGATTGACCGTCTCGTTAATAGGAGGTTTTGGCATGGAGCGCTTCTGAGCCAGGTAGCCACACGCTTCGATG
MYC	CCCGCGTTAACCATACACCGCAAGTATGCAGCGCGATTGACCGTCTCGTTAGAGCTTCTCTGTTCAACTGATTTGGAGCTGGAAAGAGGTAGCCACACGCTTCGATG
MYC	CCCGCGTTAACCATACACCGCAAGTATGCAGCGCGATTGACCGTCTCGTTGAAAGATACAAACCTCTGTTGACAAGCCTGAATGTGCAAGGTAGCCACACGCTTCGATG
MYC	CCCGCGTTAACCATACACCGCAAGTATGCAGCGCGATTGACCGTCTCGTTTGAATCAATAATGACTGTCAAGAGTTTCCCTCATCCTGGGAGGTAGCCACACGCTTCGATG
MYC	CCCGCGTTAACCATACACCGCAAGTATGCAGCGCGATTGACCGTCTCGTTTCTAATTCTCAGATTGGCAATCGGTAGCTGTGATGCAGGTAGCCACACGCTTCGATG
MYC	CCCGCGTTAACCATACACCGCAAGTATGCAGCGCGATTGACCGTCTCGTTGCAGCTCTGTGGATGCTGAGCCATCCAGGATGAGAGGTAGCCACACGCTTCGATG
MYC	CCCGCGTTAACCATACACCGCAAGTATGCAGCGCGATTGACCGTCTCGTTCCATACGTGATGGAAATGTAAATCTCAGCCCAGTGATGAGGTAGCCACACGCTTCGATG
MYC	CCCGCGTTAACCATACACCGCAAGTATGCAGCGCGATTGACCGTCTCGTTATCTAAAACATAGGACCATGTTCATTTGAATGGGGATGGGGGGTAGCCACACGCTTCGATG
MYC	CCCGCGTTAACCATACACCGCAAGTATGCAGCGCGATTGACCGTCTCGTTAAGGGACTGAGGAGAGGGAAAATGGAATAGAACTGGAGGTAGCCACACGCTTCGATG
MYC	CCCGCGTTAACCATACACCGCAAGTATGCAGCGCGATTGACCGTCTCGTTAGGCACACATGGAACAAGGCTATGTATTTTCTTGAGTGTGGTAGCCACACGCTTCGATG
MYC	CCCGCGTTAACCATACACCGCAAGTATGCAGCGCGATTGACCGTCTCGTTAAAATATAAAATCCAAATGGACCACAATGACTGCCTTGGGGGGTAGCCACACGCTTCGATG
MYC	CCCGCGTTAACCATACACCGCAAGTATGCAGCGCGATTGACCGTCTCGTTGAGGAGCAGAAAACAGATGTCCCTTTTCTTGGCACGGTAGCCACACGCTTCGATG
MYC	CCCGCGTTAACCATACACCGCAAGTATGCAGCGCGATTGACCGTCTCGTTAAAAGCAATCAGCTTCTTTGTGTTTGACCAATGACGGAGGTAGCCACACGCTTCGATG
MYC	CCCGCGTTAACCATACACCGCAAGTATGCAGCGCGATTGACCGTCTCGTTAAACTGAGTTGATCAAGACATCAAAGACTTCCTGCTGGAGGTAGCCACACGCTTCGATG
MYC	CCCGCGTTAACCATACACCGCAAGTATGCAGCGCGATTGACCGTCTCGTTAACCCCATTATTCTTGGCCATTTATAAGAAACTGCTCCTGCGGTAGCCACACGCTTCGATG
MYC	CCCGCGTTAACCATACACCGCAAGTATGCAGCGCGATTGACCGTCTCGTTTTGGGAGAACCTGTGCTTCTGGTTCTGGACTAAGAGGTAGCCACACGCTTCGATG
MYC	CCCGCGTTAACCATACACCGCAAGTATGCAGCGCGATTGACCGTCTCGTTATTGCTCAACCTGGACCTCATTAATAGGGCAAGAGCGGTAGCCACACGCTTCGATG
MYC	CCCGCGTTAACCATACACCGCAAGTATGCAGCGCGATTGACCGTCTCGTTAGAGTGAGATATGGGTGGGATGGAGTAGATTAGAATGTGTGGGTAGCCACACGCTTCGATG
MYC	CCCGCGTTAACCATACACCGCAAGTATGCAGCGCGATTGACCGTCTCGTTTCAGAGACTACCAGCTGTGCACCCATCTCTTTCCCGGTAGCCACACGCTTCGATG
MYC	CCCGCGTTAACCATACACCGCAAGTATGCAGCGCGATTGACCGTCTCGTTACCCTATTGGGCTTATTCCATTAGTTTACAAATGAAGCCCAGGTAGCCACACGCTTCGATG
MYC	CCCGCGTTAACCATACACCGCAAGTATGCAGCGCGATTGACCGTCTCGTTTCACACCTACATCCACAATCTTCACACCTACATCCACGGTAGCCACACGCTTCGATG
MYC	CCCGCGTTAACCATACACCGCAAGTATGCAGCGCGATTGACCGTCTCGTTTAAGTAATCTGGCCGACGCAGATACTGAACGTTGGGGTAGCCACACGCTTCGATG
MYC	CCCGCGTTAACCATACACCGCAAGTATGCAGCGCGATTGACCGTCTCGTTTTAACACAATCCCAATTCCTAATCCCTTTCCTCCTTGACTGGGTAGCCACACGCTTCGATG
MYC	CCCGCGTTAACCATACACCGCAAGTATGCAGCGCGATTGACCGTCTCGTTCTTTTGCTACAGAGGTTGGAAAACTCCAACACTTGCTGGTAGCCACACGCTTCGATG
MYC	CCCGCGTTAACCATACACCGCAAGTATGCAGCGCGATTGACCGTCTCGTTTACTTATTCCTGCTTTAACCATGGATTTGATGCCCAAGACCGGTAGCCACACGCTTCGATG
MYC	CCCGCGTTAACCATACACCGCAAGTATGCAGCGCGATTGACCGTCTCGTTCTGGGTAGAATGGATACTGGAGCATCAATCAAAGCATGCGGTAGCCACACGCTTCGATG
MYC	CCCGCGTTAACCATACACCGCAAGTATGCAGCGCGATTGACCGTCTCGTTAAAAGTAAATGAGCATCTCAACAGCAAAGTGGTCAATGGGGGTAGCCACACGCTTCGATG
MYC	CCCGCGTTAACCATACACCGCAAGTATGCAGCGCGATTGACCGTCTCGTTCATGAAAAGAATAGAGCCTGGTTGGGAGTACAGGGAGGTAGCCACACGCTTCGATG
MYC	CCCGCGTTAACCATACACCGCAAGTATGCAGCGCGATTGACCGTCTCGTTAAATGATCAATGTGGTTCCAGGAAGCACTGATTCATTAGGAGGTAGCCACACGCTTCGATG
MYC	CCCGCGTTAACCATACACCGCAAGTATGCAGCGCGATTGACCGTCTCGTTTGTCTCTGTTGCTTGAAATAAAACTAGTCTTGGCTTCCTGTGGTAGCCACACGCTTCGATG
MYC	CCCGCGTTAACCATACACCGCAAGTATGCAGCGCGATTGACCGTCTCGTTGGGCCAGCATGACCTGAGTCCTAGCAGGAGAAGAAGGTAGCCACACGCTTCGATG
MYC	CCCGCGTTAACCATACACCGCAAGTATGCAGCGCGATTGACCGTCTCGTTGAGGCAGCCTAGAGTCTTCTGTGAAGTGCACATAGGGTAGCCACACGCTTCGATG
MYC	CCCGCGTTAACCATACACCGCAAGTATGCAGCGCGATTGACCGTCTCGTTGCACAGCTGGGCCCTAAAGAAGGATTTTCTAAGAGAGGTAGCCACACGCTTCGATG

## Sheet: Primary probe-AC019257.8
ID	Primary Probe
AC019257.8	CCCGCGTTAACCATACACCGAGGGTCATCGCCGTAAGGTGGGACCGAGGGCCACCGTTTGTACCGGCTGCTCGAGCGTTACGTATGGTAGCCACACGCTTCGATG
AC019257.8	CCCGCGTTAACCATACACCGAGGGTCATCGCCGTAAGGTGGGACCGAGGGCCATTAGGACTCGTACGATCCCATTCTAATCAACCACTGGGGTAGCCACACGCTTCGATG
AC019257.8	CCCGCGTTAACCATACACCGAGGGTCATCGCCGTAAGGTGGGACCGAGGGTGGGAAAGACGGAAACCAAGAGTTATATGATTCAGGCTTGGTAGCCACACGCTTCGATG
AC019257.8	CCCGCGTTAACCATACACCGAGGGTCATCGCCGTAAGGTGGGACCGAGGGCGCTGCTGCAGGAACTCACGTTTCTGAGAGCCTTGGGTAGCCACACGCTTCGATG
AC019257.8	CCCGCGTTAACCATACACCGAGGGTCATCGCCGTAAGGTGGGACCGAGGGTCCATATGGCTCCAGGTGTGCATTCTGTAGAGTCGGGTAGCCACACGCTTCGATG
AC019257.8	CCCGCGTTAACCATACACCGAGGGTCATCGCCGTAAGGTGGGACCGAGGGCTGCAGAGGGAAGGGTCACGAGGCCAGAGAACATGGGTAGCCACACGCTTCGATG
AC019257.8	CCCGCGTTAACCATACACCGAGGGTCATCGCCGTAAGGTGGGACCGAGGGCTCAGGTGCTCTGCAGACTCAGACCCAGAGTCCAGGGTAGCCACACGCTTCGATG
AC019257.8	CCCGCGTTAACCATACACCGAGGGTCATCGCCGTAAGGTGGGACCGAGGGGCTCTCCACACCTGAGCCCCTCAGCCATGGATATGGGTAGCCACACGCTTCGATG
AC019257.8	CCCGCGTTAACCATACACCGAGGGTCATCGCCGTAAGGTGGGACCGAGGGCAGCCCAAGGACAGACCCCAGACCAAAGATGAGGAGGTAGCCACACGCTTCGATG
AC019257.8	CCCGCGTTAACCATACACCGAGGGTCATCGCCGTAAGGTGGGACCGAGGGGGGAGCCCACACTGGGTGATGGACAGGGAGATATGGGTAGCCACACGCTTCGATG
AC019257.8	CCCGCGTTAACCATACACCGAGGGTCATCGCCGTAAGGTGGGACCGAGGGAACATTTTCAGTGGAGTTTGTTGTGCTTGTGAATTTTGTGCGGTAGCCACACGCTTCGATG
AC019257.8	CCCGCGTTAACCATACACCGAGGGTCATCGCCGTAAGGTGGGACCGAGGGACTGCTGTGGCCTTGAGCAGGAAGAGGACTGTGTCGGTAGCCACACGCTTCGATG
AC019257.8	CCCGCGTTAACCATACACCGAGGGTCATCGCCGTAAGGTGGGACCGAGGGCCCTGTGAACAGAGCTGAGGAGCTGTTATACAGCAGGTAGCCACACGCTTCGATG
AC019257.8	CCCGCGTTAACCATACACCGAGGGTCATCGCCGTAAGGTGGGACCGAGGGTCTAGTAACATTATGCCTTATGAATTTCCCACGTCCCTCCTGGTAGCCACACGCTTCGATG
AC019257.8	CCCGCGTTAACCATACACCGAGGGTCATCGCCGTAAGGTGGGACCGAGGGTGTTCCCTTGTAAACCTACCTGTCCTCGAAGCTCTGGTAGCCACACGCTTCGATG
AC019257.8	CCCGCGTTAACCATACACCGAGGGTCATCGCCGTAAGGTGGGACCGAGGGAACTGCTGGTGTTCAGCTGTGTGCGTTATAAATGCGGTAGCCACACGCTTCGATG
AC019257.8	CCCGCGTTAACCATACACCGAGGGTCATCGCCGTAAGGTGGGACCGAGGGTTTCAGTGCTTTAACCAGGAGTAACAGGGAACTTCAGGGGTAGCCACACGCTTCGATG
AC019257.8	CCCGCGTTAACCATACACCGAGGGTCATCGCCGTAAGGTGGGACCGAGGGAAATCATGGCCCATCCTGGCCACGTGTCCTGCTATGGTAGCCACACGCTTCGATG
AC019257.8	CCCGCGTTAACCATACACCGAGGGTCATCGCCGTAAGGTGGGACCGAGGGCACTGACCCCTCCCCACGCTCTCCTATATGCTGAGGGTAGCCACACGCTTCGATG
AC019257.8	CCCGCGTTAACCATACACCGAGGGTCATCGCCGTAAGGTGGGACCGAGGGCCCCGCAAAGGGGAAGCATTTAAAGGGAAGCACTTGGTAGCCACACGCTTCGATG
AC019257.8	CCCGCGTTAACCATACACCGAGGGTCATCGCCGTAAGGTGGGACCGAGGGTTCCAGTTCGCTCCTCTTCACTTCTCCCTCCCATTGGTAGCCACACGCTTCGATG
AC019257.8	CCCGCGTTAACCATACACCGAGGGTCATCGCCGTAAGGTGGGACCGAGGGAAAACATCACTGTTTTCCTCCTGGAACAATGCTTCCTTCGGTAGCCACACGCTTCGATG
AC019257.8	CCCGCGTTAACCATACACCGAGGGTCATCGCCGTAAGGTGGGACCGAGGGGGAACAGTGTTAAGCCTCTGGATCTTTTCTGGGTGCGGTAGCCACACGCTTCGATG
AC019257.8	CCCGCGTTAACCATACACCGAGGGTCATCGCCGTAAGGTGGGACCGAGGGGGGATGGATGGAGCGGGCATGGGAATCAGACATGTGGTAGCCACACGCTTCGATG
AC019257.8	CCCGCGTTAACCATACACCGAGGGTCATCGCCGTAAGGTGGGACCGAGGGTTTCCCTCTTTTCACTCCTTCCTTAATGACCACCTTCTACTGGTAGCCACACGCTTCGATG
AC019257.8	CCCGCGTTAACCATACACCGAGGGTCATCGCCGTAAGGTGGGACCGAGGGAGTGAACCCCTAGAGACACACTGCAATGCTCGTTTGGTAGCCACACGCTTCGATG
AC019257.8	CCCGCGTTAACCATACACCGAGGGTCATCGCCGTAAGGTGGGACCGAGGGCACTGAATGCCCCGTGAGATGTGGGTGTTGGCATCGGTAGCCACACGCTTCGATG
AC019257.8	CCCGCGTTAACCATACACCGAGGGTCATCGCCGTAAGGTGGGACCGAGGGAGCTTGGGATGAGAGGAGGACCATGCTCACGTAGGGGTAGCCACACGCTTCGATG
AC019257.8	CCCGCGTTAACCATACACCGAGGGTCATCGCCGTAAGGTGGGACCGAGGGCCTTCTTCTGCAATCCGTTTTCCTGGTGACATCTACCGGTAGCCACACGCTTCGATG
AC019257.8	CCCGCGTTAACCATACACCGAGGGTCATCGCCGTAAGGTGGGACCGAGGGCACTGTTTTCTCCCACCGAAATGTCCGCAGTGTGTGGTAGCCACACGCTTCGATG
AC019257.8	CCCGCGTTAACCATACACCGAGGGTCATCGCCGTAAGGTGGGACCGAGGGGTTTGGGAAGGCGGAAGAAGCCTGTGAGGTCCAAGGGTAGCCACACGCTTCGATG
AC019257.8	CCCGCGTTAACCATACACCGAGGGTCATCGCCGTAAGGTGGGACCGAGGGCACGGGGAAAGCCGTCTGTAACCATCCGAGCCTAGGGTAGCCACACGCTTCGATG
AC019257.8	CCCGCGTTAACCATACACCGAGGGTCATCGCCGTAAGGTGGGACCGAGGGGTTCCCTTTGAAACAGCCCAGGGCGGCTCATCAAGGGTAGCCACACGCTTCGATG
AC019257.8	CCCGCGTTAACCATACACCGAGGGTCATCGCCGTAAGGTGGGACCGAGGGCTCCGGCCTTCGTTTAGCAGCTTGATTGAGGCGTCGGTAGCCACACGCTTCGATG
AC019257.8	CCCGCGTTAACCATACACCGAGGGTCATCGCCGTAAGGTGGGACCGAGGGCATAGCAGGTGGATCCGTCGCCACAGTCGGGAAAGGGTAGCCACACGCTTCGATG
AC019257.8	CCCGCGTTAACCATACACCGAGGGTCATCGCCGTAAGGTGGGACCGAGGGAAAGACACAAACCGATGAGTAGAGACAAACTCACACTAGGAGGTAGCCACACGCTTCGATG
AC019257.8	CCCGCGTTAACCATACACCGAGGGTCATCGCCGTAAGGTGGGACCGAGGGGGCACTGGGTGGAGACTCACTTCCTGGCTCTTCTCGGTAGCCACACGCTTCGATG
AC019257.8	CCCGCGTTAACCATACACCGAGGGTCATCGCCGTAAGGTGGGACCGAGGGCCACGAGATAGCAGGCTCAGTACGGTCAGGGACTTGGTAGCCACACGCTTCGATG
AC019257.8	CCCGCGTTAACCATACACCGAGGGTCATCGCCGTAAGGTGGGACCGAGGGCCCGCCTGCGGAGTGGAGTAGTTCTGAGATGTGTGGGTAGCCACACGCTTCGATG
AC019257.8	CCCGCGTTAACCATACACCGAGGGTCATCGCCGTAAGGTGGGACCGAGGGCTCAGCCAAGGTTCAGCCAGTAGGAGGCAGACCTGGGTAGCCACACGCTTCGATG
AC019257.8	CCCGCGTTAACCATACACCGAGGGTCATCGCCGTAAGGTGGGACCGAGGGGAGAGATTTAGAGCCTGGATCCGGCACCACGATGGGGTAGCCACACGCTTCGATG
AC019257.8	CCCGCGTTAACCATACACCGAGGGTCATCGCCGTAAGGTGGGACCGAGGGAACTGTGCCCAGGAGTGGATACAAGCTTCCATCTTGGTAGCCACACGCTTCGATG
AC019257.8	CCCGCGTTAACCATACACCGAGGGTCATCGCCGTAAGGTGGGACCGAGGGTGTCCTAACTAGGGTATAGATTATCCCTACCCTCTGCATGGGGTAGCCACACGCTTCGATG
AC019257.8	CCCGCGTTAACCATACACCGAGGGTCATCGCCGTAAGGTGGGACCGAGGGTGTATCTGTGAGGAACGCCTGAATAAAGCAGACAGACGGTAGCCACACGCTTCGATG
AC019257.8	CCCGCGTTAACCATACACCGAGGGTCATCGCCGTAAGGTGGGACCGAGGGCTGGAAGGCATTGCTCTGTGGCCCTACTCAGTGGTGGTAGCCACACGCTTCGATG
AC019257.8	CCCGCGTTAACCATACACCGAGGGTCATCGCCGTAAGGTGGGACCGAGGGTGCAGAAGATCTCTGAATAAGGTACCCAGAGAACCCTGGTAGCCACACGCTTCGATG
AC019257.8	CCCGCGTTAACCATACACCGAGGGTCATCGCCGTAAGGTGGGACCGAGGGTTCAGGGAAATAACTTATTCCAGAGCACACAAGCCTTAAGGGGTAGCCACACGCTTCGATG
AC019257.8	CCCGCGTTAACCATACACCGAGGGTCATCGCCGTAAGGTGGGACCGAGGGACTTCTATGATTCGGAGATTTGGGTAGGAGAAGGCATAGAAGGTAGCCACACGCTTCGATG
AC019257.8	CCCGCGTTAACCATACACCGAGGGTCATCGCCGTAAGGTGGGACCGAGGGAATGCTCAAAGTAAACAATTCCAATAACTCAGAAGGGGCCAGGTAGCCACACGCTTCGATG
AC019257.8	CCCGCGTTAACCATACACCGAGGGTCATCGCCGTAAGGTGGGACCGAGGGAAACTGCCTCGGAAACGTGGCTGAAGTCATCGCATGGTAGCCACACGCTTCGATG
AC019257.8	CCCGCGTTAACCATACACCGAGGGTCATCGCCGTAAGGTGGGACCGAGGGGGGGTCGTGCAGTAACTTAGATTTTCCGGTAAAGGAGGTAGCCACACGCTTCGATG
AC019257.8	CCCGCGTTAACCATACACCGAGGGTCATCGCCGTAAGGTGGGACCGAGGGCCGCACCCTACCTGTTTATTCTGCACCCCACCTGTGGTAGCCACACGCTTCGATG
AC019257.8	CCCGCGTTAACCATACACCGAGGGTCATCGCCGTAAGGTGGGACCGAGGGCCCGCTGGTGCCCAAGAAGCCAAGGTAGATTCTGAGGTAGCCACACGCTTCGATG
AC019257.8	CCCGCGTTAACCATACACCGAGGGTCATCGCCGTAAGGTGGGACCGAGGGGTGGCCAGTAGGTCATGTTCCCAGGCAGCAGTAGAGGTAGCCACACGCTTCGATG
AC019257.8	CCCGCGTTAACCATACACCGAGGGTCATCGCCGTAAGGTGGGACCGAGGGATTCTTTTCTCTGGTTAACCATAACCTGAGTACGGACTGGTGGTAGCCACACGCTTCGATG
AC019257.8	CCCGCGTTAACCATACACCGAGGGTCATCGCCGTAAGGTGGGACCGAGGGGGAATGCTGCAAGGAGGAACAATTTCACTGTTGCTGGTAGCCACACGCTTCGATG
AC019257.8	CCCGCGTTAACCATACACCGAGGGTCATCGCCGTAAGGTGGGACCGAGGGTTTATTTGCTGGCTTTAGCAGCCAACATCGGCAGTGGTAGCCACACGCTTCGATG
AC019257.8	CCCGCGTTAACCATACACCGAGGGTCATCGCCGTAAGGTGGGACCGAGGGACGGATGCATAACTCTTTATAGACAGATGAGACCTCCAGGGGTAGCCACACGCTTCGATG
AC019257.8	CCCGCGTTAACCATACACCGAGGGTCATCGCCGTAAGGTGGGACCGAGGGCTCACGGGACTTGAGGGTGCTCACTTACGAAGTTGGGTAGCCACACGCTTCGATG
AC019257.8	CCCGCGTTAACCATACACCGAGGGTCATCGCCGTAAGGTGGGACCGAGGGAAAGATGTTTGGCATAAATTAGAGCAAACTGGAAATGCGCTGGTAGCCACACGCTTCGATG
AC019257.8	CCCGCGTTAACCATACACCGAGGGTCATCGCCGTAAGGTGGGACCGAGGGGAGATGTAAGAAAGCGCTGTTGTAGGCCCGTCATTGGTAGCCACACGCTTCGATG
AC019257.8	CCCGCGTTAACCATACACCGAGGGTCATCGCCGTAAGGTGGGACCGAGGGGAACAGCTCGGATCTGGAGATGCTCAGAGAATCTGGGTAGCCACACGCTTCGATG
AC019257.8	CCCGCGTTAACCATACACCGAGGGTCATCGCCGTAAGGTGGGACCGAGGGTAGAAAGGTAAGTGGCGTGAAATAAGACAGAAGGGAAGCGGTAGCCACACGCTTCGATG
AC019257.8	CCCGCGTTAACCATACACCGAGGGTCATCGCCGTAAGGTGGGACCGAGGGGTAGCTGTTAGTCATTCATGAGGGAGAACTTCAGCTCTCTGGTAGCCACACGCTTCGATG
AC019257.8	CCCGCGTTAACCATACACCGAGGGTCATCGCCGTAAGGTGGGACCGAGGGCAGGTCCGTCTAGGGAGGGGCAGGGTTACCTGTAAGGTAGCCACACGCTTCGATG
AC019257.8	CCCGCGTTAACCATACACCGAGGGTCATCGCCGTAAGGTGGGACCGAGGGGCCACCCTACTCTGCTTCAGCCTGTTCATAGTTGTGGTAGCCACACGCTTCGATG
AC019257.8	CCCGCGTTAACCATACACCGAGGGTCATCGCCGTAAGGTGGGACCGAGGGTTTCTCTTCCATGGGTCACTTCTGATAGGGGAAATAACTGTGGTAGCCACACGCTTCGATG
AC019257.8	CCCGCGTTAACCATACACCGAGGGTCATCGCCGTAAGGTGGGACCGAGGGCTTGTGAGGGAGCGATGGGGAAGCATGCAGGTTGTTAGGTAGCCACACGCTTCGATG
AC019257.8	CCCGCGTTAACCATACACCGAGGGTCATCGCCGTAAGGTGGGACCGAGGGGAATAGGCCTGGCTGCATCAGCATTGGCTAGTTACGGTAGCCACACGCTTCGATG
AC019257.8	CCCGCGTTAACCATACACCGAGGGTCATCGCCGTAAGGTGGGACCGAGGGATCTGGCCATTCTAGGTTCCAATATCTTAATGACCGTCAGTGGTAGCCACACGCTTCGATG
AC019257.8	CCCGCGTTAACCATACACCGAGGGTCATCGCCGTAAGGTGGGACCGAGGGGTGGCTTGTTGTCCAGCTGTGGGGAACAGACCCTTAGGTAGCCACACGCTTCGATG
AC019257.8	CCCGCGTTAACCATACACCGAGGGTCATCGCCGTAAGGTGGGACCGAGGGGCCTTCCTCTTAAAGTGCCTTCCTCCCTTAAAACCGGGTAGCCACACGCTTCGATG
AC019257.8	CCCGCGTTAACCATACACCGAGGGTCATCGCCGTAAGGTGGGACCGAGGGTGAGAAAAGTGAGTCCAAAGAGCATTACATAAGCTAGCGTGGGTAGCCACACGCTTCGATG
AC019257.8	CCCGCGTTAACCATACACCGAGGGTCATCGCCGTAAGGTGGGACCGAGGGCCAGGGAGCTCCAGAGTTAATGACCCTCCTGGTTCGGTAGCCACACGCTTCGATG
AC019257.8	CCCGCGTTAACCATACACCGAGGGTCATCGCCGTAAGGTGGGACCGAGGGAGAAGCTCCGTATGTTTTGTGTGAGAAGCGCTGAGGGTAGCCACACGCTTCGATG
AC019257.8	CCCGCGTTAACCATACACCGAGGGTCATCGCCGTAAGGTGGGACCGAGGGGTCGACTCATGCTTTGTTCTCAAGCACTTGACTCAGGGTAGCCACACGCTTCGATG
AC019257.8	CCCGCGTTAACCATACACCGAGGGTCATCGCCGTAAGGTGGGACCGAGGGCATTCAGCCAGCAGAGGCACTTCTTGCAGAGCAGGGGTAGCCACACGCTTCGATG
AC019257.8	CCCGCGTTAACCATACACCGAGGGTCATCGCCGTAAGGTGGGACCGAGGGCAGGCACCCTGCTCCTGGAATGGCGTTTAGACATGGGTAGCCACACGCTTCGATG
AC019257.8	CCCGCGTTAACCATACACCGAGGGTCATCGCCGTAAGGTGGGACCGAGGGTTTGCCAGCTGATGAAAATATCTGGGGAGCGAGTCGGTAGCCACACGCTTCGATG
AC019257.8	CCCGCGTTAACCATACACCGAGGGTCATCGCCGTAAGGTGGGACCGAGGGCTGCAGTTTGGAGGCAGCTCCCGCTTGCTCTAAAGGGTAGCCACACGCTTCGATG
AC019257.8	CCCGCGTTAACCATACACCGAGGGTCATCGCCGTAAGGTGGGACCGAGGGCCCAGAGGGCAAGGACTCCTGGTGACAAGAGGAGTAGGTAGCCACACGCTTCGATG
AC019257.8	CCCGCGTTAACCATACACCGAGGGTCATCGCCGTAAGGTGGGACCGAGGGAGGCCTTTCTCTGTTGGCTTAGGTTTAGTGCCCTTGGTAGCCACACGCTTCGATG
AC019257.8	CCCGCGTTAACCATACACCGAGGGTCATCGCCGTAAGGTGGGACCGAGGGATTAAGAGACAGGTGTTTCATGAATACCGCTGCGTGCGGTAGCCACACGCTTCGATG
AC019257.8	CCCGCGTTAACCATACACCGAGGGTCATCGCCGTAAGGTGGGACCGAGGGGGGGCTGGCACCCTTGTCTTCAGGAAAGATGATTTGGTAGCCACACGCTTCGATG
AC019257.8	CCCGCGTTAACCATACACCGAGGGTCATCGCCGTAAGGTGGGACCGAGGGGGAGGGGCCATGTGACAGAGAGCTGTAGCAGACAGGGTAGCCACACGCTTCGATG
AC019257.8	CCCGCGTTAACCATACACCGAGGGTCATCGCCGTAAGGTGGGACCGAGGGCATGGAGGGACAGTGGCAGCCATAGAGGGACAGTGGGTAGCCACACGCTTCGATG
AC019257.8	CCCGCGTTAACCATACACCGAGGGTCATCGCCGTAAGGTGGGACCGAGGGCGTGGAGGGACAGTGTGTGATGGCTGTGGAGAGACGGTAGCCACACGCTTCGATG
AC019257.8	CCCGCGTTAACCATACACCGAGGGTCATCGCCGTAAGGTGGGACCGAGGGGTTGTGTCCAAGGCTGTGTCGAGGGTCATGTGCAGGGTAGCCACACGCTTCGATG
AC019257.8	CCCGCGTTAACCATACACCGAGGGTCATCGCCGTAAGGTGGGACCGAGGGCTTTCCTGCAGATCCCGGCCCCACTGCCTTCTTTAGGTAGCCACACGCTTCGATG
AC019257.8	CCCGCGTTAACCATACACCGAGGGTCATCGCCGTAAGGTGGGACCGAGGGCATCGGGGTGGACTCTCATGGCACGGACAGTTCTGGGTAGCCACACGCTTCGATG
AC019257.8	CCCGCGTTAACCATACACCGAGGGTCATCGCCGTAAGGTGGGACCGAGGGCTGTGTTATAAAGCCCTTGCGAGACTGAATGCATTTGCGGTAGCCACACGCTTCGATG
AC019257.8	CCCGCGTTAACCATACACCGAGGGTCATCGCCGTAAGGTGGGACCGAGGGTTTTCTTTTCTGGGAGCGTGCAGAGGAGGGGAGAAGGTAGCCACACGCTTCGATG
AC019257.8	CCCGCGTTAACCATACACCGAGGGTCATCGCCGTAAGGTGGGACCGAGGGGTGAGAAGGTAGCAGAGCTGGAGACACAGGCCCAGGGTAGCCACACGCTTCGATG
AC019257.8	CCCGCGTTAACCATACACCGAGGGTCATCGCCGTAAGGTGGGACCGAGGGCTTTCCGTAAGCATTGAGTGTCCTCACAGACCTCTGGTAGCCACACGCTTCGATG
AC019257.8	CCCGCGTTAACCATACACCGAGGGTCATCGCCGTAAGGTGGGACCGAGGGTTGCTGCGGTGTTTGGTTGAGTTAACCATGACATTGGTAGCCACACGCTTCGATG
AC019257.8	CCCGCGTTAACCATACACCGAGGGTCATCGCCGTAAGGTGGGACCGAGGGTACGTTTCCTCCTCGTGGATTTATGTCTTGAGTTGGAACGGTAGCCACACGCTTCGATG
AC019257.8	CCCGCGTTAACCATACACCGAGGGTCATCGCCGTAAGGTGGGACCGAGGGGTGGGAGGATGGAGGAAATGGCCCCTGCATCATTCGGTAGCCACACGCTTCGATG
AC019257.8	CCCGCGTTAACCATACACCGAGGGTCATCGCCGTAAGGTGGGACCGAGGGCATTCTGTGGCGCAGACACAGGATGTGGGTGGTTCGGTAGCCACACGCTTCGATG
AC019257.8	CCCGCGTTAACCATACACCGAGGGTCATCGCCGTAAGGTGGGACCGAGGGTTCCTCCCACGCAGGAGTCAGCATGACAGCTCATGGGTAGCCACACGCTTCGATG
AC019257.8	CCCGCGTTAACCATACACCGAGGGTCATCGCCGTAAGGTGGGACCGAGGGGTGAACGGCACAGACAGCACAATTGCAGCACAGGTGGTAGCCACACGCTTCGATG
AC019257.8	CCCGCGTTAACCATACACCGAGGGTCATCGCCGTAAGGTGGGACCGAGGGAAATTGGAAAATGACAGCAATCATGAAACAAAGCCTGCAGCGGTAGCCACACGCTTCGATG
AC019257.8	CCCGCGTTAACCATACACCGAGGGTCATCGCCGTAAGGTGGGACCGAGGGGAGTGTTTTGAAAGCGGAGTCTTCTGCTCTGCCCCGGTAGCCACACGCTTCGATG
AC019257.8	CCCGCGTTAACCATACACCGAGGGTCATCGCCGTAAGGTGGGACCGAGGGGCCGGTGGAAGACTGCACACAGAAGACAGGCTCTAGGTAGCCACACGCTTCGATG
AC019257.8	CCCGCGTTAACCATACACCGAGGGTCATCGCCGTAAGGTGGGACCGAGGGGGGGTGGGATGTTTTGTGTGGCCTGGAGGTTCTAGGGTAGCCACACGCTTCGATG
AC019257.8	CCCGCGTTAACCATACACCGAGGGTCATCGCCGTAAGGTGGGACCGAGGGCTGTGTAGGGAGCACAGGCAGCTCTGAGTCCAGAAGGTAGCCACACGCTTCGATG
AC019257.8	CCCGCGTTAACCATACACCGAGGGTCATCGCCGTAAGGTGGGACCGAGGGCTGGGCCAGAATCTGACAGTTGCTTCCCAGAGCCAGGTAGCCACACGCTTCGATG
AC019257.8	CCCGCGTTAACCATACACCGAGGGTCATCGCCGTAAGGTGGGACCGAGGGAAAAGGGCCAGGCATAGAAAGGAGTAATGCCCAGTGGTAGCCACACGCTTCGATG
AC019257.8	CCCGCGTTAACCATACACCGAGGGTCATCGCCGTAAGGTGGGACCGAGGGGAAGACACACAAAGCCACGTGGCTGTTAGGTAGAGGGTAGCCACACGCTTCGATG
AC019257.8	CCCGCGTTAACCATACACCGAGGGTCATCGCCGTAAGGTGGGACCGAGGGCGTGCTGGTGTTGTGTTCATTCTTGAACAGACGCGGGTAGCCACACGCTTCGATG
AC019257.8	CCCGCGTTAACCATACACCGAGGGTCATCGCCGTAAGGTGGGACCGAGGGGTGGGTTACCAGGGGAGGGCGCTGATTTTCTCTGAGGTAGCCACACGCTTCGATG
AC019257.8	CCCGCGTTAACCATACACCGAGGGTCATCGCCGTAAGGTGGGACCGAGGGGTTGGGCAGGTGAATCTGTGACCTTTGTTTCTTCAGGTAGCCACACGCTTCGATG
AC019257.8	CCCGCGTTAACCATACACCGAGGGTCATCGCCGTAAGGTGGGACCGAGGGGGTTTCCTCACAGGTGCTCACAGTTTCCTCCTCTGGGTAGCCACACGCTTCGATG
AC019257.8	CCCGCGTTAACCATACACCGAGGGTCATCGCCGTAAGGTGGGACCGAGGGTTCATTGTCTCCTCCATAGAGTTCAGGGCGTTTATTCATTGGGTAGCCACACGCTTCGATG
AC019257.8	CCCGCGTTAACCATACACCGAGGGTCATCGCCGTAAGGTGGGACCGAGGGGTGCCTGGTGCCTTCCTTTCTCTAACAGGCCTGGAGGTAGCCACACGCTTCGATG
AC019257.8	CCCGCGTTAACCATACACCGAGGGTCATCGCCGTAAGGTGGGACCGAGGGCATCTCCAGCGATCCTGATGCGTGAGGTGGCATTGGGTAGCCACACGCTTCGATG
AC019257.8	CCCGCGTTAACCATACACCGAGGGTCATCGCCGTAAGGTGGGACCGAGGGCCATGGAACGTACTCTTCTTCCATCCGTCTCTGAGGGTAGCCACACGCTTCGATG
AC019257.8	CCCGCGTTAACCATACACCGAGGGTCATCGCCGTAAGGTGGGACCGAGGGCAGCCTGGGGAGAAGCCATCCCTTTCTCTGCACTCGGTAGCCACACGCTTCGATG
AC019257.8	CCCGCGTTAACCATACACCGAGGGTCATCGCCGTAAGGTGGGACCGAGGGATTCCTTCAAAGAGCCACGCACTCTTCAGCACAGTGGTAGCCACACGCTTCGATG
AC019257.8	CCCGCGTTAACCATACACCGAGGGTCATCGCCGTAAGGTGGGACCGAGGGGATCCGATTGTCGGAAGCATTGATGCCATCTGGCGGGTAGCCACACGCTTCGATG
AC019257.8	CCCGCGTTAACCATACACCGAGGGTCATCGCCGTAAGGTGGGACCGAGGGGGACTGTCCGCTGTGGGTACTGTCTGGTGTGGAAGGGTAGCCACACGCTTCGATG
AC019257.8	CCCGCGTTAACCATACACCGAGGGTCATCGCCGTAAGGTGGGACCGAGGGGGACTGTCCGCTGTGGGTACTGTCTGGTGTGGAAAGGTAGCCACACGCTTCGATG
AC019257.8	CCCGCGTTAACCATACACCGAGGGTCATCGCCGTAAGGTGGGACCGAGGGTCTGACCTTAACTTGGATATGACAGCTTTCCCTCCAAGGGGTAGCCACACGCTTCGATG
AC019257.8	CCCGCGTTAACCATACACCGAGGGTCATCGCCGTAAGGTGGGACCGAGGGCACTCGGACCCTGTCTTGCTGCACAGAAAGCTCACGGTAGCCACACGCTTCGATG
AC019257.8	CCCGCGTTAACCATACACCGAGGGTCATCGCCGTAAGGTGGGACCGAGGGGCAGTCGTGTTAACAGATGAGACAATCGCAGCTGCGGTAGCCACACGCTTCGATG
AC019257.8	CCCGCGTTAACCATACACCGAGGGTCATCGCCGTAAGGTGGGACCGAGGGGTGAAATGACCTGAAACCTAGGAACTGGGGCCGCGGGTAGCCACACGCTTCGATG
AC019257.8	CCCGCGTTAACCATACACCGAGGGTCATCGCCGTAAGGTGGGACCGAGGGCTGGGAATACAGGAGGTGCCGCATCTGAGGTTGGGGGTAGCCACACGCTTCGATG
AC019257.8	CCCGCGTTAACCATACACCGAGGGTCATCGCCGTAAGGTGGGACCGAGGGGGCAGGGTCCCACTGCCATCCTCATTGGAAAGTAGGGTAGCCACACGCTTCGATG
AC019257.8	CCCGCGTTAACCATACACCGAGGGTCATCGCCGTAAGGTGGGACCGAGGGCCAGCTCTCTGCACTAGGATAAGGGAATTCGCCGGGGTAGCCACACGCTTCGATG
AC019257.8	CCCGCGTTAACCATACACCGAGGGTCATCGCCGTAAGGTGGGACCGAGGGGGAGCCAGGCCCGTGTTTTGTGGTCTTAACACGAGGGTAGCCACACGCTTCGATG
AC019257.8	CCCGCGTTAACCATACACCGAGGGTCATCGCCGTAAGGTGGGACCGAGGGTGGTGTCCTCGAAGCAGGGAGGGAAACACGAAGTGGGTAGCCACACGCTTCGATG
AC019257.8	CCCGCGTTAACCATACACCGAGGGTCATCGCCGTAAGGTGGGACCGAGGGCCTCGCCCCGAGAGGTTAGCCACATGCTTACCAAAGGTAGCCACACGCTTCGATG
AC019257.8	CCCGCGTTAACCATACACCGAGGGTCATCGCCGTAAGGTGGGACCGAGGGCGCCGCACCTGATCCCAGCTAAGTCTGGAAGAAACGGTAGCCACACGCTTCGATG
AC019257.8	CCCGCGTTAACCATACACCGAGGGTCATCGCCGTAAGGTGGGACCGAGGGAGTTAAAGCCAGTGTCATTTTGGGAGGGCCTGGCTGGTAGCCACACGCTTCGATG
AC019257.8	CCCGCGTTAACCATACACCGAGGGTCATCGCCGTAAGGTGGGACCGAGGGTTTTGCGGGGTTCTCTGTCGACAGCCCTACACCTAGGTAGCCACACGCTTCGATG
AC019257.8	CCCGCGTTAACCATACACCGAGGGTCATCGCCGTAAGGTGGGACCGAGGGAGTGTCTCTCCTTCTTGCAGGAGCTCCTTCCCTTAGGTAGCCACACGCTTCGATG
AC019257.8	CCCGCGTTAACCATACACCGAGGGTCATCGCCGTAAGGTGGGACCGAGGGCTCCCGCTCCTGCAGGTAACAGCACTCAGTAGGTGGGTAGCCACACGCTTCGATG
AC019257.8	CCCGCGTTAACCATACACCGAGGGTCATCGCCGTAAGGTGGGACCGAGGGGACGGGGTACTTCTGGAACCACTGAATTGCTGGTCGGTAGCCACACGCTTCGATG
AC019257.8	CCCGCGTTAACCATACACCGAGGGTCATCGCCGTAAGGTGGGACCGAGGGACTGGGGTATGGGGTGGAGTGAGAGCTTCTTGGGAGGTAGCCACACGCTTCGATG
AC019257.8	CCCGCGTTAACCATACACCGAGGGTCATCGCCGTAAGGTGGGACCGAGGGTTGCTCTTGGGGACCTATGGTCAGCATCTGAAATTGGTAGCCACACGCTTCGATG
AC019257.8	CCCGCGTTAACCATACACCGAGGGTCATCGCCGTAAGGTGGGACCGAGGGGGGAGGGTTGTTACAGAATGGCGCCTTCCAGTGTTGGTAGCCACACGCTTCGATG
AC019257.8	CCCGCGTTAACCATACACCGAGGGTCATCGCCGTAAGGTGGGACCGAGGGGCTCCAATAAGGGAGGGCCTGCTGATGAAAGATTTGGTAGCCACACGCTTCGATG
AC019257.8	CCCGCGTTAACCATACACCGAGGGTCATCGCCGTAAGGTGGGACCGAGGGCACTGTGGGTGTGGGTCTTGGGAGATGCTGGGATTGGTAGCCACACGCTTCGATG
AC019257.8	CCCGCGTTAACCATACACCGAGGGTCATCGCCGTAAGGTGGGACCGAGGGGTAGCTGGATCAGAAAAGAGGCAGCCTGGAAGTCAGGTAGCCACACGCTTCGATG
AC019257.8	CCCGCGTTAACCATACACCGAGGGTCATCGCCGTAAGGTGGGACCGAGGGGCTGTTCATAAGCAAGTCAGTCACCGGGGCCTGGTAGGTAGCCACACGCTTCGATG
AC019257.8	CCCGCGTTAACCATACACCGAGGGTCATCGCCGTAAGGTGGGACCGAGGGGAACCAGGCCTGGAAGTCCAGCTCCTGGAGTTCTCGGTAGCCACACGCTTCGATG
AC019257.8	CCCGCGTTAACCATACACCGAGGGTCATCGCCGTAAGGTGGGACCGAGGGACTTACGTGTGGATTGCTGGCATTCAGGCTCTGCCGGTAGCCACACGCTTCGATG
AC019257.8	CCCGCGTTAACCATACACCGAGGGTCATCGCCGTAAGGTGGGACCGAGGGTTTTCATTCCTATCAAATGAGATGATGCCCCAGCAGAGCGGTAGCCACACGCTTCGATG
AC019257.8	CCCGCGTTAACCATACACCGAGGGTCATCGCCGTAAGGTGGGACCGAGGGGAGCACCAGAGCTTGCGTGCTTTTCTGTTGCCTCCGGTAGCCACACGCTTCGATG
AC019257.8	CCCGCGTTAACCATACACCGAGGGTCATCGCCGTAAGGTGGGACCGAGGGTAATATGGTGCCTTGACATGCTGAGGAGGCGGGTAGGTAGCCACACGCTTCGATG
AC019257.8	CCCGCGTTAACCATACACCGAGGGTCATCGCCGTAAGGTGGGACCGAGGGCGTGGCAGATGGATGCTGCCTTTCACCCTGTTTTGGGTAGCCACACGCTTCGATG
AC019257.8	CCCGCGTTAACCATACACCGAGGGTCATCGCCGTAAGGTGGGACCGAGGGTTAAATTTATCTCCAGCATTTGCTGACGTCGTCATCAGTCCGGTAGCCACACGCTTCGATG
AC019257.8	CCCGCGTTAACCATACACCGAGGGTCATCGCCGTAAGGTGGGACCGAGGGCATCCACCCATGGTCTCCACGACCAGAACTGGCTTGGTAGCCACACGCTTCGATG
AC019257.8	CCCGCGTTAACCATACACCGAGGGTCATCGCCGTAAGGTGGGACCGAGGGAAGGCTACTGGATCCAGCCTCAGGGCTGGTCACTAGGTAGCCACACGCTTCGATG
AC019257.8	CCCGCGTTAACCATACACCGAGGGTCATCGCCGTAAGGTGGGACCGAGGGCGCCACTGTTAACATTTCACCCAGGAGGGTGTCCTGGTAGCCACACGCTTCGATG
AC019257.8	CCCGCGTTAACCATACACCGAGGGTCATCGCCGTAAGGTGGGACCGAGGGGCCCTTGCTGACAGGCCACATGACCTTGGTCTTTGGGTAGCCACACGCTTCGATG
AC019257.8	CCCGCGTTAACCATACACCGAGGGTCATCGCCGTAAGGTGGGACCGAGGGAGAAATAGGGATAATGGCCTGGTGTCTTTTCTGAGGATTCTGGTAGCCACACGCTTCGATG
AC019257.8	CCCGCGTTAACCATACACCGAGGGTCATCGCCGTAAGGTGGGACCGAGGGTGAAGATCAGGATCCAGCAGGAAGTTACTGCGACCGGTAGCCACACGCTTCGATG
AC019257.8	CCCGCGTTAACCATACACCGAGGGTCATCGCCGTAAGGTGGGACCGAGGGATACCGCGTTAACATTTGTGTTTGTGAGTATTTTCAGGCTGGGTAGCCACACGCTTCGATG
AC019257.8	CCCGCGTTAACCATACACCGAGGGTCATCGCCGTAAGGTGGGACCGAGGGCTGGCAGGGGTGCTGTTGTGTGTTCCAGTGGAATCGGTAGCCACACGCTTCGATG
AC019257.8	CCCGCGTTAACCATACACCGAGGGTCATCGCCGTAAGGTGGGACCGAGGGTCCCTGTGCCTTCTCTAGAAATGTCTTTGGCAACAGGTAGCCACACGCTTCGATG
AC019257.8	CCCGCGTTAACCATACACCGAGGGTCATCGCCGTAAGGTGGGACCGAGGGAGATGATCTGGGATTTCTCAGAATGCAAAACAAGTCACACTGGTAGCCACACGCTTCGATG
AC019257.8	CCCGCGTTAACCATACACCGAGGGTCATCGCCGTAAGGTGGGACCGAGGGGTTTCTGGGGAGGCCTCCTTCAGCACAAGCAGCTAGGTAGCCACACGCTTCGATG
AC019257.8	CCCGCGTTAACCATACACCGAGGGTCATCGCCGTAAGGTGGGACCGAGGGATGAATAGCCTCTTGTGGCTGAAGCTGTTTGCAGCGGTAGCCACACGCTTCGATG
AC019257.8	CCCGCGTTAACCATACACCGAGGGTCATCGCCGTAAGGTGGGACCGAGGGTGTCTTTAAAAGTTCTTCATGGACTTGGAACAGTCAGAGCGGGTAGCCACACGCTTCGATG
AC019257.8	CCCGCGTTAACCATACACCGAGGGTCATCGCCGTAAGGTGGGACCGAGGGAGAAAATTGAAGTGTTCTATGCGTCTTCTTTTGCATCGTGCGGTAGCCACACGCTTCGATG
AC019257.8	CCCGCGTTAACCATACACCGAGGGTCATCGCCGTAAGGTGGGACCGAGGGAAAAGAGGTACGCGGGGTCCTCCGTCTTAGTCCTCGGTAGCCACACGCTTCGATG
AC019257.8	CCCGCGTTAACCATACACCGAGGGTCATCGCCGTAAGGTGGGACCGAGGGGCAACATGCCCCAGGGAGGGATTCTTTCCATTCTGGGTAGCCACACGCTTCGATG
AC019257.8	CCCGCGTTAACCATACACCGAGGGTCATCGCCGTAAGGTGGGACCGAGGGGCGCAGCGATGGGTGTGTCGTGGTTTCTGTTTGTTGGTAGCCACACGCTTCGATG
AC019257.8	CCCGCGTTAACCATACACCGAGGGTCATCGCCGTAAGGTGGGACCGAGGGAACCAAATGGAAATGAATCTCTGCTGCAGACCATATGAAGAGGTAGCCACACGCTTCGATG
AC019257.8	CCCGCGTTAACCATACACCGAGGGTCATCGCCGTAAGGTGGGACCGAGGGCATCATCCTGGAGAGAACCCGGGAGCAGCACCTTTGGTAGCCACACGCTTCGATG
AC019257.8	CCCGCGTTAACCATACACCGAGGGTCATCGCCGTAAGGTGGGACCGAGGGAATGTGTGCCTTAATTGATGAGCCAATTACCTGCATACTCAGGTAGCCACACGCTTCGATG
AC019257.8	CCCGCGTTAACCATACACCGAGGGTCATCGCCGTAAGGTGGGACCGAGGGAAAAGTCAGGTTGGTAAGAAGTCAGTGCCACCAAGGGGTAGCCACACGCTTCGATG
AC019257.8	CCCGCGTTAACCATACACCGAGGGTCATCGCCGTAAGGTGGGACCGAGGGCCTGAGGCTTAAATGGCTGCTGCTGTCGGTCAGCATTAGGTAGCCACACGCTTCGATG
AC019257.8	CCCGCGTTAACCATACACCGAGGGTCATCGCCGTAAGGTGGGACCGAGGGGAGAGGGGCAGGGGAAGAATGGTCCCCAGGTTAGATTGGTAGCCACACGCTTCGATG
AC019257.8	CCCGCGTTAACCATACACCGAGGGTCATCGCCGTAAGGTGGGACCGAGGGGCCTTCATGGGTGACTCTCAGAACCTGCCGTCCTGGGTAGCCACACGCTTCGATG
AC019257.8	CCCGCGTTAACCATACACCGAGGGTCATCGCCGTAAGGTGGGACCGAGGGTGAGATGCTTTCAGCAGCCCTTGAGCATCTTTTCTGGTAGCCACACGCTTCGATG
AC019257.8	CCCGCGTTAACCATACACCGAGGGTCATCGCCGTAAGGTGGGACCGAGGGGTTCTGAAGCTGGGGTTTTGAGAAGCGGGAATTCCGGTAGCCACACGCTTCGATG
AC019257.8	CCCGCGTTAACCATACACCGAGGGTCATCGCCGTAAGGTGGGACCGAGGGGCCCTGAGGATGGCACAGGACCTTTTGTGTTGGAAGGTAGCCACACGCTTCGATG
AC019257.8	CCCGCGTTAACCATACACCGAGGGTCATCGCCGTAAGGTGGGACCGAGGGTTTTAAAGGCATTCTGCATTGCACTTCACTAAGGGACCGGTAGCCACACGCTTCGATG
AC019257.8	CCCGCGTTAACCATACACCGAGGGTCATCGCCGTAAGGTGGGACCGAGGGATATAACTTGAAAGTCTTTCCCTGCAGTGTTTGCAGAGGAGGTAGCCACACGCTTCGATG
AC019257.8	CCCGCGTTAACCATACACCGAGGGTCATCGCCGTAAGGTGGGACCGAGGGCAGAGAGCTCTTGAATTCCAAGCCCCAAGCCCCTTGGTAGCCACACGCTTCGATG
AC019257.8	CCCGCGTTAACCATACACCGAGGGTCATCGCCGTAAGGTGGGACCGAGGGTCATTCATTCGCTCACATGATGTGCGTGTCACACAGGTAGCCACACGCTTCGATG
AC019257.8	CCCGCGTTAACCATACACCGAGGGTCATCGCCGTAAGGTGGGACCGAGGGGCTCCGAGAACGCATGCGGTTCTTCTCAGGGTCATGGTAGCCACACGCTTCGATG
AC019257.8	CCCGCGTTAACCATACACCGAGGGTCATCGCCGTAAGGTGGGACCGAGGGGGGCTCCTGTTCACGGCCTTCCTTCCTGAAGACTTGGTAGCCACACGCTTCGATG
AC019257.8	CCCGCGTTAACCATACACCGAGGGTCATCGCCGTAAGGTGGGACCGAGGGAAATCTAGTGTGATTGTGTCACCGTCTGGATGAATCTGAACGGTAGCCACACGCTTCGATG
AC019257.8	CCCGCGTTAACCATACACCGAGGGTCATCGCCGTAAGGTGGGACCGAGGGCATTGTTTCCGCAGCACGTTTATTTGGCAAACATGAGGTAGCCACACGCTTCGATG
AC019257.8	CCCGCGTTAACCATACACCGAGGGTCATCGCCGTAAGGTGGGACCGAGGGAAAACCCCTTCTGAAATAGGTTTTGTTTACGGTCGCTTGGGTAGCCACACGCTTCGATG
AC019257.8	CCCGCGTTAACCATACACCGAGGGTCATCGCCGTAAGGTGGGACCGAGGGTTGAATTTAGAGAAGTCTTTGACCCTCTAGGAAGTGGGTGAGGTAGCCACACGCTTCGATG
AC019257.8	CCCGCGTTAACCATACACCGAGGGTCATCGCCGTAAGGTGGGACCGAGGGGGCTTTGGTATCTGGGCAGAGCAGAGTTCACCATCGGTAGCCACACGCTTCGATG
AC019257.8	CCCGCGTTAACCATACACCGAGGGTCATCGCCGTAAGGTGGGACCGAGGGTCATTCTCATACTTGTAAAACTCGTGAGTGTTGGTGGAAGCGGTAGCCACACGCTTCGATG
AC019257.8	CCCGCGTTAACCATACACCGAGGGTCATCGCCGTAAGGTGGGACCGAGGGGGCCTGGGCCCCTCTGTGTATTTGTGGTGACCTAAGGTAGCCACACGCTTCGATG
AC019257.8	CCCGCGTTAACCATACACCGAGGGTCATCGCCGTAAGGTGGGACCGAGGGCAGAGAGCGCCTGGAGACTGCGTGGAGTGTAAGTGGGTAGCCACACGCTTCGATG
AC019257.8	CCCGCGTTAACCATACACCGAGGGTCATCGCCGTAAGGTGGGACCGAGGGCAGCAGGAGGTTTCCTCAGGAACGTGTGCTGGGAAGGTAGCCACACGCTTCGATG
AC019257.8	CCCGCGTTAACCATACACCGAGGGTCATCGCCGTAAGGTGGGACCGAGGGACAGTCCTAGCACGCCGTCTCTGCAAATGATGCACGGTAGCCACACGCTTCGATG
AC019257.8	CCCGCGTTAACCATACACCGAGGGTCATCGCCGTAAGGTGGGACCGAGGGGGTCCAAGGAGACCTGTGACTCGCCTCCTGCAAAAGGTAGCCACACGCTTCGATG
AC019257.8	CCCGCGTTAACCATACACCGAGGGTCATCGCCGTAAGGTGGGACCGAGGGTAAAGTGGATGATACTGAATTCTCTTCCAGACCATCAGCCCGGTAGCCACACGCTTCGATG
AC019257.8	CCCGCGTTAACCATACACCGAGGGTCATCGCCGTAAGGTGGGACCGAGGGAAAAGGTTAACTACAAGCGCAGTACAGCACAGAGGAGGTAGCCACACGCTTCGATG
AC019257.8	CCCGCGTTAACCATACACCGAGGGTCATCGCCGTAAGGTGGGACCGAGGGACCTGTGCTCAGCCATCGGACTCGCCGATTTTCTCGGTAGCCACACGCTTCGATG
AC019257.8	CCCGCGTTAACCATACACCGAGGGTCATCGCCGTAAGGTGGGACCGAGGGTATTCAGAACATGTGGGATGAAGTAGCTGTAGAGGTTTCGCGGTAGCCACACGCTTCGATG
AC019257.8	CCCGCGTTAACCATACACCGAGGGTCATCGCCGTAAGGTGGGACCGAGGGTTTCTAAGTTTGGAGGTGGGTTGGGTGCTTTCATTCGGTAGCCACACGCTTCGATG
AC019257.8	CCCGCGTTAACCATACACCGAGGGTCATCGCCGTAAGGTGGGACCGAGGGGTACCAGCCTCTCAGTTTGGCAGCGTTCCTCTTGGGGTAGCCACACGCTTCGATG
AC019257.8	CCCGCGTTAACCATACACCGAGGGTCATCGCCGTAAGGTGGGACCGAGGGTTGGCTTGTACCGTGTTTCTTTGTGCGTAGCACCAGGTAGCCACACGCTTCGATG
AC019257.8	CCCGCGTTAACCATACACCGAGGGTCATCGCCGTAAGGTGGGACCGAGGGTTCTTTGTGCATAGTACCCGCCTCTCTGCTTGCACGGTAGCCACACGCTTCGATG
AC019257.8	CCCGCGTTAACCATACACCGAGGGTCATCGCCGTAAGGTGGGACCGAGGGCGTTTCTTTGTGCACAGCACCCGCCTCTCAGCTTGGGTAGCCACACGCTTCGATG
AC019257.8	CCCGCGTTAACCATACACCGAGGGTCATCGCCGTAAGGTGGGACCGAGGGGATGAGCCTCCTGTAGTGACCAGGCTGCATCCGTCGGTAGCCACACGCTTCGATG
AC019257.8	CCCGCGTTAACCATACACCGAGGGTCATCGCCGTAAGGTGGGACCGAGGGCAGAGGTGATGCTGGGTTCCCCATGTGTGAGTGCTGGTAGCCACACGCTTCGATG
AC019257.8	CCCGCGTTAACCATACACCGAGGGTCATCGCCGTAAGGTGGGACCGAGGGGAGCAGAAACCACCCCAGTGGCAGAGCCTACTAAGGGTAGCCACACGCTTCGATG
AC019257.8	CCCGCGTTAACCATACACCGAGGGTCATCGCCGTAAGGTGGGACCGAGGGCATCATCTGCGCCACGTCCCTGGACGAAGAAGGTAGGTAGCCACACGCTTCGATG
AC019257.8	CCCGCGTTAACCATACACCGAGGGTCATCGCCGTAAGGTGGGACCGAGGGAAAATGAGCCCCTAGTTCATCTTCAGTGACAGGAACAGGTAGCCACACGCTTCGATG
AC019257.8	CCCGCGTTAACCATACACCGAGGGTCATCGCCGTAAGGTGGGACCGAGGGTTTTGAAACAACGTCTGGTGCCGAATGTGTTGCCCGGTAGCCACACGCTTCGATG
AC019257.8	CCCGCGTTAACCATACACCGAGGGTCATCGCCGTAAGGTGGGACCGAGGGTTTTGGCCTGTATGACTTACTGTGCTAGATGACAGTTACCGGGTAGCCACACGCTTCGATG
AC019257.8	CCCGCGTTAACCATACACCGAGGGTCATCGCCGTAAGGTGGGACCGAGGGTTATGTATGTCCCGTGTCACCTGCTTGTCTATAGACTCAGGTAGCCACACGCTTCGATG
AC019257.8	CCCGCGTTAACCATACACCGAGGGTCATCGCCGTAAGGTGGGACCGAGGGGAGAATTGCCTCAGGGGCTCCCTGTTTCCCACTCAGGTAGCCACACGCTTCGATG
AC019257.8	CCCGCGTTAACCATACACCGAGGGTCATCGCCGTAAGGTGGGACCGAGGGCCACTGAGGACGGTGTTCCCTGTAGCCAGGACATGGGTAGCCACACGCTTCGATG
AC019257.8	CCCGCGTTAACCATACACCGAGGGTCATCGCCGTAAGGTGGGACCGAGGGCTCTAGAAGGGGCTTGGTTGGTGGAGCCCGTTCTCGGTAGCCACACGCTTCGATG
AC019257.8	CCCGCGTTAACCATACACCGAGGGTCATCGCCGTAAGGTGGGACCGAGGGCCAGGGTGAGGGTAAGCACATACCCTGCCTCTGTCGGTAGCCACACGCTTCGATG
AC019257.8	CCCGCGTTAACCATACACCGAGGGTCATCGCCGTAAGGTGGGACCGAGGGGACCCAGTCGAGGCGTCTCAGCCGAAGTTTTCCTTGGTAGCCACACGCTTCGATG
AC019257.8	CCCGCGTTAACCATACACCGAGGGTCATCGCCGTAAGGTGGGACCGAGGGCGCTGCAGGATTCCCAGGGTTCATGGGATGTTCCTCTAATGGTAGCCACACGCTTCGATG
AC019257.8	CCCGCGTTAACCATACACCGAGGGTCATCGCCGTAAGGTGGGACCGAGGGTTATTCCTGTAAAGGTTTCAGTGGAAGCAGCCTTCCCGGTAGCCACACGCTTCGATG
AC019257.8	CCCGCGTTAACCATACACCGAGGGTCATCGCCGTAAGGTGGGACCGAGGGCTCCTGTGCGTTTTCCTGTTGAAGTCGGCCAGAGTGGTAGCCACACGCTTCGATG
AC019257.8	CCCGCGTTAACCATACACCGAGGGTCATCGCCGTAAGGTGGGACCGAGGGCCCCTGGAAATGAGGGCGTGCAGAGTGTAGGATTCGGTAGCCACACGCTTCGATG
AC019257.8	CCCGCGTTAACCATACACCGAGGGTCATCGCCGTAAGGTGGGACCGAGGGTTCTCCGGTTGCGTTTTGATCATTGAATGAGGGATGGGTAGCCACACGCTTCGATG
AC019257.8	CCCGCGTTAACCATACACCGAGGGTCATCGCCGTAAGGTGGGACCGAGGGCTTCCTGCCTGGTGGCACTGCTGGCTTTTCTGTTCGGTAGCCACACGCTTCGATG
AC019257.8	CCCGCGTTAACCATACACCGAGGGTCATCGCCGTAAGGTGGGACCGAGGGTTTTCCTGCCTACCGAAACCAGCTCTCAAAGACGTGGTAGCCACACGCTTCGATG
AC019257.8	CCCGCGTTAACCATACACCGAGGGTCATCGCCGTAAGGTGGGACCGAGGGCCAGCGTGTCTGCCTCCTTCTGACCTTGACAGACTGGTAGCCACACGCTTCGATG
AC019257.8	CCCGCGTTAACCATACACCGAGGGTCATCGCCGTAAGGTGGGACCGAGGGCTCATGTGTGTGCTCTGGGGATGGGAGTCTGTGCTGGTAGCCACACGCTTCGATG
AC019257.8	CCCGCGTTAACCATACACCGAGGGTCATCGCCGTAAGGTGGGACCGAGGGCAGCACGTCCTGCCTTTGTCCCTCTGCAAAACACAGGTAGCCACACGCTTCGATG
AC019257.8	CCCGCGTTAACCATACACCGAGGGTCATCGCCGTAAGGTGGGACCGAGGGCCCGGAACACTGAACCAGCAGATGCATGTGGGATTGGTAGCCACACGCTTCGATG
AC019257.8	CCCGCGTTAACCATACACCGAGGGTCATCGCCGTAAGGTGGGACCGAGGGCCCTCGGGCATCTCGTGTCTGTTGCTAGTCAGCATGGTAGCCACACGCTTCGATG
AC019257.8	CCCGCGTTAACCATACACCGAGGGTCATCGCCGTAAGGTGGGACCGAGGGGAGACCTCCAAGCAGGTTACATCGAGCTCAGCTGTGGTAGCCACACGCTTCGATG
AC019257.8	CCCGCGTTAACCATACACCGAGGGTCATCGCCGTAAGGTGGGACCGAGGGAGATAAATTCCCTTTAGAAAGTGTTTCATGGACAGCTGCCAGGTAGCCACACGCTTCGATG
AC019257.8	CCCGCGTTAACCATACACCGAGGGTCATCGCCGTAAGGTGGGACCGAGGGCACGCAGTACAGCCATCACAGACTCTGGCTGGCTTGGTAGCCACACGCTTCGATG
AC019257.8	CCCGCGTTAACCATACACCGAGGGTCATCGCCGTAAGGTGGGACCGAGGGGGATGGTCTAAGTTCGTACCCCACCTGTGTGGAATGGTAGCCACACGCTTCGATG
AC019257.8	CCCGCGTTAACCATACACCGAGGGTCATCGCCGTAAGGTGGGACCGAGGGGACTGCGCGTGTATTTGCGTGTGGAGGGATGTGAGGGTAGCCACACGCTTCGATG
AC019257.8	CCCGCGTTAACCATACACCGAGGGTCATCGCCGTAAGGTGGGACCGAGGGGCGTAACCACTCCTCTCTTGAACATCTTTTGAGCGGGTAGCCACACGCTTCGATG
AC019257.8	CCCGCGTTAACCATACACCGAGGGTCATCGCCGTAAGGTGGGACCGAGGGTGCTGGTGCAGTTTATTTCTGGCTGTTTCACAAGCGGTAGCCACACGCTTCGATG
AC019257.8	CCCGCGTTAACCATACACCGAGGGTCATCGCCGTAAGGTGGGACCGAGGGAGCAGAAACACCAGAAGTCACAGAAGATCGCCAGCGGTAGCCACACGCTTCGATG
AC019257.8	CCCGCGTTAACCATACACCGAGGGTCATCGCCGTAAGGTGGGACCGAGGGTATCTGCATCCGTCTTCCCACACCTGCTGAATTCCGGTAGCCACACGCTTCGATG
AC019257.8	CCCGCGTTAACCATACACCGAGGGTCATCGCCGTAAGGTGGGACCGAGGGGACGAGTGGACTGAGGGTCTGATAACTGGGTCTGAGGTAGCCACACGCTTCGATG
AC019257.8	CCCGCGTTAACCATACACCGAGGGTCATCGCCGTAAGGTGGGACCGAGGGCCTTGTCACGGCCCTGCTGTTGCTTTCCCTCATTTGGTAGCCACACGCTTCGATG
AC019257.8	CCCGCGTTAACCATACACCGAGGGTCATCGCCGTAAGGTGGGACCGAGGGGTATCTGGGGAGCAGCAGCCACTAGAGCAGTGCTCGGTAGCCACACGCTTCGATG
AC019257.8	CCCGCGTTAACCATACACCGAGGGTCATCGCCGTAAGGTGGGACCGAGGGGGTCCAGCCACGGTTCTCCATTAGAAATTGCAGATGGTAGCCACACGCTTCGATG
AC019257.8	CCCGCGTTAACCATACACCGAGGGTCATCGCCGTAAGGTGGGACCGAGGGCATCACCAGGACACGGGCTCTCTTCCCTCATCCTCGGTAGCCACACGCTTCGATG
AC019257.8	CCCGCGTTAACCATACACCGAGGGTCATCGCCGTAAGGTGGGACCGAGGGTCACGTGATTCCGTTAGTGACCCTTCCCATAGGAAGGTAGCCACACGCTTCGATG
AC019257.8	CCCGCGTTAACCATACACCGAGGGTCATCGCCGTAAGGTGGGACCGAGGGGGTGTCGGGACGACTGATCCCTGGTGCATCTCATTGGTAGCCACACGCTTCGATG
AC019257.8	CCCGCGTTAACCATACACCGAGGGTCATCGCCGTAAGGTGGGACCGAGGGGGCGATGCTTGGTGTGTGCAGTGAGTCTGACCTCATGGTAGCCACACGCTTCGATG
AC019257.8	CCCGCGTTAACCATACACCGAGGGTCATCGCCGTAAGGTGGGACCGAGGGTTGCAAAGGATGACACCGCAGTCCCTGTGTGTGTGGGTAGCCACACGCTTCGATG
AC019257.8	CCCGCGTTAACCATACACCGAGGGTCATCGCCGTAAGGTGGGACCGAGGGCTCTTTCTCCCACTGACCTGCTCCTGGACATGGAGGGTAGCCACACGCTTCGATG
AC019257.8	CCCGCGTTAACCATACACCGAGGGTCATCGCCGTAAGGTGGGACCGAGGGAAAACCAGAAGACAGTTCAGGCCTTCTAGGGCAAGGGTAGCCACACGCTTCGATG
AC019257.8	CCCGCGTTAACCATACACCGAGGGTCATCGCCGTAAGGTGGGACCGAGGGTGCCGTGCGTAGGCCAAACATCTGGAATACTTATTGGTAGCCACACGCTTCGATG
AC019257.8	CCCGCGTTAACCATACACCGAGGGTCATCGCCGTAAGGTGGGACCGAGGGTGGTTTGTTTTCTTTAAGTGAAGATCAAGTCGGTCGAGAGGGGTAGCCACACGCTTCGATG
AC019257.8	CCCGCGTTAACCATACACCGAGGGTCATCGCCGTAAGGTGGGACCGAGGGGCCGGGTCCCTGAGTCTCAGGTCCCATCAGATCTAGGTAGCCACACGCTTCGATG
AC019257.8	CCCGCGTTAACCATACACCGAGGGTCATCGCCGTAAGGTGGGACCGAGGGATGGTAACAGTGAGATATGTGGGTAACAGAAACTCTGACCTGGTAGCCACACGCTTCGATG
AC019257.8	CCCGCGTTAACCATACACCGAGGGTCATCGCCGTAAGGTGGGACCGAGGGTTTTCCAAAACAATAGCCTGAAGCAAATGTGCTTGAAAAGCGGTAGCCACACGCTTCGATG
AC019257.8	CCCGCGTTAACCATACACCGAGGGTCATCGCCGTAAGGTGGGACCGAGGGGCATTTCCAACACGCGGCTCCAGCTTCCGTACAATGGTAGCCACACGCTTCGATG
AC019257.8	CCCGCGTTAACCATACACCGAGGGTCATCGCCGTAAGGTGGGACCGAGGGTTACTTTCCTGATTATGCCTCTCATTATCCACTGGCTCACTGGTAGCCACACGCTTCGATG
AC019257.8	CCCGCGTTAACCATACACCGAGGGTCATCGCCGTAAGGTGGGACCGAGGGACCATCTTAGTTACCTCCTGATTATTAAACTGCCTCCTGGAGGTAGCCACACGCTTCGATG
AC019257.8	CCCGCGTTAACCATACACCGAGGGTCATCGCCGTAAGGTGGGACCGAGGGTAAAAGAAAGAGCGTCTGTAATACTGGAGCTTGACAACAGCGGTAGCCACACGCTTCGATG
AC019257.8	CCCGCGTTAACCATACACCGAGGGTCATCGCCGTAAGGTGGGACCGAGGGTCATTTTCTGTCTTATGTGGCTGAGGAAGCGGTTGTGGTAGCCACACGCTTCGATG
AC019257.8	CCCGCGTTAACCATACACCGAGGGTCATCGCCGTAAGGTGGGACCGAGGGGGGAGGGCACCGCTAGTCAATGAGTGGAACCTCGATTTAGGTAGCCACACGCTTCGATG
AC019257.8	CCCGCGTTAACCATACACCGAGGGTCATCGCCGTAAGGTGGGACCGAGGGTGTGTGGTCATCTCATACAGCACGGTTTTGCTTACAGGTAGCCACACGCTTCGATG
AC019257.8	CCCGCGTTAACCATACACCGAGGGTCATCGCCGTAAGGTGGGACCGAGGGTCAGTGGCACAAAATTATGGTGTCATTGGTTTATTGGGATGGGTAGCCACACGCTTCGATG
AC019257.8	CCCGCGTTAACCATACACCGAGGGTCATCGCCGTAAGGTGGGACCGAGGGTTCCATTGTATCCAGCACTGATGGGCTCTTTTCTTATTTCTGGTAGCCACACGCTTCGATG
AC019257.8	CCCGCGTTAACCATACACCGAGGGTCATCGCCGTAAGGTGGGACCGAGGGAACCATAAAACTCCTTCCTAGTGACATTTTACAGCTGGTCCGGTAGCCACACGCTTCGATG
AC019257.8	CCCGCGTTAACCATACACCGAGGGTCATCGCCGTAAGGTGGGACCGAGGGTTTTGAATAATCATGACATCATCGGCGACTGTGGCCGGTAGCCACACGCTTCGATG
AC019257.8	CCCGCGTTAACCATACACCGAGGGTCATCGCCGTAAGGTGGGACCGAGGGTCCAAGGGAAAACTCAGACTCTGAACCAGGTTTGAGGTAGCCACACGCTTCGATG
AC019257.8	CCCGCGTTAACCATACACCGAGGGTCATCGCCGTAAGGTGGGACCGAGGGCTTTCCCTCTGGATGCCAAAGTGACTATTTAGTGGACGGGTAGCCACACGCTTCGATG
AC019257.8	CCCGCGTTAACCATACACCGAGGGTCATCGCCGTAAGGTGGGACCGAGGGGGCGGGTTCTCAAAGCGAAGAAGGACGTGGCTCTTTTAGGTAGCCACACGCTTCGATG
AC019257.8	CCCGCGTTAACCATACACCGAGGGTCATCGCCGTAAGGTGGGACCGAGGGCCTGAGCGGCCACGTCCAGCAAAGTACAGTCCTTTAGGTAGCCACACGCTTCGATG
AC019257.8	CCCGCGTTAACCATACACCGAGGGTCATCGCCGTAAGGTGGGACCGAGGGTAATGATGCACTCGCTGCAGGGAAGAGCACACTGAGGTAGCCACACGCTTCGATG
AC019257.8	CCCGCGTTAACCATACACCGAGGGTCATCGCCGTAAGGTGGGACCGAGGGCGCTCAAGACAGCGCTGATAGTGCCGATTGAGTTTGGTAGCCACACGCTTCGATG
AC019257.8	CCCGCGTTAACCATACACCGAGGGTCATCGCCGTAAGGTGGGACCGAGGGATAATGTTAGCAGAAACTTGTAAACTCCCTCACCTGCGAGGTAGCCACACGCTTCGATG
AC019257.8	CCCGCGTTAACCATACACCGAGGGTCATCGCCGTAAGGTGGGACCGAGGGTGAATCCAGCATGACCCTAACAAGTAAGCAAGAGCCGGTAGCCACACGCTTCGATG
AC019257.8	CCCGCGTTAACCATACACCGAGGGTCATCGCCGTAAGGTGGGACCGAGGGTAACCTTTTACATTCATGGCAGCAGTTCAAGGATCCTTTGAGGTAGCCACACGCTTCGATG
AC019257.8	CCCGCGTTAACCATACACCGAGGGTCATCGCCGTAAGGTGGGACCGAGGGGCCTGCTGTCATGGAGATAGGGTGATTTCATCCTGGGTAGCCACACGCTTCGATG
AC019257.8	CCCGCGTTAACCATACACCGAGGGTCATCGCCGTAAGGTGGGACCGAGGGGGAAGGCGTGGTCTGGTGACTCAGAAGCCAACACAGGTAGCCACACGCTTCGATG
AC019257.8	CCCGCGTTAACCATACACCGAGGGTCATCGCCGTAAGGTGGGACCGAGGGAGCAGGAGTTAATGGACCGGCCATCCATAGCGGTGGGTAGCCACACGCTTCGATG
AC019257.8	CCCGCGTTAACCATACACCGAGGGTCATCGCCGTAAGGTGGGACCGAGGGGCTGCAGGAGGGCACCGTGCAGAAGTATCCAGTAAGGTAGCCACACGCTTCGATG
AC019257.8	CCCGCGTTAACCATACACCGAGGGTCATCGCCGTAAGGTGGGACCGAGGGGAGTTCGGGGCTCTCAGAACACAGGGAGAATATGGGGTAGCCACACGCTTCGATG
AC019257.8	CCCGCGTTAACCATACACCGAGGGTCATCGCCGTAAGGTGGGACCGAGGGGTCAGGTATACGTAAATATTCCTTTCGGTCAGTTCAGCACGGGTAGCCACACGCTTCGATG
AC019257.8	CCCGCGTTAACCATACACCGAGGGTCATCGCCGTAAGGTGGGACCGAGGGTTTTAAATACGCGGGGCTAAGGGCCAACGACAAGAGGTAGCCACACGCTTCGATG
AC019257.8	CCCGCGTTAACCATACACCGAGGGTCATCGCCGTAAGGTGGGACCGAGGGGGTCACTGGCTTGGTCAGAAAACACATGCCAGGGTGGTAGCCACACGCTTCGATG
AC019257.8	CCCGCGTTAACCATACACCGAGGGTCATCGCCGTAAGGTGGGACCGAGGGAGGCATTCAAGAGGAAGTGAGTAATTCACTGAATTGATGGTGGTAGCCACACGCTTCGATG
AC019257.8	CCCGCGTTAACCATACACCGAGGGTCATCGCCGTAAGGTGGGACCGAGGGGGGGTCACAACAGCAATTGCGTTTCTAAAACATTGAAAACGGTAGCCACACGCTTCGATG
AC019257.8	CCCGCGTTAACCATACACCGAGGGTCATCGCCGTAAGGTGGGACCGAGGGCTGATCCTGTGGCTGGGTCCCAGGAGCCTTAACAAGGTAGCCACACGCTTCGATG
AC019257.8	CCCGCGTTAACCATACACCGAGGGTCATCGCCGTAAGGTGGGACCGAGGGGGCATTGAGAGAGCTGGATTGATTGATTAGACTCTTGCCGGTAGCCACACGCTTCGATG
AC019257.8	CCCGCGTTAACCATACACCGAGGGTCATCGCCGTAAGGTGGGACCGAGGGTGTGAAAACCATGTCTGTGTAGACTTGTTTTGTATGGACCAGGTAGCCACACGCTTCGATG
AC019257.8	CCCGCGTTAACCATACACCGAGGGTCATCGCCGTAAGGTGGGACCGAGGGGGATGGAGTTTCCTTATAACCTCTGGAGGGACAGTCCGGTAGCCACACGCTTCGATG
AC019257.8	CCCGCGTTAACCATACACCGAGGGTCATCGCCGTAAGGTGGGACCGAGGGCAGACACACACCGGGGTGTGTAAGCAGTGGAGGTTGGTAGCCACACGCTTCGATG
AC019257.8	CCCGCGTTAACCATACACCGAGGGTCATCGCCGTAAGGTGGGACCGAGGGCTGAGTCCCCTAGTACATGGTAGAGGCTGTAGACCGGTAGCCACACGCTTCGATG
AC019257.8	CCCGCGTTAACCATACACCGAGGGTCATCGCCGTAAGGTGGGACCGAGGGCTCTTGGGCACGTGGGTAGGCTCTCAGGATGACTCGGTAGCCACACGCTTCGATG
AC019257.8	CCCGCGTTAACCATACACCGAGGGTCATCGCCGTAAGGTGGGACCGAGGGCGGGTGGTGATCATTGTCCGTGGCACACAGAACACGGTAGCCACACGCTTCGATG
AC019257.8	CCCGCGTTAACCATACACCGAGGGTCATCGCCGTAAGGTGGGACCGAGGGTTTTATGGCTTTGCCAGGCTGCTGTTGACCTGCCAGGTAGCCACACGCTTCGATG
AC019257.8	CCCGCGTTAACCATACACCGAGGGTCATCGCCGTAAGGTGGGACCGAGGGTCATGTCTAATTTTGCATTTCCAGTGAAAGCAAGTGTTGGCGGTAGCCACACGCTTCGATG
AC019257.8	CCCGCGTTAACCATACACCGAGGGTCATCGCCGTAAGGTGGGACCGAGGGTCTTGCTAGTGCTGGTACTTGAATATCTGTATCATCCACCTGGTAGCCACACGCTTCGATG
AC019257.8	CCCGCGTTAACCATACACCGAGGGTCATCGCCGTAAGGTGGGACCGAGGGTTCTTCTTGTGAAGTTCTCTAAGGCTGACAAGTTACCTGGCGGTAGCCACACGCTTCGATG
AC019257.8	CCCGCGTTAACCATACACCGAGGGTCATCGCCGTAAGGTGGGACCGAGGGGGGCTCCGCAGGGTCCTCAGCATGATTCAGATTTCGGTAGCCACACGCTTCGATG
AC019257.8	CCCGCGTTAACCATACACCGAGGGTCATCGCCGTAAGGTGGGACCGAGGGTTTATGATGATGTTGAGAATGGGGATGAAGGTGGAAACAGCGGTAGCCACACGCTTCGATG
AC019257.8	CCCGCGTTAACCATACACCGAGGGTCATCGCCGTAAGGTGGGACCGAGGGTACGAAGAGCAGAGTGACTCGGAGTGCAAGAATGGGGTAGCCACACGCTTCGATG
AC019257.8	CCCGCGTTAACCATACACCGAGGGTCATCGCCGTAAGGTGGGACCGAGGGAGCAAGTACGTGTTCCCTGCACATGTGAGGGATGGGGTAGCCACACGCTTCGATG
AC019257.8	CCCGCGTTAACCATACACCGAGGGTCATCGCCGTAAGGTGGGACCGAGGGTGCTTGTGTTTTAATGTATTATGTGCTTTGCACGTAGCACCGGTAGCCACACGCTTCGATG
AC019257.8	CCCGCGTTAACCATACACCGAGGGTCATCGCCGTAAGGTGGGACCGAGGGCCTAAGACACAGCACATCTGCACTTTGCTTTAAGTGAGGGTAGCCACACGCTTCGATG
AC019257.8	CCCGCGTTAACCATACACCGAGGGTCATCGCCGTAAGGTGGGACCGAGGGTGTTAAGGGACAAAAGCTTCTAAACTGACCTGTGACAATCCGGTAGCCACACGCTTCGATG
AC019257.8	CCCGCGTTAACCATACACCGAGGGTCATCGCCGTAAGGTGGGACCGAGGGATGTCAGAGCTGTAAGGCGTGAATTCTGGAATTGGGGGTAGCCACACGCTTCGATG
AC019257.8	CCCGCGTTAACCATACACCGAGGGTCATCGCCGTAAGGTGGGACCGAGGGGCCAGGCCGTGCCACCGGTGTTTTGTTAGAGTTTTGGTAGCCACACGCTTCGATG
AC019257.8	CCCGCGTTAACCATACACCGAGGGTCATCGCCGTAAGGTGGGACCGAGGGAGGCTGAGATGGAAGCCACACGCAGTCCTTGTCTGGGTAGCCACACGCTTCGATG
AC019257.8	CCCGCGTTAACCATACACCGAGGGTCATCGCCGTAAGGTGGGACCGAGGGGAACGGATGCCCGCCATAGTGACAGTTGTCGATAAGGTAGCCACACGCTTCGATG
AC019257.8	CCCGCGTTAACCATACACCGAGGGTCATCGCCGTAAGGTGGGACCGAGGGCCCCAGTAAGCGGAGATTTCATTCCTGGACCTAGCGGTAGCCACACGCTTCGATG
AC019257.8	CCCGCGTTAACCATACACCGAGGGTCATCGCCGTAAGGTGGGACCGAGGGTGCCTACAATTCTCATATTCTGTGAACCTGGCTCGTGGTAGCCACACGCTTCGATG
AC019257.8	CCCGCGTTAACCATACACCGAGGGTCATCGCCGTAAGGTGGGACCGAGGGATTCACAAGTTCTTCCAGGAATTAGATCTTTTCTGCCACCGGGTAGCCACACGCTTCGATG
AC019257.8	CCCGCGTTAACCATACACCGAGGGTCATCGCCGTAAGGTGGGACCGAGGGTTAACAGCTGATAACTGAGGTGATATTTCGCTTGCTGTAGCGGTAGCCACACGCTTCGATG
AC019257.8	CCCGCGTTAACCATACACCGAGGGTCATCGCCGTAAGGTGGGACCGAGGGGGTGTGTGCCTCGGAGCGTGGGTTAAATGCTCTTCGGTAGCCACACGCTTCGATG
AC019257.8	CCCGCGTTAACCATACACCGAGGGTCATCGCCGTAAGGTGGGACCGAGGGGTATCCCAGAGGAGCCCTTGACTGTCTGGGCAGTGGGTAGCCACACGCTTCGATG
AC019257.8	CCCGCGTTAACCATACACCGAGGGTCATCGCCGTAAGGTGGGACCGAGGGCTGGGCTCTGCATTTCCAGCCTCTCCTACACGTCCGGTAGCCACACGCTTCGATG
AC019257.8	CCCGCGTTAACCATACACCGAGGGTCATCGCCGTAAGGTGGGACCGAGGGGCAGCACCAAGTTTTCTCGTTCAAAGGGTCACATTGGTAGCCACACGCTTCGATG
AC019257.8	CCCGCGTTAACCATACACCGAGGGTCATCGCCGTAAGGTGGGACCGAGGGCCTCAGCCACGTGCATCTGAAGTGTCTGTGACCACGGTAGCCACACGCTTCGATG
AC019257.8	CCCGCGTTAACCATACACCGAGGGTCATCGCCGTAAGGTGGGACCGAGGGTCTCAGGTTGGAGACCCTTGAAAATCCGTGCTGCCGGTAGCCACACGCTTCGATG
AC019257.8	CCCGCGTTAACCATACACCGAGGGTCATCGCCGTAAGGTGGGACCGAGGGTCCTGTCTAGCACAGAGAAGACCCTAGCCTGGTGTGGTAGCCACACGCTTCGATG
AC019257.8	CCCGCGTTAACCATACACCGAGGGTCATCGCCGTAAGGTGGGACCGAGGGAACTATTTGTGCATTTATCTCTCAAGGACCAACTGGGCTGGTAGCCACACGCTTCGATG
AC019257.8	CCCGCGTTAACCATACACCGAGGGTCATCGCCGTAAGGTGGGACCGAGGGGCCACTGCAGACGCTGCCAGCATCCTCTCAATGTAAAATGGTAGCCACACGCTTCGATG
AC019257.8	CCCGCGTTAACCATACACCGAGGGTCATCGCCGTAAGGTGGGACCGAGGGAAAAGATGAGAGATTTGATGGCAAGCACGGTGGGCGGTAGCCACACGCTTCGATG
AC019257.8	CCCGCGTTAACCATACACCGAGGGTCATCGCCGTAAGGTGGGACCGAGGGGACCTGAGTGTCGTGACAGTCTGTTCTGAGCGATGGGTAGCCACACGCTTCGATG
AC019257.8	CCCGCGTTAACCATACACCGAGGGTCATCGCCGTAAGGTGGGACCGAGGGTGTGATCATTCATATGTGTTGAATGGCACTCACTGGAAAGGGGTAGCCACACGCTTCGATG
AC019257.8	CCCGCGTTAACCATACACCGAGGGTCATCGCCGTAAGGTGGGACCGAGGGGGGAGGGGTGTGTGAGCTACATTTGGAGGTTTTCAGGTAGCCACACGCTTCGATG
AC019257.8	CCCGCGTTAACCATACACCGAGGGTCATCGCCGTAAGGTGGGACCGAGGGCATGGCGGCCCTCCAGTTTGTCAGTTTGCAGTTCTGGTAGCCACACGCTTCGATG
AC019257.8	CCCGCGTTAACCATACACCGAGGGTCATCGCCGTAAGGTGGGACCGAGGGCCCAAATCTGGGGTTGAGAAAGAGCAGGATGTAGAGGTAGCCACACGCTTCGATG
AC019257.8	CCCGCGTTAACCATACACCGAGGGTCATCGCCGTAAGGTGGGACCGAGGGGAGGCCGTGCGTGTTGTGTGGTGTTCATGGTGAACGGTAGCCACACGCTTCGATG
AC019257.8	CCCGCGTTAACCATACACCGAGGGTCATCGCCGTAAGGTGGGACCGAGGGCCTTTGAGAGGTCCCTGGGATGGGGACATCGGTTGGGTAGCCACACGCTTCGATG
AC019257.8	CCCGCGTTAACCATACACCGAGGGTCATCGCCGTAAGGTGGGACCGAGGGTTTTAAGGAATAAGAAATCAGATGGCAGGAGACGCCTCAGGGTAGCCACACGCTTCGATG
AC019257.8	CCCGCGTTAACCATACACCGAGGGTCATCGCCGTAAGGTGGGACCGAGGGGCGTCTGCAGTTAGTTGTTTTGCCATTTAATTCGAGGCGGTAGCCACACGCTTCGATG
AC019257.8	CCCGCGTTAACCATACACCGAGGGTCATCGCCGTAAGGTGGGACCGAGGGGAGTTGTTTGACATTTGTGCATGTTAGTGACTCACCTGTGGGTAGCCACACGCTTCGATG
AC019257.8	CCCGCGTTAACCATACACCGAGGGTCATCGCCGTAAGGTGGGACCGAGGGAATACCATAAATGGGGCAGGGAACATGTTTCACCATGGGTAGCCACACGCTTCGATG
AC019257.8	CCCGCGTTAACCATACACCGAGGGTCATCGCCGTAAGGTGGGACCGAGGGGTCCCGTTCTCACATCTCCCTCTCCGTCGCAGATGGGTAGCCACACGCTTCGATG
AC019257.8	CCCGCGTTAACCATACACCGAGGGTCATCGCCGTAAGGTGGGACCGAGGGCTGCTCAGTGCTTGGGTCTGAATCAGCCCTGCTGAGGTAGCCACACGCTTCGATG
AC019257.8	CCCGCGTTAACCATACACCGAGGGTCATCGCCGTAAGGTGGGACCGAGGGGTATTGGACTCTGTATTTATAGCACATTGGCCCTCCTGGGGTAGCCACACGCTTCGATG
AC019257.8	CCCGCGTTAACCATACACCGAGGGTCATCGCCGTAAGGTGGGACCGAGGGCAGGAATCTTTTCCTTGGTGAGGGGAGATTTGGAGTGGTAGCCACACGCTTCGATG
AC019257.8	CCCGCGTTAACCATACACCGAGGGTCATCGCCGTAAGGTGGGACCGAGGGTTTTCTAAACATCTAACGAAGGCGCAGTGGTCTGTGCGGTAGCCACACGCTTCGATG
AC019257.8	CCCGCGTTAACCATACACCGAGGGTCATCGCCGTAAGGTGGGACCGAGGGTCGGAGCCTTTGTGCACGGATGTCCTAAGGTCGAGGGTAGCCACACGCTTCGATG
AC019257.8	CCCGCGTTAACCATACACCGAGGGTCATCGCCGTAAGGTGGGACCGAGGGGGGTCGCTGTGACTCTGACCTGGCATTTCCTGGTTGGTAGCCACACGCTTCGATG
AC019257.8	CCCGCGTTAACCATACACCGAGGGTCATCGCCGTAAGGTGGGACCGAGGGAGGACGTGGGTAGCATTTGCTAATATCTGTACTTGGAAGGGGTAGCCACACGCTTCGATG
AC019257.8	CCCGCGTTAACCATACACCGAGGGTCATCGCCGTAAGGTGGGACCGAGGGCGGATACGATGTGTAATTGGTATGACATGGTGTAACTCAGGGGTAGCCACACGCTTCGATG
AC019257.8	CCCGCGTTAACCATACACCGAGGGTCATCGCCGTAAGGTGGGACCGAGGGAGGCCTTTTCCTCTTTCAGTCCTAATGAAGCCCTCGGTAGCCACACGCTTCGATG
AC019257.8	CCCGCGTTAACCATACACCGAGGGTCATCGCCGTAAGGTGGGACCGAGGGGGTGATGGAGACGGGCAGGTGCATTCTAATAAAATGGGTAGCCACACGCTTCGATG
AC019257.8	CCCGCGTTAACCATACACCGAGGGTCATCGCCGTAAGGTGGGACCGAGGGGGCAGCAAAGGACAGCCTTTGAGGAGGTGGCCATATTAGGTAGCCACACGCTTCGATG
AC019257.8	CCCGCGTTAACCATACACCGAGGGTCATCGCCGTAAGGTGGGACCGAGGGCCCCAACTGGAGCCCAGATTCCAGGAGCTGATCACGGTAGCCACACGCTTCGATG
AC019257.8	CCCGCGTTAACCATACACCGAGGGTCATCGCCGTAAGGTGGGACCGAGGGGGGGTACTCTTTTGCGGGTCAGTTGTAGAGATGCGGGTAGCCACACGCTTCGATG
AC019257.8	CCCGCGTTAACCATACACCGAGGGTCATCGCCGTAAGGTGGGACCGAGGGAAACTGTTTTGAGTTTTGGAAAGCTGTGCTTCTTAAGGCAGGTAGCCACACGCTTCGATG
AC019257.8	CCCGCGTTAACCATACACCGAGGGTCATCGCCGTAAGGTGGGACCGAGGGTCCAGTGAGAGAGACAGAAGAAATATACTAAGTGCCACCTCGGTAGCCACACGCTTCGATG
AC019257.8	CCCGCGTTAACCATACACCGAGGGTCATCGCCGTAAGGTGGGACCGAGGGATTGCCACTTTGCTATCTAGCTATTCAAATGGCACTTCTCCGGTAGCCACACGCTTCGATG
AC019257.8	CCCGCGTTAACCATACACCGAGGGTCATCGCCGTAAGGTGGGACCGAGGGTGAGGAAGAACAGAATTTGTTCATTGATGTTGACTGCAAGCGGTAGCCACACGCTTCGATG
AC019257.8	CCCGCGTTAACCATACACCGAGGGTCATCGCCGTAAGGTGGGACCGAGGGTTTGATGCTGGTTGGTAAATATTTGCTGTCTCAAACTCTGCGGTAGCCACACGCTTCGATG
AC019257.8	CCCGCGTTAACCATACACCGAGGGTCATCGCCGTAAGGTGGGACCGAGGGCAGCACCCCTGCCCCTGAGTGTAGCTGTGAGAAAGGGTAGCCACACGCTTCGATG
AC019257.8	CCCGCGTTAACCATACACCGAGGGTCATCGCCGTAAGGTGGGACCGAGGGTTTTACTTTCACAGAGACAGAGTGTGGGTTTGTATGGTCAGGGTAGCCACACGCTTCGATG
AC019257.8	CCCGCGTTAACCATACACCGAGGGTCATCGCCGTAAGGTGGGACCGAGGGACCAAGTTTGCAGGCCTTTAGCAGCAGGGGCTGATAGGTAGCCACACGCTTCGATG
AC019257.8	CCCGCGTTAACCATACACCGAGGGTCATCGCCGTAAGGTGGGACCGAGGGGCGAGGTGCAAATCATGGACACCAGGATGGATAGGGGTAGCCACACGCTTCGATG
AC019257.8	CCCGCGTTAACCATACACCGAGGGTCATCGCCGTAAGGTGGGACCGAGGGTGATACAGGTAGGCAGATAGAGCAAGAGAGAGCATTGTGGTAGCCACACGCTTCGATG
AC019257.8	CCCGCGTTAACCATACACCGAGGGTCATCGCCGTAAGGTGGGACCGAGGGGATGACTGAAGTATTAGTTTTGTCAGCAGCATCACACGAGTGGTAGCCACACGCTTCGATG
AC019257.8	CCCGCGTTAACCATACACCGAGGGTCATCGCCGTAAGGTGGGACCGAGGGTGTTGAGGAGCTGTCACTCATGGGTGTGCATGCTCGGTAGCCACACGCTTCGATG
AC019257.8	CCCGCGTTAACCATACACCGAGGGTCATCGCCGTAAGGTGGGACCGAGGGGTGCCCGGTCCCTGGTGTGTTTCACTGCATTTCATGGTAGCCACACGCTTCGATG
AC019257.8	CCCGCGTTAACCATACACCGAGGGTCATCGCCGTAAGGTGGGACCGAGGGTAAGGAAGCCTGGACTCGGAGGAGGCTGATCATCAGGTAGCCACACGCTTCGATG
AC019257.8	CCCGCGTTAACCATACACCGAGGGTCATCGCCGTAAGGTGGGACCGAGGGGGGGTGGTTGACAGCCTTTACCAGGAACAGAGGATGGTAGCCACACGCTTCGATG
AC019257.8	CCCGCGTTAACCATACACCGAGGGTCATCGCCGTAAGGTGGGACCGAGGGTCATGGCTGAACACCTTCTTGCCAGTCCTATGAGGGGTAGCCACACGCTTCGATG
AC019257.8	CCCGCGTTAACCATACACCGAGGGTCATCGCCGTAAGGTGGGACCGAGGGTATCTGGGGCCCTCACTGCATGTGGGGTACCTATTGGTAGCCACACGCTTCGATG
AC019257.8	CCCGCGTTAACCATACACCGAGGGTCATCGCCGTAAGGTGGGACCGAGGGCCTGCACTCTGAGAACTTACTGTAGCGATGAAGCCGGTAGCCACACGCTTCGATG
AC019257.8	CCCGCGTTAACCATACACCGAGGGTCATCGCCGTAAGGTGGGACCGAGGGAAAATAGCAAAAGAAGGGAAAAGCACAGGGGAAATGCTGGTAGCCACACGCTTCGATG
AC019257.8	CCCGCGTTAACCATACACCGAGGGTCATCGCCGTAAGGTGGGACCGAGGGGTGTGAGTGACTCAGGACCAGAAGAGTCAGGAGACGGTAGCCACACGCTTCGATG
AC019257.8	CCCGCGTTAACCATACACCGAGGGTCATCGCCGTAAGGTGGGACCGAGGGCGTGAGGAAACACTGAGTTGGGTGAGGAGTCTGTGGGTAGCCACACGCTTCGATG
AC019257.8	CCCGCGTTAACCATACACCGAGGGTCATCGCCGTAAGGTGGGACCGAGGGAGGGTTTGTGAGAAGACGCTAGATGGGATGAGGGTGGTAGCCACACGCTTCGATG
AC019257.8	CCCGCGTTAACCATACACCGAGGGTCATCGCCGTAAGGTGGGACCGAGGGCTGAGGAGAGGTGAAAGTTCTGAGGAGACACTGAGTGGTAGCCACACGCTTCGATG
AC019257.8	CCCGCGTTAACCATACACCGAGGGTCATCGCCGTAAGGTGGGACCGAGGGAGGAGACAGTGAGTGGGATGAGGGTTTATGAGGAGGGTAGCCACACGCTTCGATG
AC019257.8	CCCGCGTTAACCATACACCGAGGGTCATCGCCGTAAGGTGGGACCGAGGGACACTAGGTAGGGTGAATGTTTTGAGGAGACACTTAGTGGGGTAGCCACACGCTTCGATG
AC019257.8	CCCGCGTTAACCATACACCGAGGGTCATCGCCGTAAGGTGGGACCGAGGGGTGAGGTTTGTGAGGAAACACAGAGTGTGGTAAGGGGGTAGCCACACGCTTCGATG
AC019257.8	CCCGCGTTAACCATACACCGAGGGTCATCGCCGTAAGGTGGGACCGAGGGAGTCACGGAGTGCAGTGAGAGTTGTGAGGAAACATGGTAGCCACACGCTTCGATG
AC019257.8	CCCGCGTTAACCATACACCGAGGGTCATCGCCGTAAGGTGGGACCGAGGGTGAGCTTTCTTAGGAGACACTGAGTGGGTAAGAGTTGTGGTAGCCACACGCTTCGATG
AC019257.8	CCCGCGTTAACCATACACCGAGGGTCATCGCCGTAAGGTGGGACCGAGGGTTGAGGAGACACTGAGTAGGGTAAGGAGTCTGTGTGGTAGCCACACGCTTCGATG
AC019257.8	CCCGCGTTAACCATACACCGAGGGTCATCGCCGTAAGGTGGGACCGAGGGGTGAGGGTTGCGAGGAGACATTGAGTGGGATGAGGGGTAGCCACACGCTTCGATG
AC019257.8	CCCGCGTTAACCATACACCGAGGGTCATCGCCGTAAGGTGGGACCGAGGGAGCAGACACTTCATGGGAGGAGGGTTTGTGAGAAGGGTAGCCACACGCTTCGATG
AC019257.8	CCCGCGTTAACCATACACCGAGGGTCATCGCCGTAAGGTGGGACCGAGGGGAATAGGGTGAGGGTTGTGAAGAGACACTGAGTGGGGTAGCCACACGCTTCGATG
AC019257.8	CCCGCGTTAACCATACACCGAGGGTCATCGCCGTAAGGTGGGACCGAGGGGAGTTTTGAGGAGTCACTGAGTGTGTAAGGGTCTGTGGGTAGCCACACGCTTCGATG
AC019257.8	CCCGCGTTAACCATACACCGAGGGTCATCGCCGTAAGGTGGGACCGAGGGGTCCGTGGGGTGTCACTGGGTAAGAGTCGAGGTTCGGTAGCCACACGCTTCGATG
AC019257.8	CCCGCGTTAACCATACACCGAGGGTCATCGCCGTAAGGTGGGACCGAGGGTTTTGTTGTATGGCACTTTTCCAAGGGCCTGTCTGGGTAGCCACACGCTTCGATG
AC019257.8	CCCGCGTTAACCATACACCGAGGGTCATCGCCGTAAGGTGGGACCGAGGGTTGGGTACTGATTTTGGTGGATTTGCTCAGCGAATTGGTAGCCACACGCTTCGATG
AC019257.8	CCCGCGTTAACCATACACCGAGGGTCATCGCCGTAAGGTGGGACCGAGGGTGTGTTGTCCATGAGAGTTTTCTCTTGAGTGGTTAAATGGGGGTAGCCACACGCTTCGATG
AC019257.8	CCCGCGTTAACCATACACCGAGGGTCATCGCCGTAAGGTGGGACCGAGGGGTCCCCATTCCCGGTGAGGACATGAGGAAGGTCAGGGTAGCCACACGCTTCGATG
AC019257.8	CCCGCGTTAACCATACACCGAGGGTCATCGCCGTAAGGTGGGACCGAGGGGGGGCTGCATTCAGGATGGATTTCTCCTCTATGACGGTAGCCACACGCTTCGATG
AC019257.8	CCCGCGTTAACCATACACCGAGGGTCATCGCCGTAAGGTGGGACCGAGGGGGAGGCTCCCTGTCCCACCCCTTAGTGGGCATATAATGGTAGCCACACGCTTCGATG
AC019257.8	CCCGCGTTAACCATACACCGAGGGTCATCGCCGTAAGGTGGGACCGAGGGATCACGTGCAGTAGCCATGAAACCCAGAATATTGGTGGTAGCCACACGCTTCGATG
AC019257.8	CCCGCGTTAACCATACACCGAGGGTCATCGCCGTAAGGTGGGACCGAGGGCCCCACAACTGTGACTCAGGAGCCTTGGGAGAGTGGGTAGCCACACGCTTCGATG
AC019257.8	CCCGCGTTAACCATACACCGAGGGTCATCGCCGTAAGGTGGGACCGAGGGTTTGATGATGGGAGGGGTTGCTTGGCCTTTGGGTTGGTAGCCACACGCTTCGATG
AC019257.8	CCCGCGTTAACCATACACCGAGGGTCATCGCCGTAAGGTGGGACCGAGGGTGACGTTTCCTGTGAATCAGTCAGTAGCAGCAGCTGGTAGCCACACGCTTCGATG
AC019257.8	CCCGCGTTAACCATACACCGAGGGTCATCGCCGTAAGGTGGGACCGAGGGAAAATGCTCTTTGCCCGCTAGGTGGCAACGCAGTCGGTAGCCACACGCTTCGATG
AC019257.8	CCCGCGTTAACCATACACCGAGGGTCATCGCCGTAAGGTGGGACCGAGGGTCATATGCGGGAGTGCGCATGCTGGTTTAGGAGAAGGTAGCCACACGCTTCGATG
AC019257.8	CCCGCGTTAACCATACACCGAGGGTCATCGCCGTAAGGTGGGACCGAGGGAGTACAATGATCACTAGCTGGACTGTGTTTAGAATGAGGGAGGTAGCCACACGCTTCGATG
AC019257.8	CCCGCGTTAACCATACACCGAGGGTCATCGCCGTAAGGTGGGACCGAGGGCCGGGCGTCCTCATAGGCCTTTCACGGGATCTTACGGTAGCCACACGCTTCGATG
AC019257.8	CCCGCGTTAACCATACACCGAGGGTCATCGCCGTAAGGTGGGACCGAGGGTTTACTGTCCACATTCTTGGCCTCATAGGTAGATCTTTGGAGGTAGCCACACGCTTCGATG
AC019257.8	CCCGCGTTAACCATACACCGAGGGTCATCGCCGTAAGGTGGGACCGAGGGACTGTCTTTGCTCATTTTGTCTTAGCAATATGAGAAGCCGCGGTAGCCACACGCTTCGATG
AC019257.8	CCCGCGTTAACCATACACCGAGGGTCATCGCCGTAAGGTGGGACCGAGGGAAGCTGAAGACGGTGTTCTACCGAGTCAAAGAGATCGGTAGCCACACGCTTCGATG
AC019257.8	CCCGCGTTAACCATACACCGAGGGTCATCGCCGTAAGGTGGGACCGAGGGGGCGATGTCTTCGTGGCTTCGGTAATTAAGCTGGGGGTAGCCACACGCTTCGATG
AC019257.8	CCCGCGTTAACCATACACCGAGGGTCATCGCCGTAAGGTGGGACCGAGGGGATGTCCATGGGGCTCTCCATGCACCTGTCCTCTCGGTAGCCACACGCTTCGATG
AC019257.8	CCCGCGTTAACCATACACCGAGGGTCATCGCCGTAAGGTGGGACCGAGGGCTGCAAGCTGACAAGTGTGCAGTTCTCTCTAAAGGGGTAGCCACACGCTTCGATG
AC019257.8	CCCGCGTTAACCATACACCGAGGGTCATCGCCGTAAGGTGGGACCGAGGGTGGATCTTTACCAGGGAGGCCAAGGCGTTAGAAAGGGTAGCCACACGCTTCGATG
AC019257.8	CCCGCGTTAACCATACACCGAGGGTCATCGCCGTAAGGTGGGACCGAGGGAACAATATGCACTTTATCGAGTCTTGGATGCCCCATTAGACGGTAGCCACACGCTTCGATG
AC019257.8	CCCGCGTTAACCATACACCGAGGGTCATCGCCGTAAGGTGGGACCGAGGGTTTTAAGCCCTCACACAGGTTCTCTTCCTGATCTAGGTGGTAGCCACACGCTTCGATG
AC019257.8	CCCGCGTTAACCATACACCGAGGGTCATCGCCGTAAGGTGGGACCGAGGGTGGGAAAATTCCTAGATGTTTTCTCAAACTTTTGCCCTTGGGGTAGCCACACGCTTCGATG
AC019257.8	CCCGCGTTAACCATACACCGAGGGTCATCGCCGTAAGGTGGGACCGAGGGCTGTAGCTTCTGTTGTGTAGATACAGGCTTTCGGCCGGTAGCCACACGCTTCGATG
AC019257.8	CCCGCGTTAACCATACACCGAGGGTCATCGCCGTAAGGTGGGACCGAGGGCCTGAACACTTCCTGGCAGGAGAAAGGGTTAGCTGGGTAGCCACACGCTTCGATG
AC019257.8	CCCGCGTTAACCATACACCGAGGGTCATCGCCGTAAGGTGGGACCGAGGGATTTTGATGAAAACATTCCTGCTATCAATGCCAGTCACACCGGTAGCCACACGCTTCGATG
AC019257.8	CCCGCGTTAACCATACACCGAGGGTCATCGCCGTAAGGTGGGACCGAGGGATTGATAGCAAGGGCAAATGTTTCTGCCTCTTAACAGAAACGGTAGCCACACGCTTCGATG
AC019257.8	CCCGCGTTAACCATACACCGAGGGTCATCGCCGTAAGGTGGGACCGAGGGCCCCATTTCTAGGGTGTGGTTGAGGCCTGTTTCTCGGTAGCCACACGCTTCGATG
AC019257.8	CCCGCGTTAACCATACACCGAGGGTCATCGCCGTAAGGTGGGACCGAGGGCTTTCTTGCCTGGAGGTTGAACCCACCAAGTGAGAGGTAGCCACACGCTTCGATG
AC019257.8	CCCGCGTTAACCATACACCGAGGGTCATCGCCGTAAGGTGGGACCGAGGGCCCAAATTACCATGGTTTTGAACAAGGATGTCAGAAAGTGCGGTAGCCACACGCTTCGATG
AC019257.8	CCCGCGTTAACCATACACCGAGGGTCATCGCCGTAAGGTGGGACCGAGGGTATGAAAACATCACAGTGACCGAAAGAGTATTTTGAGGGCGGGTAGCCACACGCTTCGATG
AC019257.8	CCCGCGTTAACCATACACCGAGGGTCATCGCCGTAAGGTGGGACCGAGGGGGATGCATACAGTGAATATGTGAACAATTTCAGCACAGCCGGTAGCCACACGCTTCGATG
AC019257.8	CCCGCGTTAACCATACACCGAGGGTCATCGCCGTAAGGTGGGACCGAGGGAAGAAGTCAAGATCAGATCCCAAAGTTACCTTTCCCTCACTGGTAGCCACACGCTTCGATG
AC019257.8	CCCGCGTTAACCATACACCGAGGGTCATCGCCGTAAGGTGGGACCGAGGGGGAGCACGTCCCCTGATGGGTGTGGGTTAGCGTTATTTAATGGTAGCCACACGCTTCGATG
AC019257.8	CCCGCGTTAACCATACACCGAGGGTCATCGCCGTAAGGTGGGACCGAGGGGTGGGATGCGTGTCCGAGGCTGTGTTCTGACAGTTTGGTAGCCACACGCTTCGATG
AC019257.8	CCCGCGTTAACCATACACCGAGGGTCATCGCCGTAAGGTGGGACCGAGGGGAGCCCCTCATTTGCATGATAAACCCCGGGGACAAGGTAGCCACACGCTTCGATG
AC019257.8	CCCGCGTTAACCATACACCGAGGGTCATCGCCGTAAGGTGGGACCGAGGGGCTACCTGGAGCGAGTGAACACAGGGCAAGTATTCGGTAGCCACACGCTTCGATG
AC019257.8	CCCGCGTTAACCATACACCGAGGGTCATCGCCGTAAGGTGGGACCGAGGGCTGGAGCACAGTCTGTGGCCCATGGAGGTTTGCTAGGTAGCCACACGCTTCGATG
AC019257.8	CCCGCGTTAACCATACACCGAGGGTCATCGCCGTAAGGTGGGACCGAGGGCTCCCTCTGGGGATTTTGCTGTACTCCCATTAAGGGGTAGCCACACGCTTCGATG
AC019257.8	CCCGCGTTAACCATACACCGAGGGTCATCGCCGTAAGGTGGGACCGAGGGCCCAGGTCAACATTGCCCAACAGCCTTGGTAGCAAGGTAGCCACACGCTTCGATG
AC019257.8	CCCGCGTTAACCATACACCGAGGGTCATCGCCGTAAGGTGGGACCGAGGGCCACTGCACATCCCTGATGTGCTCAGGGAGAGGAGGGTAGCCACACGCTTCGATG
AC019257.8	CCCGCGTTAACCATACACCGAGGGTCATCGCCGTAAGGTGGGACCGAGGGCAAAGCGGAAGCCCCTAGAGCAGGTGCAGAAAGTGGGTAGCCACACGCTTCGATG
AC019257.8	CCCGCGTTAACCATACACCGAGGGTCATCGCCGTAAGGTGGGACCGAGGGAAGACAAGGTGCAGGCTTTTGACTTTCCCGAGTGTGGTAGCCACACGCTTCGATG
AC019257.8	CCCGCGTTAACCATACACCGAGGGTCATCGCCGTAAGGTGGGACCGAGGGCTCCAGGTAAGTGCTTCACGGAGACCTCCTCAAGCGGTAGCCACACGCTTCGATG
AC019257.8	CCCGCGTTAACCATACACCGAGGGTCATCGCCGTAAGGTGGGACCGAGGGCTTGGTTATCAGTGGCCCACAGGTCACAGCTCCCTGGTAGCCACACGCTTCGATG
AC019257.8	CCCGCGTTAACCATACACCGAGGGTCATCGCCGTAAGGTGGGACCGAGGGAAAATGATTCTCGCCTCTGTGCCCAGAGGGGATGGGGTAGCCACACGCTTCGATG
AC019257.8	CCCGCGTTAACCATACACCGAGGGTCATCGCCGTAAGGTGGGACCGAGGGCAAAACATACCCATCACTGATTTAACAGCAAATCACCGAGGGGTAGCCACACGCTTCGATG
AC019257.8	CCCGCGTTAACCATACACCGAGGGTCATCGCCGTAAGGTGGGACCGAGGGAAACTAAGGATTCTCAATTGGATACCTGTGGCTGTGAACAGGTAGCCACACGCTTCGATG
AC019257.8	CCCGCGTTAACCATACACCGAGGGTCATCGCCGTAAGGTGGGACCGAGGGGGACGGCCTCTAGGTCACGTCTGATGCAGTGTGTGGGTAGCCACACGCTTCGATG
AC019257.8	CCCGCGTTAACCATACACCGAGGGTCATCGCCGTAAGGTGGGACCGAGGGCCCTGTAGGCTGCGGGGCTCAGCACCCATTTTATTTAGGTAGCCACACGCTTCGATG
AC019257.8	CCCGCGTTAACCATACACCGAGGGTCATCGCCGTAAGGTGGGACCGAGGGTTTTCTAATTAAATCAGAGGACTTTGCTTGGACTGCCTGCTGGTAGCCACACGCTTCGATG
AC019257.8	CCCGCGTTAACCATACACCGAGGGTCATCGCCGTAAGGTGGGACCGAGGGTATTAGAGCCGATTAAGATGAACTGGTGGAGTCATCGCCGGTAGCCACACGCTTCGATG
AC019257.8	CCCGCGTTAACCATACACCGAGGGTCATCGCCGTAAGGTGGGACCGAGGGTAAAATATCGACATGGGCTCTTTCCATGGTTAGGTTGATGGGGTAGCCACACGCTTCGATG
AC019257.8	CCCGCGTTAACCATACACCGAGGGTCATCGCCGTAAGGTGGGACCGAGGGCACAGCTGGGAGAGTGTCACCAGGCTGTGAACCATGGTAGCCACACGCTTCGATG
AC019257.8	CCCGCGTTAACCATACACCGAGGGTCATCGCCGTAAGGTGGGACCGAGGGTTTTCCGAAATACATTCTTTTAGACAGAAGGGGTGGGCGGGTAGCCACACGCTTCGATG
AC019257.8	CCCGCGTTAACCATACACCGAGGGTCATCGCCGTAAGGTGGGACCGAGGGCATGGCCTGCCTGTTACACACTGCGCCGTTTACAAGGTAGCCACACGCTTCGATG
AC019257.8	CCCGCGTTAACCATACACCGAGGGTCATCGCCGTAAGGTGGGACCGAGGGTTCAGTGTGCTCTTCCAGATCGTCACCAGCAGAGTGGTAGCCACACGCTTCGATG
AC019257.8	CCCGCGTTAACCATACACCGAGGGTCATCGCCGTAAGGTGGGACCGAGGGTACGTAGGTCAGTTTGCACACAGCTCTCCCCGTCCGGTAGCCACACGCTTCGATG
AC019257.8	CCCGCGTTAACCATACACCGAGGGTCATCGCCGTAAGGTGGGACCGAGGGTTTCCCACACAGGGTCTGTTGCCCCTGAAGGAGAAGGTAGCCACACGCTTCGATG
AC019257.8	CCCGCGTTAACCATACACCGAGGGTCATCGCCGTAAGGTGGGACCGAGGGTCCTAGATGTGCCGAGCAGTTTCCCTCAGGGACACGGTAGCCACACGCTTCGATG
AC019257.8	CCCGCGTTAACCATACACCGAGGGTCATCGCCGTAAGGTGGGACCGAGGGGAGCAGGGTGGGTCCACGTACTTTGGAAGAGGCAGGGTAGCCACACGCTTCGATG
AC019257.8	CCCGCGTTAACCATACACCGAGGGTCATCGCCGTAAGGTGGGACCGAGGGCTGCTCTCCGGTCTTGCCTGCGTTCTTCCTGGTTAGGTAGCCACACGCTTCGATG
AC019257.8	CCCGCGTTAACCATACACCGAGGGTCATCGCCGTAAGGTGGGACCGAGGGCAGTGAAACCGGCTCACCCTGGCTATGCTGGTACTGGTAGCCACACGCTTCGATG
AC019257.8	CCCGCGTTAACCATACACCGAGGGTCATCGCCGTAAGGTGGGACCGAGGGGTCAGTTTCTCCCATGGATCCAGAAACATCCATTGGCGGTAGCCACACGCTTCGATG
AC019257.8	CCCGCGTTAACCATACACCGAGGGTCATCGCCGTAAGGTGGGACCGAGGGTGATAATAACAGCAGCGAGAAACTTCACTTTTCTCCTTCCCGGTAGCCACACGCTTCGATG
AC019257.8	CCCGCGTTAACCATACACCGAGGGTCATCGCCGTAAGGTGGGACCGAGGGTTAATTCTGAGAAAGAGTGTTTCAAGTTCACGTTTGCCCCTGGTAGCCACACGCTTCGATG
AC019257.8	CCCGCGTTAACCATACACCGAGGGTCATCGCCGTAAGGTGGGACCGAGGGCTGGGAAACAAAAGGCCCTGCATAAAACCAAGGTGGGTAGCCACACGCTTCGATG
AC019257.8	CCCGCGTTAACCATACACCGAGGGTCATCGCCGTAAGGTGGGACCGAGGGTTTTGCTGGCTGTTGTTGTTGATTTGTGCCACATACGGTAGCCACACGCTTCGATG
AC019257.8	CCCGCGTTAACCATACACCGAGGGTCATCGCCGTAAGGTGGGACCGAGGGCCTCCCTTTGACCTCCTCGTGCTTGTCTGAAACCTGGTAGCCACACGCTTCGATG
AC019257.8	CCCGCGTTAACCATACACCGAGGGTCATCGCCGTAAGGTGGGACCGAGGGTGCTGTGTGAGTTGACACCATGGGTGCAGTATTCGGGTAGCCACACGCTTCGATG
AC019257.8	CCCGCGTTAACCATACACCGAGGGTCATCGCCGTAAGGTGGGACCGAGGGACTGGTGTTTTGAAGAAAGTAGCTGGACCCATCTGTGGTAGCCACACGCTTCGATG
AC019257.8	CCCGCGTTAACCATACACCGAGGGTCATCGCCGTAAGGTGGGACCGAGGGGAATCTATCATCATCGTGAGCATCGTTCCAAGTGCACAGGTAGCCACACGCTTCGATG
AC019257.8	CCCGCGTTAACCATACACCGAGGGTCATCGCCGTAAGGTGGGACCGAGGGCCAGGATGGCAGATGCCACTGCCTCCTTTCCATTGGGTAGCCACACGCTTCGATG
AC019257.8	CCCGCGTTAACCATACACCGAGGGTCATCGCCGTAAGGTGGGACCGAGGGGCTGCCTCTTCAGATGGCCCTGACAGAGCTCGAAAGGTAGCCACACGCTTCGATG
AC019257.8	CCCGCGTTAACCATACACCGAGGGTCATCGCCGTAAGGTGGGACCGAGGGGCAAATAGCCAAAGCCATAAACGAAAGATACCTGAACAAGGGGTAGCCACACGCTTCGATG
AC019257.8	CCCGCGTTAACCATACACCGAGGGTCATCGCCGTAAGGTGGGACCGAGGGATACTAATCTTTTGGATCGTTTGGAGTAATTCCCTTCGCCCGGTAGCCACACGCTTCGATG
AC019257.8	CCCGCGTTAACCATACACCGAGGGTCATCGCCGTAAGGTGGGACCGAGGGGTGAAAAGAGATGCAGGACCCAGAAGGCGGCAGTTGGTAGCCACACGCTTCGATG
AC019257.8	CCCGCGTTAACCATACACCGAGGGTCATCGCCGTAAGGTGGGACCGAGGGTGTCTGCAGCAGTACTCTGAATTTATGTGGGCTTTCCGGTAGCCACACGCTTCGATG
AC019257.8	CCCGCGTTAACCATACACCGAGGGTCATCGCCGTAAGGTGGGACCGAGGGTACACTTTAAGCCACATATTTTCCCCATTTCTCCAAGTGGTGGTAGCCACACGCTTCGATG
AC019257.8	CCCGCGTTAACCATACACCGAGGGTCATCGCCGTAAGGTGGGACCGAGGGACTTGAACCTCCGAATACACATGGGGCACGGAGCAGGTAGCCACACGCTTCGATG
AC019257.8	CCCGCGTTAACCATACACCGAGGGTCATCGCCGTAAGGTGGGACCGAGGGGCCCAGGAAGAGGGGATGATGCTTCGCACTGAATGGGTAGCCACACGCTTCGATG
AC019257.8	CCCGCGTTAACCATACACCGAGGGTCATCGCCGTAAGGTGGGACCGAGGGGGTTGCTCAGAGCTGGGCAGCAGCGTAGGTTTAGAGGTAGCCACACGCTTCGATG
AC019257.8	CCCGCGTTAACCATACACCGAGGGTCATCGCCGTAAGGTGGGACCGAGGGGGTAGTGTGACTTCTACATCGCATACCATTGTCTTGGTGGTAGCCACACGCTTCGATG
AC019257.8	CCCGCGTTAACCATACACCGAGGGTCATCGCCGTAAGGTGGGACCGAGGGAAAATTACAAAACAATTCCTTGCATTCCTCACCGTTCCTGGGGTAGCCACACGCTTCGATG
AC019257.8	CCCGCGTTAACCATACACCGAGGGTCATCGCCGTAAGGTGGGACCGAGGGGGTGAAAGTCTGTGAGGAAGGAGGCGGATGTTCAGGGTAGCCACACGCTTCGATG
AC019257.8	CCCGCGTTAACCATACACCGAGGGTCATCGCCGTAAGGTGGGACCGAGGGCGCAGTCACGGGGAACATAGGAACGATTTCCGTAAGGTAGCCACACGCTTCGATG
AC019257.8	CCCGCGTTAACCATACACCGAGGGTCATCGCCGTAAGGTGGGACCGAGGGTTTTCTTTTCCGGGTAAACTGAACTGTGGTCCCTGGGGTAGCCACACGCTTCGATG
AC019257.8	CCCGCGTTAACCATACACCGAGGGTCATCGCCGTAAGGTGGGACCGAGGGTTACAACGACAGAGGAGAGATTGTTAAAACCAAAGAACGCCGGTAGCCACACGCTTCGATG
AC019257.8	CCCGCGTTAACCATACACCGAGGGTCATCGCCGTAAGGTGGGACCGAGGGTAGTAGTCCTACCATCATCACATGTTACCTTTGCCTAAGGGGGTAGCCACACGCTTCGATG
AC019257.8	CCCGCGTTAACCATACACCGAGGGTCATCGCCGTAAGGTGGGACCGAGGGACGTAGAGGTTTATATACTCTTTAAACAGGGCTGATGGCGGGGTAGCCACACGCTTCGATG
AC019257.8	CCCGCGTTAACCATACACCGAGGGTCATCGCCGTAAGGTGGGACCGAGGGCCCCATTTTCCAGCGGCCAGATATATCTGCCTGCCGGTAGCCACACGCTTCGATG
AC019257.8	CCCGCGTTAACCATACACCGAGGGTCATCGCCGTAAGGTGGGACCGAGGGCTGCCTGCGAGGGACAGGTTTTCATTGTTGCTTTTGGTAGCCACACGCTTCGATG
AC019257.8	CCCGCGTTAACCATACACCGAGGGTCATCGCCGTAAGGTGGGACCGAGGGGTAAGAGAAAGAACCCTGTTCATTTGACTCATACCCCATGGGGTAGCCACACGCTTCGATG
AC019257.8	CCCGCGTTAACCATACACCGAGGGTCATCGCCGTAAGGTGGGACCGAGGGGATGCTTAGAATTGCGAGGATGCAGAGTAAGGTGTCTGGTAGCCACACGCTTCGATG
AC019257.8	CCCGCGTTAACCATACACCGAGGGTCATCGCCGTAAGGTGGGACCGAGGGTCACTTAACAGTATGGCTTCCAAGTTTAACTGTCCCAGAACGGTAGCCACACGCTTCGATG
AC019257.8	CCCGCGTTAACCATACACCGAGGGTCATCGCCGTAAGGTGGGACCGAGGGTCCTTGTTGAGTCTTTTCCGCATTCATCACTGATGTTTGTGGTAGCCACACGCTTCGATG
AC019257.8	CCCGCGTTAACCATACACCGAGGGTCATCGCCGTAAGGTGGGACCGAGGGAGTACGTTTAAAATTCTCCCGCTGCCAGACGTGGTGGTAGCCACACGCTTCGATG
AC019257.8	CCCGCGTTAACCATACACCGAGGGTCATCGCCGTAAGGTGGGACCGAGGGCTCAGCTGTGCTTACTGCTAGAGGATTCCTTAAAATAACGCGGTAGCCACACGCTTCGATG
AC019257.8	CCCGCGTTAACCATACACCGAGGGTCATCGCCGTAAGGTGGGACCGAGGGTTTTGCGAAGTGCAGTGGTGAGTCGCAATTCCTTTGGTAGCCACACGCTTCGATG
AC019257.8	CCCGCGTTAACCATACACCGAGGGTCATCGCCGTAAGGTGGGACCGAGGGACAGTGCCCGAAGGTGATGAGATGAGAATGCATTTGGTAGCCACACGCTTCGATG
AC019257.8	CCCGCGTTAACCATACACCGAGGGTCATCGCCGTAAGGTGGGACCGAGGGTTCAAAGAGGAGGAATCGGAATTTTGGTAAGAACTCATGGGGGTAGCCACACGCTTCGATG
AC019257.8	CCCGCGTTAACCATACACCGAGGGTCATCGCCGTAAGGTGGGACCGAGGGCTTTCCTCTTACTGTGTCTGAATTGTTCTTCCTCCTTTCCCGGTAGCCACACGCTTCGATG
AC019257.8	CCCGCGTTAACCATACACCGAGGGTCATCGCCGTAAGGTGGGACCGAGGGTTCCTGTATGGACTGGATGTCCTCATGGAGGGCAGGGTAGCCACACGCTTCGATG
AC019257.8	CCCGCGTTAACCATACACCGAGGGTCATCGCCGTAAGGTGGGACCGAGGGGCTCCCAGCCAGTCAGGTGCTCAGTCCAATGCATAGGTAGCCACACGCTTCGATG
AC019257.8	CCCGCGTTAACCATACACCGAGGGTCATCGCCGTAAGGTGGGACCGAGGGTGATCACTAAGTGAGAATAATGGTTGATTCTGGAGGGTGGGGGTAGCCACACGCTTCGATG
AC019257.8	CCCGCGTTAACCATACACCGAGGGTCATCGCCGTAAGGTGGGACCGAGGGATCTCTATCCACATAGGAGACTTTTCCTGGTAATCGAGCACGGTAGCCACACGCTTCGATG
AC019257.8	CCCGCGTTAACCATACACCGAGGGTCATCGCCGTAAGGTGGGACCGAGGGTCCTGTTAAGCCTTTATGGAAAACCTCGGAGCTTCCGGTAGCCACACGCTTCGATG
AC019257.8	CCCGCGTTAACCATACACCGAGGGTCATCGCCGTAAGGTGGGACCGAGGGTTCGAGGCCTCTTTATGGCAGCAAGTGGGGACTCAGGTAGCCACACGCTTCGATG
AC019257.8	CCCGCGTTAACCATACACCGAGGGTCATCGCCGTAAGGTGGGACCGAGGGTTGTGAGAAAGTCTGAAGAGTTACAATTCAGCAGTGGGAAGGTAGCCACACGCTTCGATG
AC019257.8	CCCGCGTTAACCATACACCGAGGGTCATCGCCGTAAGGTGGGACCGAGGGATTATTCGTAAAACAAGGATCTTTTGGTCGTTTCAGCCCCTGGTAGCCACACGCTTCGATG
AC019257.8	CCCGCGTTAACCATACACCGAGGGTCATCGCCGTAAGGTGGGACCGAGGGTTGCTGAAGTGGAGCGTTCCACTGGGACATGTGGAGGTAGCCACACGCTTCGATG
AC019257.8	CCCGCGTTAACCATACACCGAGGGTCATCGCCGTAAGGTGGGACCGAGGGCCAGCGTAAGCTCCACCATCAGCAGGTTCAGGGTTTGGTAGCCACACGCTTCGATG
AC019257.8	CCCGCGTTAACCATACACCGAGGGTCATCGCCGTAAGGTGGGACCGAGGGGAATCTGTATGCTGTCTGACTAACATGGCCAAGTCGGGGTAGCCACACGCTTCGATG
AC019257.8	CCCGCGTTAACCATACACCGAGGGTCATCGCCGTAAGGTGGGACCGAGGGCCCGGTCCAGTGAGCTCAGTTTTGCGTTTCCAGTTGGTAGCCACACGCTTCGATG
AC019257.8	CCCGCGTTAACCATACACCGAGGGTCATCGCCGTAAGGTGGGACCGAGGGAACCAAATCAGGACTTGGCAGTGCTGGTCTCTTGAGGTAGCCACACGCTTCGATG
AC019257.8	CCCGCGTTAACCATACACCGAGGGTCATCGCCGTAAGGTGGGACCGAGGGCTCAGTTTCCCCATGGAGGCAGTGCTTGTCCATGAGGTAGCCACACGCTTCGATG
AC019257.8	CCCGCGTTAACCATACACCGAGGGTCATCGCCGTAAGGTGGGACCGAGGGAAACACGATGCATGGGAACTTTCAGTTAACCTTTCATAGGTGGTAGCCACACGCTTCGATG
AC019257.8	CCCGCGTTAACCATACACCGAGGGTCATCGCCGTAAGGTGGGACCGAGGGTTGCATATTCACCTGGATTTGCAGAACATGATGTAAGGAGTGGTAGCCACACGCTTCGATG
AC019257.8	CCCGCGTTAACCATACACCGAGGGTCATCGCCGTAAGGTGGGACCGAGGGTCCTCGTCCTATTTAAAGTGGTATGCGTCTGTATCAAACCCGGTAGCCACACGCTTCGATG

## Sheet: Primary probe-CCND1
ID	Primary Probe
CCND1	CCCGCGTTAACCATACACCGTTTGCTCGCAAGTGCGCACGAGTTGAACTGGCCCGTGGGACTCCAGGCACAGAGTGTAGAACATTGGTAGCCACACGCTTCGATG
CCND1	CCCGCGTTAACCATACACCGTTTGCTCGCAAGTGCGCACGAGTTGAACTGCAGGAGAAAGTCCTCTCTCTAGTCCAGCAAAATCTCCAGGTAGCCACACGCTTCGATG
CCND1	CCCGCGTTAACCATACACCGTTTGCTCGCAAGTGCGCACGAGTTGAACTGAAAAGGAATGGCCATGAGCTTTTGTGAGAACTGGGGGTAGCCACACGCTTCGATG
CCND1	CCCGCGTTAACCATACACCGTTTGCTCGCAAGTGCGCACGAGTTGAACTGCACCTGGGGTAGGAAGGACTTGCTTATGTGCTCACGGTAGCCACACGCTTCGATG
CCND1	CCCGCGTTAACCATACACCGTTTGCTCGCAAGTGCGCACGAGTTGAACTGAGTTCCCCGGAAATATGGCCAGAGGGATGTAACCAGGTAGCCACACGCTTCGATG
CCND1	CCCGCGTTAACCATACACCGTTTGCTCGCAAGTGCGCACGAGTTGAACTGCTTATGCATGGCACATGGGTTCCGGGTCCCCATAGGGTAGCCACACGCTTCGATG
CCND1	CCCGCGTTAACCATACACCGTTTGCTCGCAAGTGCGCACGAGTTGAACTGAAGCTTTCCTACCCTTACCTCTCAATCTTAACACTCCATGGGGTAGCCACACGCTTCGATG
CCND1	CCCGCGTTAACCATACACCGTTTGCTCGCAAGTGCGCACGAGTTGAACTGTAGATTTCAGAGCTGTTTGTGATCAGTCTACTTGGGCACGGTAGCCACACGCTTCGATG
CCND1	CCCGCGTTAACCATACACCGTTTGCTCGCAAGTGCGCACGAGTTGAACTGTTGAGAATGAAACCCATTTCTCAGATTGAAAACAGAGGCCAGGTAGCCACACGCTTCGATG
CCND1	CCCGCGTTAACCATACACCGTTTGCTCGCAAGTGCGCACGAGTTGAACTGTGACCAATTGTAATAAAATGGGTTAAAGAGGCTGGAGAGGCGGTAGCCACACGCTTCGATG
CCND1	CCCGCGTTAACCATACACCGTTTGCTCGCAAGTGCGCACGAGTTGAACTGAAAGAGAGTTTCTGAGTTCCTGCCCACCAGGCACAGGTAGCCACACGCTTCGATG
CCND1	CCCGCGTTAACCATACACCGTTTGCTCGCAAGTGCGCACGAGTTGAACTGAACTGGATCCCACCAGACAGCTAAGCCTTCGGATGGGTAGCCACACGCTTCGATG
CCND1	CCCGCGTTAACCATACACCGTTTGCTCGCAAGTGCGCACGAGTTGAACTGTCGTTTCAACACAGGAAGTTATCGGCTACCTGGGGGGTAGCCACACGCTTCGATG
CCND1	CCCGCGTTAACCATACACCGTTTGCTCGCAAGTGCGCACGAGTTGAACTGCTGCTGCACAATTGGCCCGCTGTTAGCAGCGTTATGGTAGCCACACGCTTCGATG
CCND1	CCCGCGTTAACCATACACCGTTTGCTCGCAAGTGCGCACGAGTTGAACTGTTTTAGCTCTGCATATAGGTCTTCTCGATGTTTGGTTTGCTGGTAGCCACACGCTTCGATG
CCND1	CCCGCGTTAACCATACACCGTTTGCTCGCAAGTGCGCACGAGTTGAACTGATGCGGAGTAAAAGTAAGCGTTATACGTTTGAACTTGTTGCGGTAGCCACACGCTTCGATG
CCND1	CCCGCGTTAACCATACACCGTTTGCTCGCAAGTGCGCACGAGTTGAACTGCCACCCAAGTCGAACGTGAAGCTGAGCTCCCGTTAGGTAGCCACACGCTTCGATG
CCND1	CCCGCGTTAACCATACACCGTTTGCTCGCAAGTGCGCACGAGTTGAACTGGCATCAGGGTTGCGGGGTACACTGGAGAGGAAACAGGTAGCCACACGCTTCGATG
CCND1	CCCGCGTTAACCATACACCGTTTGCTCGCAAGTGCGCACGAGTTGAACTGACAAGCTATTTGTTTCCACCATGAGGTGGTCTATCTCTAGCGGTAGCCACACGCTTCGATG
CCND1	CCCGCGTTAACCATACACCGTTTGCTCGCAAGTGCGCACGAGTTGAACTGATCCTCCTCCATCGTCCAAGCAGAATCAAAGCTGGGGTAGCCACACGCTTCGATG
CCND1	CCCGCGTTAACCATACACCGTTTGCTCGCAAGTGCGCACGAGTTGAACTGGGCAAGATTTCACTTGAGTCAGCACCACCCTCCACGGTAGCCACACGCTTCGATG
CCND1	CCCGCGTTAACCATACACCGTTTGCTCGCAAGTGCGCACGAGTTGAACTGGTGATGAGTTAATACTAGTTTCCTTCCTTAGCCAACTGGCCGGTAGCCACACGCTTCGATG
CCND1	CCCGCGTTAACCATACACCGTTTGCTCGCAAGTGCGCACGAGTTGAACTGACTTAGGGTCCAGAGAAGAGACCTTCCGTGGGCACGGTAGCCACACGCTTCGATG
CCND1	CCCGCGTTAACCATACACCGTTTGCTCGCAAGTGCGCACGAGTTGAACTGCAGGGAAGGAAGCAAAGCCAACCATATTTCCACTCGGTAGCCACACGCTTCGATG
CCND1	CCCGCGTTAACCATACACCGTTTGCTCGCAAGTGCGCACGAGTTGAACTGGACTGTGGCCAGTCCTCGCCTGCCTTTGTTCTTTGGGTAGCCACACGCTTCGATG
CCND1	CCCGCGTTAACCATACACCGTTTGCTCGCAAGTGCGCACGAGTTGAACTGTTTTCATAAAAGCCCAAAGAGTAGAAGGGAGGTGGCTGGTAGCCACACGCTTCGATG
CCND1	CCCGCGTTAACCATACACCGTTTGCTCGCAAGTGCGCACGAGTTGAACTGTCAAAGTCCAGATTCCTGGCTTGGCCTTCAAGTCTGGTAGCCACACGCTTCGATG
CCND1	CCCGCGTTAACCATACACCGTTTGCTCGCAAGTGCGCACGAGTTGAACTGCTCCAGACCGACTACTTTTCCAGCATCCACTTCAGGGTAGCCACACGCTTCGATG
CCND1	CCCGCGTTAACCATACACCGTTTGCTCGCAAGTGCGCACGAGTTGAACTGCCTGCCCTTTCATATCCTTCTGGCTTTGCTGACTCGGTAGCCACACGCTTCGATG
CCND1	CCCGCGTTAACCATACACCGTTTGCTCGCAAGTGCGCACGAGTTGAACTGCTACTACATTCACTGACACTGCATTTGCCCTTCAGGAGGTAGCCACACGCTTCGATG
CCND1	CCCGCGTTAACCATACACCGTTTGCTCGCAAGTGCGCACGAGTTGAACTGGTCATCCACCTGCAGTGCCTCCCCACTTCTCCAAGATAGGTAGCCACACGCTTCGATG
CCND1	CCCGCGTTAACCATACACCGTTTGCTCGCAAGTGCGCACGAGTTGAACTGACCACATCCCCACTTGCATTATGCTAGTTATGTACATTCCGGTAGCCACACGCTTCGATG
CCND1	CCCGCGTTAACCATACACCGTTTGCTCGCAAGTGCGCACGAGTTGAACTGCCTTCAGCAGAGACTCTGTCTTTTAATGTATTCCTCCTTGCGGTAGCCACACGCTTCGATG
CCND1	CCCGCGTTAACCATACACCGTTTGCTCGCAAGTGCGCACGAGTTGAACTGTGGGGACAGAGAATAGGAACTTAAATTTCTTTCCATGCAGCGGTAGCCACACGCTTCGATG
CCND1	CCCGCGTTAACCATACACCGTTTGCTCGCAAGTGCGCACGAGTTGAACTGCACCTCACCGAAAAGATCACAGATGAAACTGAAACCCTGGTAGCCACACGCTTCGATG
CCND1	CCCGCGTTAACCATACACCGTTTGCTCGCAAGTGCGCACGAGTTGAACTGGACCCATCTCAGGTCCCCTAGGGGCTCCTGATCTGGGTAGCCACACGCTTCGATG
CCND1	CCCGCGTTAACCATACACCGTTTGCTCGCAAGTGCGCACGAGTTGAACTGTGTCCGATATCACTGAGCCAAAGCTATCTGTTTAACCGGGTAGCCACACGCTTCGATG
CCND1	CCCGCGTTAACCATACACCGTTTGCTCGCAAGTGCGCACGAGTTGAACTGACAACATATCTGAGTGTCAGAATCAGCGACCATCATCCGGTAGCCACACGCTTCGATG
CCND1	CCCGCGTTAACCATACACCGTTTGCTCGCAAGTGCGCACGAGTTGAACTGCAAGGGGAAAGAATGTGGAAGGATGAAGCTCAGTAGAGGTAGCCACACGCTTCGATG
CCND1	CCCGCGTTAACCATACACCGTTTGCTCGCAAGTGCGCACGAGTTGAACTGGGGGTGTGGGGATCATCCACAGCAAGGCATGTTTCGGTAGCCACACGCTTCGATG
CCND1	CCCGCGTTAACCATACACCGTTTGCTCGCAAGTGCGCACGAGTTGAACTGTTGATTGTCAGGAGGAGACTTTTCAAAGTAAACGCATGAGAGGTAGCCACACGCTTCGATG
CCND1	CCCGCGTTAACCATACACCGTTTGCTCGCAAGTGCGCACGAGTTGAACTGAGGCAAGTCGATGCATCCCAGGATGAATGATAACTGGTAGCCACACGCTTCGATG
CCND1	CCCGCGTTAACCATACACCGTTTGCTCGCAAGTGCGCACGAGTTGAACTGGCGCGGCCCTGGGCTTATGAACAATAGCTTTCTGGGGTAGCCACACGCTTCGATG
CCND1	CCCGCGTTAACCATACACCGTTTGCTCGCAAGTGCGCACGAGTTGAACTGCGGAGTCTCCTTTACGCCCAGGAGGGAGTCAGTTTGGTAGCCACACGCTTCGATG
CCND1	CCCGCGTTAACCATACACCGTTTGCTCGCAAGTGCGCACGAGTTGAACTGCAGGCCATGAGAAAGGGGCACTTTTCACTGCTTCTGGTAGCCACACGCTTCGATG
CCND1	CCCGCGTTAACCATACACCGTTTGCTCGCAAGTGCGCACGAGTTGAACTGATTGGTTGTGATGAAAGAACATGATAACACAGTGGTCACGGGGTAGCCACACGCTTCGATG
CCND1	CCCGCGTTAACCATACACCGTTTGCTCGCAAGTGCGCACGAGTTGAACTGGCTTAAATGTGCATGTTCCTCTCTGATTTGGAGACATTTGGGGTAGCCACACGCTTCGATG
CCND1	CCCGCGTTAACCATACACCGTTTGCTCGCAAGTGCGCACGAGTTGAACTGCAAGCTGAGGTTCAAAACAGGAAAGTCGGGTTCCAGGTAGCCACACGCTTCGATG
CCND1	CCCGCGTTAACCATACACCGTTTGCTCGCAAGTGCGCACGAGTTGAACTGTTTTCTGCAATAACATGCTGTGGGCATTATCTGAACTTTGTGGTAGCCACACGCTTCGATG
CCND1	CCCGCGTTAACCATACACCGTTTGCTCGCAAGTGCGCACGAGTTGAACTGCCCTGCCAGCAATGGGGATTTCTGAGATGTGCCTCGGTAGCCACACGCTTCGATG
CCND1	CCCGCGTTAACCATACACCGTTTGCTCGCAAGTGCGCACGAGTTGAACTGCTTTGACAGCTACGGGCCACTTATACGTAAATGCCGGTAGCCACACGCTTCGATG
CCND1	CCCGCGTTAACCATACACCGTTTGCTCGCAAGTGCGCACGAGTTGAACTGCAAAATGGTCTTTCTTAATGAACAGCCAAGGAGAGGGCGGTAGCCACACGCTTCGATG
CCND1	CCCGCGTTAACCATACACCGTTTGCTCGCAAGTGCGCACGAGTTGAACTGAAATTTGGTCTCTAATAAAGGGATTCCGGATGCACACAGTGGTAGCCACACGCTTCGATG
CCND1	CCCGCGTTAACCATACACCGTTTGCTCGCAAGTGCGCACGAGTTGAACTGAGGTCACAGGCTCACTGGCATGTGGAGTTCTTGTAGGTAGCCACACGCTTCGATG
CCND1	CCCGCGTTAACCATACACCGTTTGCTCGCAAGTGCGCACGAGTTGAACTGTAATCTGGCTAGGCCCAGTTCTCAGGGGTCTGATGGGTAGCCACACGCTTCGATG
CCND1	CCCGCGTTAACCATACACCGTTTGCTCGCAAGTGCGCACGAGTTGAACTGCCCAGTGGTGCAGAGTACGCAGAGGCTGAAACAAAGGTAGCCACACGCTTCGATG
CCND1	CCCGCGTTAACCATACACCGTTTGCTCGCAAGTGCGCACGAGTTGAACTGGGGGCGACACAAAGGCACAGACTTGAACTTGCTATGGTAGCCACACGCTTCGATG
CCND1	CCCGCGTTAACCATACACCGTTTGCTCGCAAGTGCGCACGAGTTGAACTGTGCTACCCTCACTGGTCGCTCAAACCAAGAGATTCGGTAGCCACACGCTTCGATG
CCND1	CCCGCGTTAACCATACACCGTTTGCTCGCAAGTGCGCACGAGTTGAACTGTCTGGAGAGGGGAAAACATTAATCCCGCCTTCATCGGTAGCCACACGCTTCGATG
CCND1	CCCGCGTTAACCATACACCGTTTGCTCGCAAGTGCGCACGAGTTGAACTGCATCAGCAACCACCCTCTGCTAGAGTCATCCACAAGGTAGCCACACGCTTCGATG
CCND1	CCCGCGTTAACCATACACCGTTTGCTCGCAAGTGCGCACGAGTTGAACTGGTCACCCACAGTCCTCGGACAAAGGTGGAGCTGTGGGTAGCCACACGCTTCGATG
CCND1	CCCGCGTTAACCATACACCGTTTGCTCGCAAGTGCGCACGAGTTGAACTGTGAAGAATTACCAGAGATCAGTTGCTATGCAGTTGAGAGGGGGTAGCCACACGCTTCGATG
CCND1	CCCGCGTTAACCATACACCGTTTGCTCGCAAGTGCGCACGAGTTGAACTGAAAACTTGGAGGATGAGTTAAATCAACTTAGTGGGGCTTGGGGTAGCCACACGCTTCGATG
CCND1	CCCGCGTTAACCATACACCGTTTGCTCGCAAGTGCGCACGAGTTGAACTGTCATTAGCTCCTGATTTCTTCACTAGTGAGCTCTTTCCTCTGGTAGCCACACGCTTCGATG
CCND1	CCCGCGTTAACCATACACCGTTTGCTCGCAAGTGCGCACGAGTTGAACTGTAGAGCAGGAAATACATTTCCTCACATGGGCCATGCGGTAGCCACACGCTTCGATG
CCND1	CCCGCGTTAACCATACACCGTTTGCTCGCAAGTGCGCACGAGTTGAACTGGGATGTACTGAGGTGGGAACACATACTGAAAATGGCTGGTAGCCACACGCTTCGATG
CCND1	CCCGCGTTAACCATACACCGTTTGCTCGCAAGTGCGCACGAGTTGAACTGTGTTACATACCTGCTTCAAGTGAGACTTTGTGAATTGGAGGGGTAGCCACACGCTTCGATG
CCND1	CCCGCGTTAACCATACACCGTTTGCTCGCAAGTGCGCACGAGTTGAACTGACACTCCATGCTATTCAAGTGCCACAGCCCTGCACGGTAGCCACACGCTTCGATG
CCND1	CCCGCGTTAACCATACACCGTTTGCTCGCAAGTGCGCACGAGTTGAACTGCAGGCAACCACAGGTGAGAGCCTTGGCAATGTGTGGGTAGCCACACGCTTCGATG
CCND1	CCCGCGTTAACCATACACCGTTTGCTCGCAAGTGCGCACGAGTTGAACTGCCATAATCATCACCACTACCAGGAACGGGGCCCTCGGTAGCCACACGCTTCGATG
CCND1	CCCGCGTTAACCATACACCGTTTGCTCGCAAGTGCGCACGAGTTGAACTGGTCAACCTGTGTCATTTGGTTAACCTCCAAACACCTGGGTAGCCACACGCTTCGATG
CCND1	CCCGCGTTAACCATACACCGTTTGCTCGCAAGTGCGCACGAGTTGAACTGAGACAAACTGCAATGCTGAGTATGTCTTAACTGAGAAGCAGGTAGCCACACGCTTCGATG
CCND1	CCCGCGTTAACCATACACCGTTTGCTCGCAAGTGCGCACGAGTTGAACTGAAACTTTAGGCAGAGGTGAGAGTGTTTGGGAATGATTCTGGTAGCCACACGCTTCGATG
CCND1	CCCGCGTTAACCATACACCGTTTGCTCGCAAGTGCGCACGAGTTGAACTGGGAAGAAGTCCTGGCCCACTTGTAAGTATGACATTGGGGTAGCCACACGCTTCGATG
CCND1	CCCGCGTTAACCATACACCGTTTGCTCGCAAGTGCGCACGAGTTGAACTGTTAAGTAAGGACAGGAAATTAACATGGGCAGATGACATGCTGGTAGCCACACGCTTCGATG
CCND1	CCCGCGTTAACCATACACCGTTTGCTCGCAAGTGCGCACGAGTTGAACTGCAAACAGGCCCCAAATTATCCAAAGAATAATTTGGGTGAGGGGTAGCCACACGCTTCGATG
CCND1	CCCGCGTTAACCATACACCGTTTGCTCGCAAGTGCGCACGAGTTGAACTGAAGGGAAATTGCCTGTTAAATCAGTGGATTCATCTGAGTCTGGTAGCCACACGCTTCGATG
CCND1	CCCGCGTTAACCATACACCGTTTGCTCGCAAGTGCGCACGAGTTGAACTGTTGATAAGAGAAATATTTGGACATCTGGGCAGGAGGGAAGTGGTAGCCACACGCTTCGATG
CCND1	CCCGCGTTAACCATACACCGTTTGCTCGCAAGTGCGCACGAGTTGAACTGCAGCTGGACTTCCGGGCTCTGGGATCAAAGTGACTGGTAGCCACACGCTTCGATG
CCND1	CCCGCGTTAACCATACACCGTTTGCTCGCAAGTGCGCACGAGTTGAACTGCTGCTTGTCTCCATCAGACCTTCCTGATGATGCCAGGTAGCCACACGCTTCGATG
CCND1	CCCGCGTTAACCATACACCGTTTGCTCGCAAGTGCGCACGAGTTGAACTGCGGCCTCAGCCCACTCCCACTGTTAGGAAGGAAATGGTAGCCACACGCTTCGATG
CCND1	CCCGCGTTAACCATACACCGTTTGCTCGCAAGTGCGCACGAGTTGAACTGGGGCTCTGCACACCCTGACCACGAGCAATCATTTTGGTAGCCACACGCTTCGATG
CCND1	CCCGCGTTAACCATACACCGTTTGCTCGCAAGTGCGCACGAGTTGAACTGGGTAGCTGCAGAAAACCCAAGCACATCCCCTTCCTGGTAGCCACACGCTTCGATG
CCND1	CCCGCGTTAACCATACACCGTTTGCTCGCAAGTGCGCACGAGTTGAACTGCTTGGAGAGGACTCCCAGCACCTCAGGGAAACCACGGTAGCCACACGCTTCGATG
CCND1	CCCGCGTTAACCATACACCGTTTGCTCGCAAGTGCGCACGAGTTGAACTGGCAAGCCTGGGCCTGAGCAGTGAGAATGTGTTGTCGGTAGCCACACGCTTCGATG
CCND1	CCCGCGTTAACCATACACCGTTTGCTCGCAAGTGCGCACGAGTTGAACTGCATTGGAATAGGTAGGGAGTGGTTAGGGATGCGGGGGTAGCCACACGCTTCGATG
CCND1	CCCGCGTTAACCATACACCGTTTGCTCGCAAGTGCGCACGAGTTGAACTGGAGGGCAGTGAACAATGTAAACAAAGCTAAGGAAGCCGGTAGCCACACGCTTCGATG
CCND1	CCCGCGTTAACCATACACCGTTTGCTCGCAAGTGCGCACGAGTTGAACTGCCATATTCTTGGGTGGGTGGGCCACCCACGATTTCGGTAGCCACACGCTTCGATG
CCND1	CCCGCGTTAACCATACACCGTTTGCTCGCAAGTGCGCACGAGTTGAACTGTTTAAAATTGGTGTTCATTTCAGTGACCATGTCCTCCATGCGGTAGCCACACGCTTCGATG
CCND1	CCCGCGTTAACCATACACCGTTTGCTCGCAAGTGCGCACGAGTTGAACTGTTCTGATTTCAGGGCTCAGATTTGCATTTCTCATTCAGTGGGGTAGCCACACGCTTCGATG
CCND1	CCCGCGTTAACCATACACCGTTTGCTCGCAAGTGCGCACGAGTTGAACTGGAAATACATGTCTGGCTGCCGTCATATTAGCAAGTGGTGGTAGCCACACGCTTCGATG
CCND1	CCCGCGTTAACCATACACCGTTTGCTCGCAAGTGCGCACGAGTTGAACTGGGGGAAGTCCTTCACCAGCTGGAAATGGAAAGATGGGTAGCCACACGCTTCGATG
CCND1	CCCGCGTTAACCATACACCGTTTGCTCGCAAGTGCGCACGAGTTGAACTGGCTTTAGTTTGGCATCTTGAAAATGGTGCCCTGTCTGGTAGCCACACGCTTCGATG
CCND1	CCCGCGTTAACCATACACCGTTTGCTCGCAAGTGCGCACGAGTTGAACTGTAGTGTCTTGTAATACCGAATCCCTTTCACAGACAGGGGGGTAGCCACACGCTTCGATG
CCND1	CCCGCGTTAACCATACACCGTTTGCTCGCAAGTGCGCACGAGTTGAACTGACGCAAAGGATACGCAAGGAATGAGACATACCACCGGTAGCCACACGCTTCGATG
CCND1	CCCGCGTTAACCATACACCGTTTGCTCGCAAGTGCGCACGAGTTGAACTGAGTGTGATGGTTTCAGGTGGGCTAGGGAAGAGGCAGGTAGCCACACGCTTCGATG
CCND1	CCCGCGTTAACCATACACCGTTTGCTCGCAAGTGCGCACGAGTTGAACTGCAGGATGCAGGAAGGTGCTCTCAGGTCAGTGCCTGGGTAGCCACACGCTTCGATG
CCND1	CCCGCGTTAACCATACACCGTTTGCTCGCAAGTGCGCACGAGTTGAACTGGGCACGAGAGGACCTCAGGAATGGACCTCCTTCTCGGTAGCCACACGCTTCGATG
CCND1	CCCGCGTTAACCATACACCGTTTGCTCGCAAGTGCGCACGAGTTGAACTGTACCTCGAAACGTTCGAAGCTGCGAACACCATAAGGGTAGCCACACGCTTCGATG
CCND1	CCCGCGTTAACCATACACCGTTTGCTCGCAAGTGCGCACGAGTTGAACTGGGGAATGCTGCCTGTGGTCCGCTGACCAAAACAAGGGTAGCCACACGCTTCGATG
CCND1	CCCGCGTTAACCATACACCGTTTGCTCGCAAGTGCGCACGAGTTGAACTGAATTAAGATAGAAACGATGGCAGTATTTTACCACAGCCGCTGGTAGCCACACGCTTCGATG
CCND1	CCCGCGTTAACCATACACCGTTTGCTCGCAAGTGCGCACGAGTTGAACTGAAACCTTGCTCAGTGAAAAGCCTTCTAAATTACTGCTGACCGGTAGCCACACGCTTCGATG
CCND1	CCCGCGTTAACCATACACCGTTTGCTCGCAAGTGCGCACGAGTTGAACTGTGTTAAAGCCATTTAATGGTAACCAAACTCCTCAGGGATCCGGTAGCCACACGCTTCGATG
CCND1	CCCGCGTTAACCATACACCGTTTGCTCGCAAGTGCGCACGAGTTGAACTGCACAGGGCTTTGATGGAAGCCCCAATCCTGTTGGCGGTAGCCACACGCTTCGATG
CCND1	CCCGCGTTAACCATACACCGTTTGCTCGCAAGTGCGCACGAGTTGAACTGTTTGAGACTAGAAGGAGTGGTGGCTCAAGAGAAAGATGGGGTAGCCACACGCTTCGATG
CCND1	CCCGCGTTAACCATACACCGTTTGCTCGCAAGTGCGCACGAGTTGAACTGTGTATATATTGCAAATCCACCCAGGAATGTCATCAACAGGCGGTAGCCACACGCTTCGATG
CCND1	CCCGCGTTAACCATACACCGTTTGCTCGCAAGTGCGCACGAGTTGAACTGATTTGGTAAATTTTGGAGTAAGGAGCCAAGACTTACCTGGTGGTAGCCACACGCTTCGATG
CCND1	CCCGCGTTAACCATACACCGTTTGCTCGCAAGTGCGCACGAGTTGAACTGGACGCTAGTGAGGACCCATGTGTGCCAAGGCACAATTGGTAGCCACACGCTTCGATG
CCND1	CCCGCGTTAACCATACACCGTTTGCTCGCAAGTGCGCACGAGTTGAACTGCCAAGAAACCCCTGAACCAAGGGGTCCTGGATGCTGGTAGCCACACGCTTCGATG
CCND1	CCCGCGTTAACCATACACCGTTTGCTCGCAAGTGCGCACGAGTTGAACTGGGCCCGACACAGTAAACAGCACCAGACTCTCAGCTGGTAGCCACACGCTTCGATG
CCND1	CCCGCGTTAACCATACACCGTTTGCTCGCAAGTGCGCACGAGTTGAACTGCCAGCTGAAATGAAGTTGCGGGGTGTCAGTCCCAGGGTAGCCACACGCTTCGATG
CCND1	CCCGCGTTAACCATACACCGTTTGCTCGCAAGTGCGCACGAGTTGAACTGGGGTGTAACAGGCACAAGTCAAGGACTGGGAAAGTGGTAGCCACACGCTTCGATG
CCND1	CCCGCGTTAACCATACACCGTTTGCTCGCAAGTGCGCACGAGTTGAACTGGGGGCTCTGAAGCATGAAACAAGAGCTGGTCCTGCGGTAGCCACACGCTTCGATG
CCND1	CCCGCGTTAACCATACACCGTTTGCTCGCAAGTGCGCACGAGTTGAACTGAAATGTGACCAGGGCCGTCTCACGCTTCCCGTAAGGGTAGCCACACGCTTCGATG
CCND1	CCCGCGTTAACCATACACCGTTTGCTCGCAAGTGCGCACGAGTTGAACTGATGCCAATATTAGTGGGGTTTATTCTCTCTCATGCCTTTGGGGTAGCCACACGCTTCGATG
CCND1	CCCGCGTTAACCATACACCGTTTGCTCGCAAGTGCGCACGAGTTGAACTGCAGACACATTGGAGAGCTCCGAGATGTAAAATGCATTCTGGTAGCCACACGCTTCGATG
CCND1	CCCGCGTTAACCATACACCGTTTGCTCGCAAGTGCGCACGAGTTGAACTGCTTCCCCACCTGGTCACGCAGCTCTCTAACCTGAAGGTAGCCACACGCTTCGATG
CCND1	CCCGCGTTAACCATACACCGTTTGCTCGCAAGTGCGCACGAGTTGAACTGCGACGCTTCCCACCATCTCTCCTGACTCTTGCCACGGTAGCCACACGCTTCGATG
CCND1	CCCGCGTTAACCATACACCGTTTGCTCGCAAGTGCGCACGAGTTGAACTGGCCCTCCAACCATCCTTGCCAGGCCTCATAGTCTTGGTAGCCACACGCTTCGATG
CCND1	CCCGCGTTAACCATACACCGTTTGCTCGCAAGTGCGCACGAGTTGAACTGTCAGACACAGGATAGATTGCACTATCCTCCCCACTGGTAGCCACACGCTTCGATG
CCND1	CCCGCGTTAACCATACACCGTTTGCTCGCAAGTGCGCACGAGTTGAACTGCAAAGGCCAACAAAATGTCGCAAGGGTGATGTCCCGGTAGCCACACGCTTCGATG
CCND1	CCCGCGTTAACCATACACCGTTTGCTCGCAAGTGCGCACGAGTTGAACTGGAAAGTTAGCATCATCTGGGTCACACAAGCATTTGGTGGTAGCCACACGCTTCGATG
CCND1	CCCGCGTTAACCATACACCGTTTGCTCGCAAGTGCGCACGAGTTGAACTGAAGTTACATGGTTCCACGGTGGGAGAGAGGACGCTGGTAGCCACACGCTTCGATG
CCND1	CCCGCGTTAACCATACACCGTTTGCTCGCAAGTGCGCACGAGTTGAACTGCTCTCCCCTACTTCTCAGAGACCTGCTACTTTCCTGGTAGCCACACGCTTCGATG
CCND1	CCCGCGTTAACCATACACCGTTTGCTCGCAAGTGCGCACGAGTTGAACTGTGGAATGTCCCCTCTTTTAAATAGAGCCTCCATCTTGTCTGGTAGCCACACGCTTCGATG
CCND1	CCCGCGTTAACCATACACCGTTTGCTCGCAAGTGCGCACGAGTTGAACTGGCCAGGTCTGGCCACATTTAGTTAGGCCACTCCTTGGTAGCCACACGCTTCGATG
CCND1	CCCGCGTTAACCATACACCGTTTGCTCGCAAGTGCGCACGAGTTGAACTGAAGAAAAGTGTCTTAACCCTTCCCTGGGGCCAGAGGGTAGCCACACGCTTCGATG
CCND1	CCCGCGTTAACCATACACCGTTTGCTCGCAAGTGCGCACGAGTTGAACTGTTGGTCCTCTTATCTCTCTTATCTCAAGGTATCACTTGCCCGGTAGCCACACGCTTCGATG
CCND1	CCCGCGTTAACCATACACCGTTTGCTCGCAAGTGCGCACGAGTTGAACTGAGAACAGCGAAGCTTTAAAGATTAGTCATGAACATGGACCTGGTAGCCACACGCTTCGATG
CCND1	CCCGCGTTAACCATACACCGTTTGCTCGCAAGTGCGCACGAGTTGAACTGTTGCCAGCCATTTGTTAAGTCATGTATAGCTTGAAAGTGGCGGTAGCCACACGCTTCGATG
CCND1	CCCGCGTTAACCATACACCGTTTGCTCGCAAGTGCGCACGAGTTGAACTGAATATTACCGATACTGTCTGAGTAGCGAGATTTCAGGTGCTGGTAGCCACACGCTTCGATG
CCND1	CCCGCGTTAACCATACACCGTTTGCTCGCAAGTGCGCACGAGTTGAACTGCAACTCAAAACAATACGAAAATCGTTAGACACCTGCGAACCGGTAGCCACACGCTTCGATG
CCND1	CCCGCGTTAACCATACACCGTTTGCTCGCAAGTGCGCACGAGTTGAACTGAGCTGAAGGAAGCAAAACCTGTGTTGTGAGGACTAGGTAGCCACACGCTTCGATG
CCND1	CCCGCGTTAACCATACACCGTTTGCTCGCAAGTGCGCACGAGTTGAACTGTTGGTTTTGTTTCTCGAGAATATTCTGACAGCCCTTCTTGGGGTAGCCACACGCTTCGATG
CCND1	CCCGCGTTAACCATACACCGTTTGCTCGCAAGTGCGCACGAGTTGAACTGTAACTTTATTAACAGCTCACAGAGCATTAGGCTGCTGGCGGTAGCCACACGCTTCGATG
CCND1	CCCGCGTTAACCATACACCGTTTGCTCGCAAGTGCGCACGAGTTGAACTGTTTTGCCAGCCGAGGAAAGTTTATCCAATTCATCTGCGGTAGCCACACGCTTCGATG
CCND1	CCCGCGTTAACCATACACCGTTTGCTCGCAAGTGCGCACGAGTTGAACTGATCTTTGCTAACCTTTAGAAAGAGGAAGAAGCTGGAGCTTGGGTAGCCACACGCTTCGATG
CCND1	CCCGCGTTAACCATACACCGTTTGCTCGCAAGTGCGCACGAGTTGAACTGCTGCTTCGATCTTAAAGTTAGGACAAGGAATTTGCGCTGGGTAGCCACACGCTTCGATG
CCND1	CCCGCGTTAACCATACACCGTTTGCTCGCAAGTGCGCACGAGTTGAACTGCGCATTTCTGTTTCAAAGTTTCCAGTCTCCTCCCAGGTAGCCACACGCTTCGATG
CCND1	CCCGCGTTAACCATACACCGTTTGCTCGCAAGTGCGCACGAGTTGAACTGTGGTCACAACGGGTTGGGAGGAGTTGAACCAAAGAGGTAGCCACACGCTTCGATG
CCND1	CCCGCGTTAACCATACACCGTTTGCTCGCAAGTGCGCACGAGTTGAACTGATATCGTATAAAATCAGAGCCTCAAAGACTCCACGGACACCGGTAGCCACACGCTTCGATG
CCND1	CCCGCGTTAACCATACACCGTTTGCTCGCAAGTGCGCACGAGTTGAACTGAGTTTGTCTTCTCAGTAGCCTTCTGATCTCGGTGATTTAGGGGTAGCCACACGCTTCGATG
CCND1	CCCGCGTTAACCATACACCGTTTGCTCGCAAGTGCGCACGAGTTGAACTGAAAAGAACCCATGTGTTCCTGGTAACATTCAAATGACCCGGTAGCCACACGCTTCGATG
CCND1	CCCGCGTTAACCATACACCGTTTGCTCGCAAGTGCGCACGAGTTGAACTGACCTGGAATGGCCATCACTCTTCAAGCCCAAAACAGGTAGCCACACGCTTCGATG
CCND1	CCCGCGTTAACCATACACCGTTTGCTCGCAAGTGCGCACGAGTTGAACTGACACATCTGTGCAAAGCTCCTACAGTGGACAGTACGGTAGCCACACGCTTCGATG
CCND1	CCCGCGTTAACCATACACCGTTTGCTCGCAAGTGCGCACGAGTTGAACTGTAAACATGACCAGTGACTTTTATCTCCAAACTCCCAACACCGGTAGCCACACGCTTCGATG
CCND1	CCCGCGTTAACCATACACCGTTTGCTCGCAAGTGCGCACGAGTTGAACTGGCCAGGCACTTCGGTCACAAGCAGAGGTTTGCAAGGGTAGCCACACGCTTCGATG
CCND1	CCCGCGTTAACCATACACCGTTTGCTCGCAAGTGCGCACGAGTTGAACTGGTTATCACATTAACTGTGCCTGATCCCTTGCACCCGGTAGCCACACGCTTCGATG
CCND1	CCCGCGTTAACCATACACCGTTTGCTCGCAAGTGCGCACGAGTTGAACTGCCCCACAAACACCAAGGCCCCTTAATCAGAGTTGAGGTAGCCACACGCTTCGATG
CCND1	CCCGCGTTAACCATACACCGTTTGCTCGCAAGTGCGCACGAGTTGAACTGGTGGATGTGCCGGTGAACTCTGCAACAGGGAGAATGGTAGCCACACGCTTCGATG
CCND1	CCCGCGTTAACCATACACCGTTTGCTCGCAAGTGCGCACGAGTTGAACTGTCCTTTTCATGTTCTTTTGAGGAGGTTTGTGTATTGCCAGTGGTAGCCACACGCTTCGATG
CCND1	CCCGCGTTAACCATACACCGTTTGCTCGCAAGTGCGCACGAGTTGAACTGCTCCATCCAGCCATGGTGCTCGAGTTGGGCATCTTAGGTAGCCACACGCTTCGATG
CCND1	CCCGCGTTAACCATACACCGTTTGCTCGCAAGTGCGCACGAGTTGAACTGGCATGAGAAGCTGGAAGTACATGATCTCGGTGTTTTCAGGTAGCCACACGCTTCGATG
CCND1	CCCGCGTTAACCATACACCGTTTGCTCGCAAGTGCGCACGAGTTGAACTGCGCCTTCTCCAAAGAGAAGCCACGTGGGATCCCTCGGTAGCCACACGCTTCGATG
CCND1	CCCGCGTTAACCATACACCGTTTGCTCGCAAGTGCGCACGAGTTGAACTGGTCACTCTTCCGTAGAGCAACACGTATGGTGCCTGGGTAGCCACACGCTTCGATG
CCND1	CCCGCGTTAACCATACACCGTTTGCTCGCAAGTGCGCACGAGTTGAACTGGCAGGGGCACCACTACAAGAACAGCTGAGTCCCATGGTAGCCACACGCTTCGATG
CCND1	CCCGCGTTAACCATACACCGTTTGCTCGCAAGTGCGCACGAGTTGAACTGTTGGAACGCCAGGTAGTGATTTTAGAACACCTTCAGGGGTAGCCACACGCTTCGATG
CCND1	CCCGCGTTAACCATACACCGTTTGCTCGCAAGTGCGCACGAGTTGAACTGGAGCCACTGAGGGTGCCTGAGTGCAGAGTAGCATCGGTAGCCACACGCTTCGATG
CCND1	CCCGCGTTAACCATACACCGTTTGCTCGCAAGTGCGCACGAGTTGAACTGGTGGGCAAAGGGAATGGTGACATACAGCAAGCTTCGGTAGCCACACGCTTCGATG
CCND1	CCCGCGTTAACCATACACCGTTTGCTCGCAAGTGCGCACGAGTTGAACTGGAGGCAAGGAGGAGGACAGGCCTGTATGCTTGCTTGGTAGCCACACGCTTCGATG
CCND1	CCCGCGTTAACCATACACCGTTTGCTCGCAAGTGCGCACGAGTTGAACTGAAAACTCTCCAGCTTTTCTGTCTCCTCTTTCATCATTAGCCGGTAGCCACACGCTTCGATG
CCND1	CCCGCGTTAACCATACACCGTTTGCTCGCAAGTGCGCACGAGTTGAACTGCTTGTTGGACCTCCTTTGTCCCTTGCTACTGCTGTGGTAGCCACACGCTTCGATG
CCND1	CCCGCGTTAACCATACACCGTTTGCTCGCAAGTGCGCACGAGTTGAACTGGATTTCTCCCCTGGCAGCTCTGCTCTCAGACTTCCGGTAGCCACACGCTTCGATG
CCND1	CCCGCGTTAACCATACACCGTTTGCTCGCAAGTGCGCACGAGTTGAACTGCCACTTTGCCATTGACTGTGTCTCTGTGGCATCACGGTAGCCACACGCTTCGATG
CCND1	CCCGCGTTAACCATACACCGTTTGCTCGCAAGTGCGCACGAGTTGAACTGTGTTCTTGCTTCTTAATCTTCATGGCAGAGGACAGGCGGTAGCCACACGCTTCGATG
CCND1	CCCGCGTTAACCATACACCGTTTGCTCGCAAGTGCGCACGAGTTGAACTGGGAAGGGAACAAGTTAAGTTCCACAATTTGAGTCACTGCGGTAGCCACACGCTTCGATG
CCND1	CCCGCGTTAACCATACACCGTTTGCTCGCAAGTGCGCACGAGTTGAACTGCCATCATTCCTGGGAAGCACCACAGGAAGTTCAGCGGTAGCCACACGCTTCGATG
CCND1	CCCGCGTTAACCATACACCGTTTGCTCGCAAGTGCGCACGAGTTGAACTGCCCCTTCAAGCCTCTTGCCCTTCCAATCTCTGCCTGGTAGCCACACGCTTCGATG
CCND1	CCCGCGTTAACCATACACCGTTTGCTCGCAAGTGCGCACGAGTTGAACTGTTTTCCTCTCATGTACAAAACTTGGTATGGTGGCACTACTCGGTAGCCACACGCTTCGATG
CCND1	CCCGCGTTAACCATACACCGTTTGCTCGCAAGTGCGCACGAGTTGAACTGTAATTGAGTAAAGGGCCCTCATCAATGTGACATTCCTCATCGGTAGCCACACGCTTCGATG
CCND1	CCCGCGTTAACCATACACCGTTTGCTCGCAAGTGCGCACGAGTTGAACTGCCTATCCCGCAGCACTGCCTTTTCCCACCTGTGAATAGGTAGCCACACGCTTCGATG
CCND1	CCCGCGTTAACCATACACCGTTTGCTCGCAAGTGCGCACGAGTTGAACTGCAATGCTCCTGGGAGGAATTGAGGGAGACTCTGGAGGTAGCCACACGCTTCGATG
CCND1	CCCGCGTTAACCATACACCGTTTGCTCGCAAGTGCGCACGAGTTGAACTGAGTAGACAGCAGGCTGCTGCTGGATCAGACACACAGGTAGCCACACGCTTCGATG
CCND1	CCCGCGTTAACCATACACCGTTTGCTCGCAAGTGCGCACGAGTTGAACTGGTGGTCAAAGTTCATGCTAAGGAAAACACGGCTGCGGTAGCCACACGCTTCGATG
CCND1	CCCGCGTTAACCATACACCGTTTGCTCGCAAGTGCGCACGAGTTGAACTGCCACCGGCCCTGTGCCGAAAGCATTGTATGTTGATGGTAGCCACACGCTTCGATG
CCND1	CCCGCGTTAACCATACACCGTTTGCTCGCAAGTGCGCACGAGTTGAACTGCCTGTGCTCCTAAGTTGTCATCATCCAGTGACACGGGTAGCCACACGCTTCGATG
CCND1	CCCGCGTTAACCATACACCGTTTGCTCGCAAGTGCGCACGAGTTGAACTGAAGGCCTGCCTTTGTATTTACGTGCAGCATCTGCCGGTAGCCACACGCTTCGATG
CCND1	CCCGCGTTAACCATACACCGTTTGCTCGCAAGTGCGCACGAGTTGAACTGCCTCCCATTCCACTGCCTGCTGGAAAGGAGGTCATGGTAGCCACACGCTTCGATG
CCND1	CCCGCGTTAACCATACACCGTTTGCTCGCAAGTGCGCACGAGTTGAACTGCAAGGGGCTCCTCCCTCCATGACGGAGAGAATCTCGGTAGCCACACGCTTCGATG
CCND1	CCCGCGTTAACCATACACCGTTTGCTCGCAAGTGCGCACGAGTTGAACTGATGTAGCTACTGCCCAATAAAACACATGGGATTTGGCGGTAGCCACACGCTTCGATG
CCND1	CCCGCGTTAACCATACACCGTTTGCTCGCAAGTGCGCACGAGTTGAACTGAAAATCACTCCAATCATCCCAAGTCTCAGCTCCTACTCTGGTAGCCACACGCTTCGATG
CCND1	CCCGCGTTAACCATACACCGTTTGCTCGCAAGTGCGCACGAGTTGAACTGTTTTCCATCCAGTGAACACACCCTAATTTGCCATTCCGGTAGCCACACGCTTCGATG
CCND1	CCCGCGTTAACCATACACCGTTTGCTCGCAAGTGCGCACGAGTTGAACTGAATCAGATGCAGAAGATAGGCAGGAACAAGGGAGGGGTAGCCACACGCTTCGATG
CCND1	CCCGCGTTAACCATACACCGTTTGCTCGCAAGTGCGCACGAGTTGAACTGCAAGACAGCACGAATCACAATGGAAGCATGCTGCAGGTAGCCACACGCTTCGATG
CCND1	CCCGCGTTAACCATACACCGTTTGCTCGCAAGTGCGCACGAGTTGAACTGCTATCCCAACACCAGACCCTCCAGTAAAACTGCAGGGTAGCCACACGCTTCGATG
CCND1	CCCGCGTTAACCATACACCGTTTGCTCGCAAGTGCGCACGAGTTGAACTGGATGGGCAGCACAGATACTGCTGCTCATAAACTTGGGTAGCCACACGCTTCGATG
CCND1	CCCGCGTTAACCATACACCGTTTGCTCGCAAGTGCGCACGAGTTGAACTGAATGCCTCACCCAGTTCTACACTAGAAAACATTTCCTACCGGTAGCCACACGCTTCGATG
CCND1	CCCGCGTTAACCATACACCGTTTGCTCGCAAGTGCGCACGAGTTGAACTGAAAAGGTGAACCCTACCATTTCTAGGTGCTTTGGAGTGGTAGCCACACGCTTCGATG
CCND1	CCCGCGTTAACCATACACCGTTTGCTCGCAAGTGCGCACGAGTTGAACTGGCCAGCAGGGCTCACCAGTATCTTTGCCCAGAGAAGGTAGCCACACGCTTCGATG
CCND1	CCCGCGTTAACCATACACCGTTTGCTCGCAAGTGCGCACGAGTTGAACTGGTCTAGCACCTTGGAGCTCGCATGGGAATTCATGGGGTAGCCACACGCTTCGATG
CCND1	CCCGCGTTAACCATACACCGTTTGCTCGCAAGTGCGCACGAGTTGAACTGGGCAAGGGAGCTCCAGGATCTGTCTCCCTTTGGAGGGTAGCCACACGCTTCGATG
CCND1	CCCGCGTTAACCATACACCGTTTGCTCGCAAGTGCGCACGAGTTGAACTGTTGCAGCTATAATTCCCCTCTTGGGATGCTACAAAAGGGGTAGCCACACGCTTCGATG
CCND1	CCCGCGTTAACCATACACCGTTTGCTCGCAAGTGCGCACGAGTTGAACTGACAAGGCAGCTAAGGGAAGGCCTCAGGCTTCCTTTGGTAGCCACACGCTTCGATG
CCND1	CCCGCGTTAACCATACACCGTTTGCTCGCAAGTGCGCACGAGTTGAACTGCCCCTCTCCCTTCCCTATAGCAAGATACTAAGAGCAGGTAGCCACACGCTTCGATG
CCND1	CCCGCGTTAACCATACACCGTTTGCTCGCAAGTGCGCACGAGTTGAACTGCCCCTCCCGCTTGAGCAGAATGGCTCCTATTACACGGTAGCCACACGCTTCGATG
CCND1	CCCGCGTTAACCATACACCGTTTGCTCGCAAGTGCGCACGAGTTGAACTGCCTGGCATTGACACTTGTGCCCTTAATTAAAGTGCTGGTAGCCACACGCTTCGATG
CCND1	CCCGCGTTAACCATACACCGTTTGCTCGCAAGTGCGCACGAGTTGAACTGACTCCTTTTGCAGAGTAAGAGAAAGAAGAGTTAGGGGAGAGGTAGCCACACGCTTCGATG
CCND1	CCCGCGTTAACCATACACCGTTTGCTCGCAAGTGCGCACGAGTTGAACTGAACTGAAATGTGTAATTAATTCCACATACTGCGTGTGGCACGGTAGCCACACGCTTCGATG
CCND1	CCCGCGTTAACCATACACCGTTTGCTCGCAAGTGCGCACGAGTTGAACTGATGTGACATTCTTGTTCAGTTTCATAAATGTGGCTGCCACGGTAGCCACACGCTTCGATG
CCND1	CCCGCGTTAACCATACACCGTTTGCTCGCAAGTGCGCACGAGTTGAACTGTCCCTGAGATTAAGTGTGTGAAACTATAAGTTGGCTGGAGGGGTAGCCACACGCTTCGATG
CCND1	CCCGCGTTAACCATACACCGTTTGCTCGCAAGTGCGCACGAGTTGAACTGTTTTCTCCAAACCCTACAGGAGATGGACCTCAAAGCGGTAGCCACACGCTTCGATG
CCND1	CCCGCGTTAACCATACACCGTTTGCTCGCAAGTGCGCACGAGTTGAACTGAAATGGCCATGCTTCCCTTAGACTGGGTGAACTGGGGTAGCCACACGCTTCGATG
CCND1	CCCGCGTTAACCATACACCGTTTGCTCGCAAGTGCGCACGAGTTGAACTGCCCCTCCACCCTAGGGCACATAACCTGTCTCTCTCGGTAGCCACACGCTTCGATG
CCND1	CCCGCGTTAACCATACACCGTTTGCTCGCAAGTGCGCACGAGTTGAACTGCCATAGGATAGCAGAGACAGCTCTCTAAGTCAGGATTCAGGGTAGCCACACGCTTCGATG
CCND1	CCCGCGTTAACCATACACCGTTTGCTCGCAAGTGCGCACGAGTTGAACTGACTTATCCAAGCCTGGGGAGGCAACACAACCTAGCGGTAGCCACACGCTTCGATG
CCND1	CCCGCGTTAACCATACACCGTTTGCTCGCAAGTGCGCACGAGTTGAACTGGGTCGGCCTCAGGGTCCAGGGATGCACTAGATTCTTTAGGTAGCCACACGCTTCGATG
CCND1	CCCGCGTTAACCATACACCGTTTGCTCGCAAGTGCGCACGAGTTGAACTGCTTCTTGCTCCGAGCTTTCCAGCCACAGTGCACTGGGTAGCCACACGCTTCGATG
CCND1	CCCGCGTTAACCATACACCGTTTGCTCGCAAGTGCGCACGAGTTGAACTGCTTCAGCCGGACAGTCGCCTTATTACGGATTCCAGGGTAGCCACACGCTTCGATG
CCND1	CCCGCGTTAACCATACACCGTTTGCTCGCAAGTGCGCACGAGTTGAACTGGCCGAGCACACTCCTTCCTGCCCGTCTTTACAGATGGTAGCCACACGCTTCGATG
CCND1	CCCGCGTTAACCATACACCGTTTGCTCGCAAGTGCGCACGAGTTGAACTGAAAAGCAGCCCCTATCTACCCGCAGGGAAGGAGTAGGTAGCCACACGCTTCGATG
CCND1	CCCGCGTTAACCATACACCGTTTGCTCGCAAGTGCGCACGAGTTGAACTGTTCGGCACCACAGCTGGACTGGTGCTCGAGTTAAGGGTAGCCACACGCTTCGATG
CCND1	CCCGCGTTAACCATACACCGTTTGCTCGCAAGTGCGCACGAGTTGAACTGCCCATCAGTCCCTCAGACCCTGAGGACCCAGAATTGGTAGCCACACGCTTCGATG
CCND1	CCCGCGTTAACCATACACCGTTTGCTCGCAAGTGCGCACGAGTTGAACTGGTGTCCGGATAACCAGAACTCTAAGGCGCCCCGTAGGTAGCCACACGCTTCGATG
CCND1	CCCGCGTTAACCATACACCGTTTGCTCGCAAGTGCGCACGAGTTGAACTGCCAAGTGCCAAAGCGAGGGATGGAAGCGCTTTCAAGGTAGCCACACGCTTCGATG
CCND1	CCCGCGTTAACCATACACCGTTTGCTCGCAAGTGCGCACGAGTTGAACTGGGGGTTCATATTGCTCAGGGTACCAGCCGATGCGTGGTAGCCACACGCTTCGATG
CCND1	CCCGCGTTAACCATACACCGTTTGCTCGCAAGTGCGCACGAGTTGAACTGTTTGAGGGGCGGGAGTCGAGGAATTAGAATCGCCTGGTAGCCACACGCTTCGATG
CCND1	CCCGCGTTAACCATACACCGTTTGCTCGCAAGTGCGCACGAGTTGAACTGCCCCTACCTGTTGGGTTTGCGTTTTAACTCCAGCGGGTAGCCACACGCTTCGATG
CCND1	CCCGCGTTAACCATACACCGTTTGCTCGCAAGTGCGCACGAGTTGAACTGGATCGGCGCTACGTAAGCGAAGCAGAGCTGCCATAGGTAGCCACACGCTTCGATG
CCND1	CCCGCGTTAACCATACACCGTTTGCTCGCAAGTGCGCACGAGTTGAACTGCTTTCGGAAGCGTTTTCCCGGGCGACTTAAGGGCTTAGGTAGCCACACGCTTCGATG
CCND1	CCCGCGTTAACCATACACCGTTTGCTCGCAAGTGCGCACGAGTTGAACTGCTGCAGCGGAATTCGCTTTCTCCTGACCGACCATCGGTAGCCACACGCTTCGATG
CCND1	CCCGCGTTAACCATACACCGTTTGCTCGCAAGTGCGCACGAGTTGAACTGGGGGCGAGGAAAGCGTGAAGGTGATTTCAGTTAATGGTAGCCACACGCTTCGATG
CCND1	CCCGCGTTAACCATACACCGTTTGCTCGCAAGTGCGCACGAGTTGAACTGACTGGGCCACTTGCCCTTTGTCTCCAAATGGTCACGGTAGCCACACGCTTCGATG
CCND1	CCCGCGTTAACCATACACCGTTTGCTCGCAAGTGCGCACGAGTTGAACTGAGAAATAAGAACAGAGCACTTTAAATGAGCCCAGAATCCGCGGTAGCCACACGCTTCGATG
CCND1	CCCGCGTTAACCATACACCGTTTGCTCGCAAGTGCGCACGAGTTGAACTGAAAATCAAAATGCTTTCTCTGCGCTTCTTGAAGCAATGACCGGTAGCCACACGCTTCGATG
CCND1	CCCGCGTTAACCATACACCGTTTGCTCGCAAGTGCGCACGAGTTGAACTGGCTCGTCCCTGAGCCGGGAAATCAACGAAGTTCCTGGTAGCCACACGCTTCGATG
CCND1	CCCGCGTTAACCATACACCGTTTGCTCGCAAGTGCGCACGAGTTGAACTGCCCCATTGGCTCATGCTAATTCCAGTTTCCTCTGTGGTAGCCACACGCTTCGATG
CCND1	CCCGCGTTAACCATACACCGTTTGCTCGCAAGTGCGCACGAGTTGAACTGCCCCAGGACCCGGAATATTAGTAATCCTAATTCCCGGGGTAGCCACACGCTTCGATG
CCND1	CCCGCGTTAACCATACACCGTTTGCTCGCAAGTGCGCACGAGTTGAACTGTCAGTTTTCTTTGAGCTTTTACTGTTAAGAGGGTACGGTGGGGTAGCCACACGCTTCGATG
CCND1	CCCGCGTTAACCATACACCGTTTGCTCGCAAGTGCGCACGAGTTGAACTGTTAATTGATAATTGTTCTGAATTATGCCGGCTCCTGCCAGCGGTAGCCACACGCTTCGATG
CCND1	CCCGCGTTAACCATACACCGTTTGCTCGCAAGTGCGCACGAGTTGAACTGCCCCAACAAAACCAATTAGGAACCTTCGGTGGTCTGGTAGCCACACGCTTCGATG
CCND1	CCCGCGTTAACCATACACCGTTTGCTCGCAAGTGCGCACGAGTTGAACTGTGTCCCAGGCAGAGGGGACTAATATTTCCAGCAATGGTAGCCACACGCTTCGATG
CCND1	CCCGCGTTAACCATACACCGTTTGCTCGCAAGTGCGCACGAGTTGAACTGTTCAGAGGTGTGTTTCTCCCGGTTAAATTGCCGGCGGTAGCCACACGCTTCGATG
CCND1	CCCGCGTTAACCATACACCGTTTGCTCGCAAGTGCGCACGAGTTGAACTGCGACTGGTCAAGGTAGGAAGGCAGCCCGAAGAGTCGGTAGCCACACGCTTCGATG
CCND1	CCCGCGTTAACCATACACCGTTTGCTCGCAAGTGCGCACGAGTTGAACTGCACCATCTTGGGCTGCTGCTGGAATTTTCGGGCATGGTAGCCACACGCTTCGATG
CCND1	CCCGCGTTAACCATACACCGTTTGCTCGCAAGTGCGCACGAGTTGAACTGGGAATGAAACTTGCACAGGGGTTGTGTGCCCGGTCGGTAGCCACACGCTTCGATG
CCND1	CCCGCGTTAACCATACACCGTTTGCTCGCAAGTGCGCACGAGTTGAACTGCTCCCCGTCCTTGCATGCTAAATTAGTTCTTGCAAGGTAGCCACACGCTTCGATG
CCND1	CCCGCGTTAACCATACACCGTTTGCTCGCAAGTGCGCACGAGTTGAACTGGGAGAAAGGCTGCAGCGGGGCGATTTGCATTTCTAGGTAGCCACACGCTTCGATG
CCND1	CCCGCGTTAACCATACACCGTTTGCTCGCAAGTGCGCACGAGTTGAACTGATTCTCTGCCGGGCTTTGATCTTTGCTTAACAACAGGTAGCCACACGCTTCGATG
CCND1	CCCGCGTTAACCATACACCGTTTGCTCGCAAGTGCGCACGAGTTGAACTGCATGGAACACCAGCTCCTGTGCTGCGAAGTGGAAAGGTAGCCACACGCTTCGATG
CCND1	CCCGCGTTAACCATACACCGTTTGCTCGCAAGTGCGCACGAGTTGAACTGGCTTCGGGCGGCTCTCTTAAGACTTCCCTGCAACTGGTAGCCACACGCTTCGATG
CCND1	CCCGCGTTAACCATACACCGTTTGCTCGCAAGTGCGCACGAGTTGAACTGTGTTGCCCAGACCCACGTTTCTTTGCTACTCACCCGGTAGCCACACGCTTCGATG
CCND1	CCCGCGTTAACCATACACCGTTTGCTCGCAAGTGCGCACGAGTTGAACTGGGGTGCTAGAAGTAGCGTTTCGTGGGAGGGGAGAAGGTAGCCACACGCTTCGATG
CCND1	CCCGCGTTAACCATACACCGTTTGCTCGCAAGTGCGCACGAGTTGAACTGTTTTAAATTAATATCCATGGACACGTATGCAAGGGCCGCGGTAGCCACACGCTTCGATG
CCND1	CCCGCGTTAACCATACACCGTTTGCTCGCAAGTGCGCACGAGTTGAACTGGCTTGATCCCCGTCTGCAGGGATATCGGCTTGGAGGGTAGCCACACGCTTCGATG
CCND1	CCCGCGTTAACCATACACCGTTTGCTCGCAAGTGCGCACGAGTTGAACTGGGTGGGCGCCTGAGGGGCCCGCAAGTATTTTAAAATAATGGTAGCCACACGCTTCGATG
CCND1	CCCGCGTTAACCATACACCGTTTGCTCGCAAGTGCGCACGAGTTGAACTGTTTTGAAAAGATGACGTCTGGGGAAATGCGGCGCGGGTAGCCACACGCTTCGATG
CCND1	CCCGCGTTAACCATACACCGTTTGCTCGCAAGTGCGCACGAGTTGAACTGCTCCGTAGGTCTGCGAGGAACAGAAGTGCGAGGAGGGTAGCCACACGCTTCGATG
CCND1	CCCGCGTTAACCATACACCGTTTGCTCGCAAGTGCGCACGAGTTGAACTGGGGGCCACTTGCATGTTCGTGGCCTCTAAGATGAAGGTAGCCACACGCTTCGATG
CCND1	CCCGCGTTAACCATACACCGTTTGCTCGCAAGTGCGCACGAGTTGAACTGTCTTTTCACGCGGCGGGCGCCTTTTCTGTTTTGATGGTAGCCACACGCTTCGATG
CCND1	CCCGCGTTAACCATACACCGTTTGCTCGCAAGTGCGCACGAGTTGAACTGCTGTGTTCGCAGCAAATGGAGCTGCTCCTGGTGAAGGTAGCCACACGCTTCGATG
CCND1	CCCGCGTTAACCATACACCGTTTGCTCGCAAGTGCGCACGAGTTGAACTGCTTCCTCTCCAAAATGCCAGAGGCGGAGGAGAACAGGTAGCCACACGCTTCGATG
CCND1	CCCGCGTTAACCATACACCGTTTGCTCGCAAGTGCGCACGAGTTGAACTGCTTCTTGCTCTCCACCTGGGTGCTGTCTGGGAAGAGGTAGCCACACGCTTCGATG
CCND1	CCCGCGTTAACCATACACCGTTTGCTCGCAAGTGCGCACGAGTTGAACTGTTTGTCGCGCTGGATGGAGGGAGATTTGCTCCCTCGGTAGCCACACGCTTCGATG
CCND1	CCCGCGTTAACCATACACCGTTTGCTCGCAAGTGCGCACGAGTTGAACTGCCTCCTTTCTCCACCCACCTCCAGCCCTTCTTGTGGGTAGCCACACGCTTCGATG
CCND1	CCCGCGTTAACCATACACCGTTTGCTCGCAAGTGCGCACGAGTTGAACTGCCCAGAACCCAGTGGGGACAGACTCGCACATACACGGTAGCCACACGCTTCGATG
CCND1	CCCGCGTTAACCATACACCGTTTGCTCGCAAGTGCGCACGAGTTGAACTGCCCACGGGGCATCAAAGAGGCAGTAGCATCTTCTCGGTAGCCACACGCTTCGATG
CCND1	CCCGCGTTAACCATACACCGTTTGCTCGCAAGTGCGCACGAGTTGAACTGCCCGCAGCCGGTATTCCAGAATGGGTTCTGGTTTAGGTAGCCACACGCTTCGATG
CCND1	CCCGCGTTAACCATACACCGTTTGCTCGCAAGTGCGCACGAGTTGAACTGGTTTCCAAGCGAGTCCCCAAGGTGGGCAGATGAAGGGTAGCCACACGCTTCGATG
CCND1	CCCGCGTTAACCATACACCGTTTGCTCGCAAGTGCGCACGAGTTGAACTGAGGCCTCCGGAGACTCCAGACAGCCTTTTATGGAGGGTAGCCACACGCTTCGATG
CCND1	CCCGCGTTAACCATACACCGTTTGCTCGCAAGTGCGCACGAGTTGAACTGCAGTGGGCAGGTGCAGATTCTCGTCCTTCCCACTAGGTAGCCACACGCTTCGATG
CCND1	CCCGCGTTAACCATACACCGTTTGCTCGCAAGTGCGCACGAGTTGAACTGCCCATGGAACGTAACTGAGCAGCCAGTGCCTTGTTGGTAGCCACACGCTTCGATG
CCND1	CCCGCGTTAACCATACACCGTTTGCTCGCAAGTGCGCACGAGTTGAACTGCCTGCTGGACATCTGTGGAGACAAGAGTGACTTACGGTAGCCACACGCTTCGATG
CCND1	CCCGCGTTAACCATACACCGTTTGCTCGCAAGTGCGCACGAGTTGAACTGTTTTGCCCTCCACGTGGCAAAGGTTACATTTAAAGGGGTAGCCACACGCTTCGATG
CCND1	CCCGCGTTAACCATACACCGTTTGCTCGCAAGTGCGCACGAGTTGAACTGCCAAGGAGCTTCCGGGACAGCTGTCACTTCCCTTTGGTAGCCACACGCTTCGATG
CCND1	CCCGCGTTAACCATACACCGTTTGCTCGCAAGTGCGCACGAGTTGAACTGACAACCAGGCAGCGGATAGGGTCAAATCCTGGAGCGGTAGCCACACGCTTCGATG
CCND1	CCCGCGTTAACCATACACCGTTTGCTCGCAAGTGCGCACGAGTTGAACTGCACGAGCTTCTGAAACAACGTGGCCCCAGTGACTCGGTAGCCACACGCTTCGATG
CCND1	CCCGCGTTAACCATACACCGTTTGCTCGCAAGTGCGCACGAGTTGAACTGCAGCTAGAACCTGTCGCTCCCTGCAGAAGCGGTTTGGTAGCCACACGCTTCGATG
CCND1	CCCGCGTTAACCATACACCGTTTGCTCGCAAGTGCGCACGAGTTGAACTGTTTCATTCATGGCTCCCGGCTCTCAGACTGGGTGGGGTAGCCACACGCTTCGATG
CCND1	CCCGCGTTAACCATACACCGTTTGCTCGCAAGTGCGCACGAGTTGAACTGCCGGCGGCCCTCTCTTTAACAAGGCCGAAGTTGTTTAGGTAGCCACACGCTTCGATG
CCND1	CCCGCGTTAACCATACACCGTTTGCTCGCAAGTGCGCACGAGTTGAACTGGGCATTCCCCGCCACAAACCAGGACGTAATTGGTGGGTAGCCACACGCTTCGATG
CCND1	CCCGCGTTAACCATACACCGTTTGCTCGCAAGTGCGCACGAGTTGAACTGGATGGGCCGCCCTAGATTGGTGTCCCTCTTGGAAGGGTAGCCACACGCTTCGATG
CCND1	CCCGCGTTAACCATACACCGTTTGCTCGCAAGTGCGCACGAGTTGAACTGCCATGGTGACTGGTGCTAGGAACCCCACACCTCTTGGTAGCCACACGCTTCGATG
CCND1	CCCGCGTTAACCATACACCGTTTGCTCGCAAGTGCGCACGAGTTGAACTGTTTTGTCATCGGCCAGAAATAGGAGAGTTGTGAGTAGAGGGGTAGCCACACGCTTCGATG
CCND1	CCCGCGTTAACCATACACCGTTTGCTCGCAAGTGCGCACGAGTTGAACTGGCATGGGTTGCTGGAAGAGCTCTTCCTTCCCGAGTGGTAGCCACACGCTTCGATG
CCND1	CCCGCGTTAACCATACACCGTTTGCTCGCAAGTGCGCACGAGTTGAACTGGGGCTTACCCCTCAAGGGACACGGAATGGCTTCATGGTAGCCACACGCTTCGATG
CCND1	CCCGCGTTAACCATACACCGTTTGCTCGCAAGTGCGCACGAGTTGAACTGGGTGGCAGGTACTTGGGGTGAGGGTTAGGGTCATAGGTAGCCACACGCTTCGATG
CCND1	CCCGCGTTAACCATACACCGTTTGCTCGCAAGTGCGCACGAGTTGAACTGGAAGCGACATCTCTACGTCCTCATATTTGCGTCATCTGGTAGCCACACGCTTCGATG
CCND1	CCCGCGTTAACCATACACCGTTTGCTCGCAAGTGCGCACGAGTTGAACTGGAAGGCAGTGATGTCCCCATCACCTGTCCTGTGTCGGTAGCCACACGCTTCGATG
CCND1	CCCGCGTTAACCATACACCGTTTGCTCGCAAGTGCGCACGAGTTGAACTGATGTGAAGTTCATTTCCAATCCGCCCTCCATGGTGGGTAGCCACACGCTTCGATG
CCND1	CCCGCGTTAACCATACACCGTTTGCTCGCAAGTGCGCACGAGTTGAACTGCAAGGCCTGAACCTGAGGAGCCCCAACAACTTCCTGGTAGCCACACGCTTCGATG
CCND1	CCCGCGTTAACCATACACCGTTTGCTCGCAAGTGCGCACGAGTTGAACTGTGATCAAGTGTGACCCGGTAAGTGAGGGTGATGTCGGTAGCCACACGCTTCGATG
CCND1	CCCGCGTTAACCATACACCGTTTGCTCGCAAGTGCGCACGAGTTGAACTGGACAGGGCACCGGCTTCTTCCACTGCTCCTAGAACGGTAGCCACACGCTTCGATG
CCND1	CCCGCGTTAACCATACACCGTTTGCTCGCAAGTGCGCACGAGTTGAACTGCTTCCAGGAGCCGTAGAGTTTCTGGGCGAAGCGTCGGTAGCCACACGCTTCGATG
CCND1	CCCGCGTTAACCATACACCGTTTGCTCGCAAGTGCGCACGAGTTGAACTGCAGCCAATGGTCTGTGTGGTGATGGTGTGTGGGGTTAGGTAGCCACACGCTTCGATG
CCND1	CCCGCGTTAACCATACACCGTTTGCTCGCAAGTGCGCACGAGTTGAACTGAATAGATGCTTGAAAAGGGCTCCTGTGAGGTCCGAGGTAGCCACACGCTTCGATG
CCND1	CCCGCGTTAACCATACACCGTTTGCTCGCAAGTGCGCACGAGTTGAACTGTACGGCCTCTTTGAGAGGCTGCTGCTGTTAAACCCGGTAGCCACACGCTTCGATG
CCND1	CCCGCGTTAACCATACACCGTTTGCTCGCAAGTGCGCACGAGTTGAACTGTCAAAAGGGTTTGTGGCATTTACCAAATTAGACCAGAGAGGGGTAGCCACACGCTTCGATG
CCND1	CCCGCGTTAACCATACACCGTTTGCTCGCAAGTGCGCACGAGTTGAACTGCTGCCCAGCCCATGTGTGTCTCGGAAGAGGAAGAAGGTAGCCACACGCTTCGATG
CCND1	CCCGCGTTAACCATACACCGTTTGCTCGCAAGTGCGCACGAGTTGAACTGCAGCCCGCAGCTCTCTCAGGAAAATGGCTCAGAAAGGTAGCCACACGCTTCGATG
CCND1	CCCGCGTTAACCATACACCGTTTGCTCGCAAGTGCGCACGAGTTGAACTGAGCCCCTCCATCAAAATGAAACTCGCGTCTGCACTGGTAGCCACACGCTTCGATG
CCND1	CCCGCGTTAACCATACACCGTTTGCTCGCAAGTGCGCACGAGTTGAACTGCTGGGATGTTGCTGTCTTCGGGCAGTTGTGGGAAGGGTAGCCACACGCTTCGATG
CCND1	CCCGCGTTAACCATACACCGTTTGCTCGCAAGTGCGCACGAGTTGAACTGTTGGGCGCTGGCCCTTATTTGAGTAGAGACCATCTGGTAGCCACACGCTTCGATG
CCND1	CCCGCGTTAACCATACACCGTTTGCTCGCAAGTGCGCACGAGTTGAACTGGAAGTTACCCGAGGCGGAGTCCACTCTGCCTGATCGGTAGCCACACGCTTCGATG
CCND1	CCCGCGTTAACCATACACCGTTTGCTCGCAAGTGCGCACGAGTTGAACTGAGCTAGTGACCAACGTAGCTGAGCCCAGACTCAGAGGTAGCCACACGCTTCGATG
CCND1	CCCGCGTTAACCATACACCGTTTGCTCGCAAGTGCGCACGAGTTGAACTGGGGCGTGTTCTAGAATTTTCTTTGGTGGGTGGAATGGTAGCCACACGCTTCGATG
CCND1	CCCGCGTTAACCATACACCGTTTGCTCGCAAGTGCGCACGAGTTGAACTGGAGTCTAGCTGCATGTGTGACCCTGGAGTGGGTCAGGTAGCCACACGCTTCGATG
CCND1	CCCGCGTTAACCATACACCGTTTGCTCGCAAGTGCGCACGAGTTGAACTGCCCCTGGGGCTGAGAATTGAAGCTGGCTGGTGTTTTAGGTAGCCACACGCTTCGATG
CCND1	CCCGCGTTAACCATACACCGTTTGCTCGCAAGTGCGCACGAGTTGAACTGCTGTCGTGCTATGCCTTTGTCCAGCCCCTTCTGGTTGGTAGCCACACGCTTCGATG
CCND1	CCCGCGTTAACCATACACCGTTTGCTCGCAAGTGCGCACGAGTTGAACTGGCTCCTTGTGGAAGGTCTGTTTCCTGGGCTGCCTAGGTAGCCACACGCTTCGATG
CCND1	CCCGCGTTAACCATACACCGTTTGCTCGCAAGTGCGCACGAGTTGAACTGGGAGAGGATGGAGGGGAGGGATCAATGGTCCAGGTGGTAGCCACACGCTTCGATG
CCND1	CCCGCGTTAACCATACACCGTTTGCTCGCAAGTGCGCACGAGTTGAACTGGACAGCCATTGATCATGGAAGGCCAGGTTCACCTCGGTAGCCACACGCTTCGATG
CCND1	CCCGCGTTAACCATACACCGTTTGCTCGCAAGTGCGCACGAGTTGAACTGAAGGGCTGCCACATGGAGAGGTTAAGTCTGAAAAGGGTAGCCACACGCTTCGATG
CCND1	CCCGCGTTAACCATACACCGTTTGCTCGCAAGTGCGCACGAGTTGAACTGGTGGGAGGTGGAGGCATTTGGTCCTGAGTGTCCTGGGTAGCCACACGCTTCGATG
CCND1	CCCGCGTTAACCATACACCGTTTGCTCGCAAGTGCGCACGAGTTGAACTGGTGATGGCAGCTCCCACATCTCGCTCAGGTTCAGAGGTAGCCACACGCTTCGATG
CCND1	CCCGCGTTAACCATACACCGTTTGCTCGCAAGTGCGCACGAGTTGAACTGTTTCTCTGTTGTAAGAATAGGCATTAACACAAAGGAGGCGTGGTAGCCACACGCTTCGATG
CCND1	CCCGCGTTAACCATACACCGTTTGCTCGCAAGTGCGCACGAGTTGAACTGATATTCTTGTGCTTTTCCTGATAAAGCACAGCTGTAGTGGGGGTAGCCACACGCTTCGATG
CCND1	CCCGCGTTAACCATACACCGTTTGCTCGCAAGTGCGCACGAGTTGAACTGTTCCGTAGGTAGATGTGTAACCTCTTCACCTTATTCATGGCGGTAGCCACACGCTTCGATG
CCND1	CCCGCGTTAACCATACACCGTTTGCTCGCAAGTGCGCACGAGTTGAACTGCCTGTGACCACCACCCCAACAAACCATCCAGTGACGGTAGCCACACGCTTCGATG
CCND1	CCCGCGTTAACCATACACCGTTTGCTCGCAAGTGCGCACGAGTTGAACTGTTGTAGTGACCTGTTTATGAGATGCTGGTTTTCTACCCAACGGTAGCCACACGCTTCGATG
CCND1	CCCGCGTTAACCATACACCGTTTGCTCGCAAGTGCGCACGAGTTGAACTGAAAACCATTCCATTTCCAAGCACTTTCAGTCCAATAGGTGGGTAGCCACACGCTTCGATG
CCND1	CCCGCGTTAACCATACACCGTTTGCTCGCAAGTGCGCACGAGTTGAACTGTTTTGTTGTGTGTGCAGGGAGGGCAGTTTTCTAATGGTAGCCACACGCTTCGATG
CCND1	CCCGCGTTAACCATACACCGTTTGCTCGCAAGTGCGCACGAGTTGAACTGGGTGTTTGGGAGGCTGCGTGCCAGTCAAGAAGAAAGGTAGCCACACGCTTCGATG
CCND1	CCCGCGTTAACCATACACCGTTTGCTCGCAAGTGCGCACGAGTTGAACTGTAAAGAAGTTGAAGTTTAGGAATCCTTTGGTGCCAACTGGTGGTAGCCACACGCTTCGATG
CCND1	CCCGCGTTAACCATACACCGTTTGCTCGCAAGTGCGCACGAGTTGAACTGGTTTGAAAGTAGGGACCTCAGAGGTTTACCTAGAGAACAGGGGTAGCCACACGCTTCGATG
CCND1	CCCGCGTTAACCATACACCGTTTGCTCGCAAGTGCGCACGAGTTGAACTGCAAGGAAAATTAGGGTACTCAACCTAAGTTCGGTTCCGATGGGTAGCCACACGCTTCGATG
CCND1	CCCGCGTTAACCATACACCGTTTGCTCGCAAGTGCGCACGAGTTGAACTGCACCGGGGACAGGCCGCAGCTCCATTTTCTTATTGGGTAGCCACACGCTTCGATG
CCND1	CCCGCGTTAACCATACACCGTTTGCTCGCAAGTGCGCACGAGTTGAACTGTTCACATCGCTTCTGTGTATCTCTTTCACATTGTTTGCTGCGGTAGCCACACGCTTCGATG
CCND1	CCCGCGTTAACCATACACCGTTTGCTCGCAAGTGCGCACGAGTTGAACTGGTGTCCCCAGAGACCAGGCTGTGTCCCTCTTCTCTTGGTAGCCACACGCTTCGATG
CCND1	CCCGCGTTAACCATACACCGTTTGCTCGCAAGTGCGCACGAGTTGAACTGTTACAGCTGTGTTATTCTTTGCGTGTAGCTATGGAAGTTGCGGTAGCCACACGCTTCGATG
CCND1	CCCGCGTTAACCATACACCGTTTGCTCGCAAGTGCGCACGAGTTGAACTGCCTGTAGGACTCTCATTCGGGATGATTGGAATAGCTTCTGGTAGCCACACGCTTCGATG
CCND1	CCCGCGTTAACCATACACCGTTTGCTCGCAAGTGCGCACGAGTTGAACTGATTTAAAGAGACTCCAAATCTCAATGAAGCCAGCTCACAGTGGTAGCCACACGCTTCGATG
CCND1	CCCGCGTTAACCATACACCGTTTGCTCGCAAGTGCGCACGAGTTGAACTGCCCTCCAGAACACGGCTCACGCTTACCTCAACCATGGTAGCCACACGCTTCGATG
CCND1	CCCGCGTTAACCATACACCGTTTGCTCGCAAGTGCGCACGAGTTGAACTGCTTGAGGGACGCTTTGTCTGTCGTGATGGGGCAAGGGTAGCCACACGCTTCGATG
CCND1	CCCGCGTTAACCATACACCGTTTGCTCGCAAGTGCGCACGAGTTGAACTGGAGTCTGTCCTGTGACGCGCAAGTCTGAGGGTCTGGGTAGCCACACGCTTCGATG
CCND1	CCCGCGTTAACCATACACCGTTTGCTCGCAAGTGCGCACGAGTTGAACTGATGAAAGTCTAGAAATAAAACTGGTAAAACCCCAGCGTGGTGGTAGCCACACGCTTCGATG
CCND1	CCCGCGTTAACCATACACCGTTTGCTCGCAAGTGCGCACGAGTTGAACTGGGTGTCCTGTCCCCGGGAGGCTCCAGAGAATAATTGGTAGCCACACGCTTCGATG
CCND1	CCCGCGTTAACCATACACCGTTTGCTCGCAAGTGCGCACGAGTTGAACTGCTCTTCCTTGCCCCACCAGTTTGTCTTCCCGGGTTAGGTAGCCACACGCTTCGATG
CCND1	CCCGCGTTAACCATACACCGTTTGCTCGCAAGTGCGCACGAGTTGAACTGTGCAGATAGGAAAATAAATAAAGCCGGCATTCGTTAACCCTGGTAGCCACACGCTTCGATG
CCND1	CCCGCGTTAACCATACACCGTTTGCTCGCAAGTGCGCACGAGTTGAACTGGCCTTATAGGACACCCATGACGCCCACCTCTGGATGGTAGCCACACGCTTCGATG
CCND1	CCCGCGTTAACCATACACCGTTTGCTCGCAAGTGCGCACGAGTTGAACTGGAAGGTGTCCTCGGACCTTGGTCACTGCTCCTGAAGGTAGCCACACGCTTCGATG
CCND1	CCCGCGTTAACCATACACCGTTTGCTCGCAAGTGCGCACGAGTTGAACTGCCCATCTGTGAGGCTGGTTTGTCCTCATCCCAAGCGGTAGCCACACGCTTCGATG
CCND1	CCCGCGTTAACCATACACCGTTTGCTCGCAAGTGCGCACGAGTTGAACTGAGCTGCAGGTTGAATCTCCGTGGCCTTTATGAAGCGGTAGCCACACGCTTCGATG
CCND1	CCCGCGTTAACCATACACCGTTTGCTCGCAAGTGCGCACGAGTTGAACTGACCTGCTGTCTACCCTTCCTGCCTTGTAGAGCACTGGTAGCCACACGCTTCGATG
CCND1	CCCGCGTTAACCATACACCGTTTGCTCGCAAGTGCGCACGAGTTGAACTGCCTGCAAGGTGCCCCTGACAGGTCACATCAGAAAGGGTAGCCACACGCTTCGATG
CCND1	CCCGCGTTAACCATACACCGTTTGCTCGCAAGTGCGCACGAGTTGAACTGCTCCGACCATCGCACAGGGCACCTTTGGTTGTTTCGGTAGCCACACGCTTCGATG
CCND1	CCCGCGTTAACCATACACCGTTTGCTCGCAAGTGCGCACGAGTTGAACTGGAGCAGGCAAGGGAGCCATCGGATCCTGTTAGGTTGGTAGCCACACGCTTCGATG
CCND1	CCCGCGTTAACCATACACCGTTTGCTCGCAAGTGCGCACGAGTTGAACTGTTTGCCATGCAGGGAGAGGAGCACATGGGTCTAGGGGTAGCCACACGCTTCGATG
CCND1	CCCGCGTTAACCATACACCGTTTGCTCGCAAGTGCGCACGAGTTGAACTGTTTTAAGATGAAAGAGGGATGTGTAGGCTGATAGGTCTGGCGGTAGCCACACGCTTCGATG
CCND1	CCCGCGTTAACCATACACCGTTTGCTCGCAAGTGCGCACGAGTTGAACTGGGTGGGTCAGGTGGGTTCACAGCCAAGTGTGTAGAGGTAGCCACACGCTTCGATG
CCND1	CCCGCGTTAACCATACACCGTTTGCTCGCAAGTGCGCACGAGTTGAACTGCCATTCTCTCTGTCTCGGCATCTGTGGCATCCCGTGGTAGCCACACGCTTCGATG
CCND1	CCCGCGTTAACCATACACCGTTTGCTCGCAAGTGCGCACGAGTTGAACTGCCCCAGTGATGGGTGGGTCTATACATCGTGGTTATGGTAGCCACACGCTTCGATG
CCND1	CCCGCGTTAACCATACACCGTTTGCTCGCAAGTGCGCACGAGTTGAACTGCCTCCTGGGATTCAGTGGAGACCTCGTCCCTTGTTGGTAGCCACACGCTTCGATG
CCND1	CCCGCGTTAACCATACACCGTTTGCTCGCAAGTGCGCACGAGTTGAACTGGGAGTATCTGCGCTACCCAGAGGGTGATGGTAAAAGGTAGCCACACGCTTCGATG
CCND1	CCCGCGTTAACCATACACCGTTTGCTCGCAAGTGCGCACGAGTTGAACTGCCCATCTCCCTGCAGCCAGACAGTCCTCATCCATTGGTAGCCACACGCTTCGATG
CCND1	CCCGCGTTAACCATACACCGTTTGCTCGCAAGTGCGCACGAGTTGAACTGCCCAGCCTTCCTATCTCCCTTCAGCTCCGTCCAAGGGTAGCCACACGCTTCGATG
CCND1	CCCGCGTTAACCATACACCGTTTGCTCGCAAGTGCGCACGAGTTGAACTGCGCCTCGGTCCACAGGAACCTTCATCTCTGCTCTGGGTAGCCACACGCTTCGATG
CCND1	CCCGCGTTAACCATACACCGTTTGCTCGCAAGTGCGCACGAGTTGAACTGGCTGAGCCCCTCCAGGACGGAAATCTCCCAGATTTGGTAGCCACACGCTTCGATG
CCND1	CCCGCGTTAACCATACACCGTTTGCTCGCAAGTGCGCACGAGTTGAACTGTCTCCCCACCCTGGCATACAGTGGGTCCTAGGAAGGGTAGCCACACGCTTCGATG
CCND1	CCCGCGTTAACCATACACCGTTTGCTCGCAAGTGCGCACGAGTTGAACTGGACTTCGGACCGCGCTTGTGGGATAACAGTGGCTAGGTAGCCACACGCTTCGATG
CCND1	CCCGCGTTAACCATACACCGTTTGCTCGCAAGTGCGCACGAGTTGAACTGGACCCTCCTTGAAGCACCCCAGGAAGCAGTCACAGGGTAGCCACACGCTTCGATG
CCND1	CCCGCGTTAACCATACACCGTTTGCTCGCAAGTGCGCACGAGTTGAACTGTCTTTGATCAAGAGTTTATGCAAGACGAGGAAAGCAAGCCGGTAGCCACACGCTTCGATG
CCND1	CCCGCGTTAACCATACACCGTTTGCTCGCAAGTGCGCACGAGTTGAACTGATCCTTTTAATTTGCACCTAGCGGCAGCTGAGACAGGTAGCCACACGCTTCGATG
CCND1	CCCGCGTTAACCATACACCGTTTGCTCGCAAGTGCGCACGAGTTGAACTGAGCCTCTCAACCGGCAGCCACTTTAAGAGCTGAGTGGTAGCCACACGCTTCGATG
CCND1	CCCGCGTTAACCATACACCGTTTGCTCGCAAGTGCGCACGAGTTGAACTGAAAAGGGAAATGCACGGAGGCTTCATTGGGCCATTGGTAGCCACACGCTTCGATG
CCND1	CCCGCGTTAACCATACACCGTTTGCTCGCAAGTGCGCACGAGTTGAACTGCCAGCTCCACCTGTTTCGAGGCTCCCAGTAGGTTGGGTAGCCACACGCTTCGATG
CCND1	CCCGCGTTAACCATACACCGTTTGCTCGCAAGTGCGCACGAGTTGAACTGAATCCTGCAAGAACACAGCCCATGATGGGGAGTCGGGTAGCCACACGCTTCGATG
CCND1	CCCGCGTTAACCATACACCGTTTGCTCGCAAGTGCGCACGAGTTGAACTGCATCATCCCCTCGGCGCATCCGCATAATCACCATCGGTAGCCACACGCTTCGATG
CCND1	CCCGCGTTAACCATACACCGTTTGCTCGCAAGTGCGCACGAGTTGAACTGCTGGGTGGTGGCACCAAAGCCGATCTTACTTCCCTGGTAGCCACACGCTTCGATG
CCND1	CCCGCGTTAACCATACACCGTTTGCTCGCAAGTGCGCACGAGTTGAACTGCCAGGTCTTCATAGGCTGAAACCCAACTGCACATCGGTAGCCACACGCTTCGATG
CCND1	CCCGCGTTAACCATACACCGTTTGCTCGCAAGTGCGCACGAGTTGAACTGCACACCCACCAGAAGAGCAGCAAGTTAATGGATGGGGTAGCCACACGCTTCGATG
CCND1	CCCGCGTTAACCATACACCGTTTGCTCGCAAGTGCGCACGAGTTGAACTGCCCCTTCCTTAGGATTCCCAGCAGGGAAACACAAGGGTAGCCACACGCTTCGATG
CCND1	CCCGCGTTAACCATACACCGTTTGCTCGCAAGTGCGCACGAGTTGAACTGCCCTAAGGGAAGACTGAGCTGCTCCCAGGACCTCAGGTAGCCACACGCTTCGATG
CCND1	CCCGCGTTAACCATACACCGTTTGCTCGCAAGTGCGCACGAGTTGAACTGCCCCTTTTGTTCCAGAAGCCAATCATTGTCCTTCAGGTAGCCACACGCTTCGATG
CCND1	CCCGCGTTAACCATACACCGTTTGCTCGCAAGTGCGCACGAGTTGAACTGATAAACAACAGGAGCGACTGACAAAGTTACCATGTGATCTGGTAGCCACACGCTTCGATG
CCND1	CCCGCGTTAACCATACACCGTTTGCTCGCAAGTGCGCACGAGTTGAACTGTGGAATTTCAACATGCCTGTCTTGCTTAGCTGGGAGGTAGCCACACGCTTCGATG
CCND1	CCCGCGTTAACCATACACCGTTTGCTCGCAAGTGCGCACGAGTTGAACTGTCTGTGTGTAACAGAGCACACGTGTGACCAAACTGGGTAGCCACACGCTTCGATG
CCND1	CCCGCGTTAACCATACACCGTTTGCTCGCAAGTGCGCACGAGTTGAACTGACCTGGAGAAAGGGCCTGACCACATCCATATCCCAGGTAGCCACACGCTTCGATG
CCND1	CCCGCGTTAACCATACACCGTTTGCTCGCAAGTGCGCACGAGTTGAACTGCCCACATGCAAGGCCAGAAGTGTCTGGATGGTGTGGGTAGCCACACGCTTCGATG
CCND1	CCCGCGTTAACCATACACCGTTTGCTCGCAAGTGCGCACGAGTTGAACTGCAATCCATGAGCCTCTAGCTCAGCAAGCATCACATGGTAGCCACACGCTTCGATG
CCND1	CCCGCGTTAACCATACACCGTTTGCTCGCAAGTGCGCACGAGTTGAACTGACTCTACATGTTCAGGTATCGCCTGAGATAAAGGCTTCCGGTAGCCACACGCTTCGATG
CCND1	CCCGCGTTAACCATACACCGTTTGCTCGCAAGTGCGCACGAGTTGAACTGGGTAGACGCCAAGGCCTCGATGCCACCTGAGTTTAGGTAGCCACACGCTTCGATG
CCND1	CCCGCGTTAACCATACACCGTTTGCTCGCAAGTGCGCACGAGTTGAACTGAAAAGTGTATGCGCAAGGAGCGGCTTTCCTTCTTGGGTAGCCACACGCTTCGATG
CCND1	CCCGCGTTAACCATACACCGTTTGCTCGCAAGTGCGCACGAGTTGAACTGTCACGCTGGCTTGGACAACTCACTGAACCCTTGAGGGTAGCCACACGCTTCGATG
CCND1	CCCGCGTTAACCATACACCGTTTGCTCGCAAGTGCGCACGAGTTGAACTGTAAGAACTCTGTGACTTCAGTTTCCTGAGTCACAAACCAGTGGTAGCCACACGCTTCGATG
CCND1	CCCGCGTTAACCATACACCGTTTGCTCGCAAGTGCGCACGAGTTGAACTGATTAAGGACCAGAATAACGGTGGGAATTAGGATAAGCTTGCGGTAGCCACACGCTTCGATG
CCND1	CCCGCGTTAACCATACACCGTTTGCTCGCAAGTGCGCACGAGTTGAACTGGGAGAGACTTCTCCGCGGTGTTGTGAGGCCAGATGGGTAGCCACACGCTTCGATG
CCND1	CCCGCGTTAACCATACACCGTTTGCTCGCAAGTGCGCACGAGTTGAACTGAACGCTCGCAAAGCTCAGTACGAAGGTCATCTCCTGGTAGCCACACGCTTCGATG
CCND1	CCCGCGTTAACCATACACCGTTTGCTCGCAAGTGCGCACGAGTTGAACTGTCTGCTTTTGCCTCAATCTGGCCTCAGTCTGCTAGGGTAGCCACACGCTTCGATG
CCND1	CCCGCGTTAACCATACACCGTTTGCTCGCAAGTGCGCACGAGTTGAACTGAAGCCTCTGCATTGACGAAGAAGACATGTCTAAAATAACGGGGTAGCCACACGCTTCGATG
CCND1	CCCGCGTTAACCATACACCGTTTGCTCGCAAGTGCGCACGAGTTGAACTGCCTCAGGAAGCGAATCGTTCATGCAACCTGCTCAAGGTAGCCACACGCTTCGATG
CCND1	CCCGCGTTAACCATACACCGTTTGCTCGCAAGTGCGCACGAGTTGAACTGGGTGGTAGCCCTGCCTCCAGCACTGGTGGATAATCGGTAGCCACACGCTTCGATG
CCND1	CCCGCGTTAACCATACACCGTTTGCTCGCAAGTGCGCACGAGTTGAACTGAATAAAGTGAAATGTGGTCGTGTTTTAGGACAGCAGTGTGGGGTAGCCACACGCTTCGATG
CCND1	CCCGCGTTAACCATACACCGTTTGCTCGCAAGTGCGCACGAGTTGAACTGCAGACGACACGCTGGGAGCTTCTGACAGGAAGGAAGGTAGCCACACGCTTCGATG
CCND1	CCCGCGTTAACCATACACCGTTTGCTCGCAAGTGCGCACGAGTTGAACTGCAGAGCCTTGGGAAACCAACCGCAAGGGATGCAATGGTAGCCACACGCTTCGATG
CCND1	CCCGCGTTAACCATACACCGTTTGCTCGCAAGTGCGCACGAGTTGAACTGGGACAAAGGCTGATGTCTGGAACTAGCGGGACGGGGGTAGCCACACGCTTCGATG
CCND1	CCCGCGTTAACCATACACCGTTTGCTCGCAAGTGCGCACGAGTTGAACTGGGAGGACCTTCTGCCAACTCATCTCCTTAACCCAGGGTAGCCACACGCTTCGATG
CCND1	CCCGCGTTAACCATACACCGTTTGCTCGCAAGTGCGCACGAGTTGAACTGCAGACACAGCCATTCTAAGAGTGGGCCACTGTGCTGGTAGCCACACGCTTCGATG
CCND1	CCCGCGTTAACCATACACCGTTTGCTCGCAAGTGCGCACGAGTTGAACTGGTAAAAGCTGAGGATGGCGTTGCCTGGATACGACGGGTAGCCACACGCTTCGATG
CCND1	CCCGCGTTAACCATACACCGTTTGCTCGCAAGTGCGCACGAGTTGAACTGGAAGCACCTGTTACAGTGGGCTCTGTCCATACTGCGGTAGCCACACGCTTCGATG
CCND1	CCCGCGTTAACCATACACCGTTTGCTCGCAAGTGCGCACGAGTTGAACTGCCAGGCAGGCGTAGGTCAGCAGAGTGTGTGAGAATGGTAGCCACACGCTTCGATG
CCND1	CCCGCGTTAACCATACACCGTTTGCTCGCAAGTGCGCACGAGTTGAACTGGACAGTGGGCATAGAGATGTCTCGGGGAGGGTGGAGGTAGCCACACGCTTCGATG
CCND1	CCCGCGTTAACCATACACCGTTTGCTCGCAAGTGCGCACGAGTTGAACTGTTAGTAATAGCTGCTGACAGGTGGCTGGGCCAGGTGGTAGCCACACGCTTCGATG
CCND1	CCCGCGTTAACCATACACCGTTTGCTCGCAAGTGCGCACGAGTTGAACTGCGCAGTGGCTGTGTCTACGCTAGGTTAAGGAGACAGGTAGCCACACGCTTCGATG
CCND1	CCCGCGTTAACCATACACCGTTTGCTCGCAAGTGCGCACGAGTTGAACTGAGCTGGCAGAAATCTAAGGCCCATGTCTTCCTTCAGGTAGCCACACGCTTCGATG
CCND1	CCCGCGTTAACCATACACCGTTTGCTCGCAAGTGCGCACGAGTTGAACTGGAGAGTCTTTCTGGCCCGAAGGCACCAGCTCTGATGGTAGCCACACGCTTCGATG
CCND1	CCCGCGTTAACCATACACCGTTTGCTCGCAAGTGCGCACGAGTTGAACTGCACAGCCACACACGCAGGTTTAGAGTTCGGGAGGAGGTAGCCACACGCTTCGATG
CCND1	CCCGCGTTAACCATACACCGTTTGCTCGCAAGTGCGCACGAGTTGAACTGGGGACCCACCGAACCATCCACTCTGCTCATCTGTGGGTAGCCACACGCTTCGATG
CCND1	CCCGCGTTAACCATACACCGTTTGCTCGCAAGTGCGCACGAGTTGAACTGAGAGACAAAAGAGCTCCTAGGAGAGGGGAGAATGCGGTAGCCACACGCTTCGATG
CCND1	CCCGCGTTAACCATACACCGTTTGCTCGCAAGTGCGCACGAGTTGAACTGAGGAGGCTATACGCATGGTTCTCAAAGCTTCTGCAGGTAGCCACACGCTTCGATG
CCND1	CCCGCGTTAACCATACACCGTTTGCTCGCAAGTGCGCACGAGTTGAACTGTTTTAATGCTGCAAAGCTCATCGCCCCTCTAGGGAGGTAGCCACACGCTTCGATG
CCND1	CCCGCGTTAACCATACACCGTTTGCTCGCAAGTGCGCACGAGTTGAACTGCTCCCATGAGCCTCATTCGGGGCCAACCATCTCTCGGTAGCCACACGCTTCGATG
CCND1	CCCGCGTTAACCATACACCGTTTGCTCGCAAGTGCGCACGAGTTGAACTGCTGCCTTCAGTCCAGGCCTGGTGACTGACCCTATCGGTAGCCACACGCTTCGATG
CCND1	CCCGCGTTAACCATACACCGTTTGCTCGCAAGTGCGCACGAGTTGAACTGCCAGCACCGTCTGGCCCTTCACCGCATTTCTAAACGGTAGCCACACGCTTCGATG
CCND1	CCCGCGTTAACCATACACCGTTTGCTCGCAAGTGCGCACGAGTTGAACTGACGTCACACACACATCTGTTCCTCGACGTTCGGTCGGTAGCCACACGCTTCGATG
CCND1	CCCGCGTTAACCATACACCGTTTGCTCGCAAGTGCGCACGAGTTGAACTGGTCTGGCTGAACATTGAGTAACGAACAAAACTGAAAACACAGGTAGCCACACGCTTCGATG
CCND1	CCCGCGTTAACCATACACCGTTTGCTCGCAAGTGCGCACGAGTTGAACTGCTCTATCTCTAGCTATAGCTTTTCCTGTCTATGTGGCCAGCGGTAGCCACACGCTTCGATG
CCND1	CCCGCGTTAACCATACACCGTTTGCTCGCAAGTGCGCACGAGTTGAACTGGCGACTCAAGGATGAGGCGCCTCTACGGACAGTTCGGTAGCCACACGCTTCGATG
CCND1	CCCGCGTTAACCATACACCGTTTGCTCGCAAGTGCGCACGAGTTGAACTGACACACAGTGCACGCACCTGTTTAAATTTTCCTCTGGTAGCCACACGCTTCGATG
CCND1	CCCGCGTTAACCATACACCGTTTGCTCGCAAGTGCGCACGAGTTGAACTGCACACAACAGGCTCAACTTACACAACAGCTATGCTGGTAGCCACACGCTTCGATG
CCND1	CCCGCGTTAACCATACACCGTTTGCTCGCAAGTGCGCACGAGTTGAACTGTCATATTTATTTACCTAGCAACGAGCTTAGGCCCATACCCAGGTAGCCACACGCTTCGATG
CCND1	CCCGCGTTAACCATACACCGTTTGCTCGCAAGTGCGCACGAGTTGAACTGGTGCCTCGACAGCAAGTGTGTGCCTAGCTTACAGAGGTAGCCACACGCTTCGATG
CCND1	CCCGCGTTAACCATACACCGTTTGCTCGCAAGTGCGCACGAGTTGAACTGCAGAAACAGACAGAACTGGGCAAGAGGGACTGGGGGGTAGCCACACGCTTCGATG
CCND1	CCCGCGTTAACCATACACCGTTTGCTCGCAAGTGCGCACGAGTTGAACTGTGGATTCTTTGTGCTCAAAGCCTTCCAAAGTTCAGCGGTAGCCACACGCTTCGATG
CCND1	CCCGCGTTAACCATACACCGTTTGCTCGCAAGTGCGCACGAGTTGAACTGGTAAACCAGCAAACCCCTCCCTCCAAAGGCGGAAAGGTAGCCACACGCTTCGATG
CCND1	CCCGCGTTAACCATACACCGTTTGCTCGCAAGTGCGCACGAGTTGAACTGGAGGCAAGGAGGTTCTGCAGAAAGGCTGTGCACTCGGTAGCCACACGCTTCGATG
CCND1	CCCGCGTTAACCATACACCGTTTGCTCGCAAGTGCGCACGAGTTGAACTGCTCTTGGTCTCTTGGTTTCCTCTGGATCCTAGAGATCAGGTAGCCACACGCTTCGATG
CCND1	CCCGCGTTAACCATACACCGTTTGCTCGCAAGTGCGCACGAGTTGAACTGGGTCTTTTCAATGAACCACAGGTGGTCCTGAGAAGCGGTAGCCACACGCTTCGATG
CCND1	CCCGCGTTAACCATACACCGTTTGCTCGCAAGTGCGCACGAGTTGAACTGGCCAGAGTAGGCAAGATACTCGATTAACGGGCATTGGTAGCCACACGCTTCGATG
CCND1	CCCGCGTTAACCATACACCGTTTGCTCGCAAGTGCGCACGAGTTGAACTGAACTGACAGTTAGGATGAATCAACAGCAATTCAAAGCAACCGGTAGCCACACGCTTCGATG
CCND1	CCCGCGTTAACCATACACCGTTTGCTCGCAAGTGCGCACGAGTTGAACTGCTGGATACAGAGAAGAGCAAGTTTGCCAGCAGCATGGTAGCCACACGCTTCGATG
CCND1	CCCGCGTTAACCATACACCGTTTGCTCGCAAGTGCGCACGAGTTGAACTGCCAGTTTACAAGAGCTAACCATGGCTACCTCTCTGAGGGTAGCCACACGCTTCGATG
CCND1	CCCGCGTTAACCATACACCGTTTGCTCGCAAGTGCGCACGAGTTGAACTGAAGCACCTGGTTTCCAGGGAAACCAAAGGGAGATGGGTAGCCACACGCTTCGATG
CCND1	CCCGCGTTAACCATACACCGTTTGCTCGCAAGTGCGCACGAGTTGAACTGCCAAAACGTGGGAGGTGGCTGTATGCTAACCCGATGGTAGCCACACGCTTCGATG
CCND1	CCCGCGTTAACCATACACCGTTTGCTCGCAAGTGCGCACGAGTTGAACTGTTTTCTGGTCAGCGATGCTGCTCAGACACACCCAGGGTAGCCACACGCTTCGATG
CCND1	CCCGCGTTAACCATACACCGTTTGCTCGCAAGTGCGCACGAGTTGAACTGAAACATCCATGAACCACTGCTCTACAATAAAGCCTTAGGTGGTAGCCACACGCTTCGATG
CCND1	CCCGCGTTAACCATACACCGTTTGCTCGCAAGTGCGCACGAGTTGAACTGTCCAAAGAGACCTCTGGGTACTACTGGATGGGATGGGTAGCCACACGCTTCGATG
CCND1	CCCGCGTTAACCATACACCGTTTGCTCGCAAGTGCGCACGAGTTGAACTGAGCTAGACTGAGTGTGCTGCTTTCAGACGTCAGCAGGTAGCCACACGCTTCGATG
CCND1	CCCGCGTTAACCATACACCGTTTGCTCGCAAGTGCGCACGAGTTGAACTGAACACACATCCTTTTGTGGCCTGGAGTTGAGAGCCGGTAGCCACACGCTTCGATG
CCND1	CCCGCGTTAACCATACACCGTTTGCTCGCAAGTGCGCACGAGTTGAACTGGTGCCCCTCTGCTAACCCAGAATCCCATCGACTCCGGTAGCCACACGCTTCGATG
CCND1	CCCGCGTTAACCATACACCGTTTGCTCGCAAGTGCGCACGAGTTGAACTGTAGATAAAGCAGGGTCACATGGGGCTTCAGTAAGTACAGGTAGCCACACGCTTCGATG
CCND1	CCCGCGTTAACCATACACCGTTTGCTCGCAAGTGCGCACGAGTTGAACTGAAAACTGATGACACTGGTGTCCTCATCTCTGAGCCGGTAGCCACACGCTTCGATG
CCND1	CCCGCGTTAACCATACACCGTTTGCTCGCAAGTGCGCACGAGTTGAACTGATTGGTAGGGTATCTAAAAGCCACATGGTGCACTAATGACGGTAGCCACACGCTTCGATG
CCND1	CCCGCGTTAACCATACACCGTTTGCTCGCAAGTGCGCACGAGTTGAACTGTCCAGGTAAAAGGCAGGAGCATAGAACTCTTGAGAAGCGGTAGCCACACGCTTCGATG
CCND1	CCCGCGTTAACCATACACCGTTTGCTCGCAAGTGCGCACGAGTTGAACTGCCTTCTCAGTGGTGCAACTGTGCAGTAGACATTTCGGTAGCCACACGCTTCGATG
CCND1	CCCGCGTTAACCATACACCGTTTGCTCGCAAGTGCGCACGAGTTGAACTGGGGCAGAAGGCAGCGGTGCTTCTCACACTATTGTTGGTAGCCACACGCTTCGATG
CCND1	CCCGCGTTAACCATACACCGTTTGCTCGCAAGTGCGCACGAGTTGAACTGCTGGAAGCACCTGTTGAGCATTAGGCAATGGAAATGGTAGCCACACGCTTCGATG
CCND1	CCCGCGTTAACCATACACCGTTTGCTCGCAAGTGCGCACGAGTTGAACTGCCACTTATCTGTAAGGGCCAATCTAGGACAAAGGGCGGTAGCCACACGCTTCGATG
CCND1	CCCGCGTTAACCATACACCGTTTGCTCGCAAGTGCGCACGAGTTGAACTGTAAACATAAATGGAATATGTTCACATGACAGAGGGCACCCAGGTAGCCACACGCTTCGATG
CCND1	CCCGCGTTAACCATACACCGTTTGCTCGCAAGTGCGCACGAGTTGAACTGCTCCCAAGTAAACTAAGGAGACCAGGGACTTGTTTTCTTTTGGTAGCCACACGCTTCGATG
CCND1	CCCGCGTTAACCATACACCGTTTGCTCGCAAGTGCGCACGAGTTGAACTGATCCGGCACTGTGATTTTAAAAGGCCTGACAATTCTTGGTAGCCACACGCTTCGATG
CCND1	CCCGCGTTAACCATACACCGTTTGCTCGCAAGTGCGCACGAGTTGAACTGGGGGTTCCCACTTACCTCAGACCCGATTTTGGCTCGGTAGCCACACGCTTCGATG
CCND1	CCCGCGTTAACCATACACCGTTTGCTCGCAAGTGCGCACGAGTTGAACTGCTGCCTTCTTCATAGCCTTCCCGATACCCTTCCCCGGTAGCCACACGCTTCGATG
CCND1	CCCGCGTTAACCATACACCGTTTGCTCGCAAGTGCGCACGAGTTGAACTGTGAAACCTGTGAAGAAGAAGCATGCTTCATCAAATCAACAGGGTAGCCACACGCTTCGATG
CCND1	CCCGCGTTAACCATACACCGTTTGCTCGCAAGTGCGCACGAGTTGAACTGGGGCCAAAGTTCTGTGAGTGTTCAAGTAGCACTAGCGGTAGCCACACGCTTCGATG
CCND1	CCCGCGTTAACCATACACCGTTTGCTCGCAAGTGCGCACGAGTTGAACTGAAAACTGCAACATACACAGGGTTTGACATCACATGGGGGTAGCCACACGCTTCGATG
CCND1	CCCGCGTTAACCATACACCGTTTGCTCGCAAGTGCGCACGAGTTGAACTGAAAATGTTCTCCGACTGGTACCCGGAGTAGCACTGGGTAGCCACACGCTTCGATG
CCND1	CCCGCGTTAACCATACACCGTTTGCTCGCAAGTGCGCACGAGTTGAACTGAACCTGCAGTCACCAAACATGCAAGGAGTGGGCTGGGTAGCCACACGCTTCGATG
CCND1	CCCGCGTTAACCATACACCGTTTGCTCGCAAGTGCGCACGAGTTGAACTGCGCCTGACTGCTAAATGTTCGGCCGCTTTCTTAACGGTAGCCACACGCTTCGATG
CCND1	CCCGCGTTAACCATACACCGTTTGCTCGCAAGTGCGCACGAGTTGAACTGAAAAGGCAGCTCCCAGATGGCAAAGGTCTGTCCTCGGTAGCCACACGCTTCGATG
CCND1	CCCGCGTTAACCATACACCGTTTGCTCGCAAGTGCGCACGAGTTGAACTGCAGGAGAAGAGGACCAGAGCATCAGGCCCACACTTGGTAGCCACACGCTTCGATG
CCND1	CCCGCGTTAACCATACACCGTTTGCTCGCAAGTGCGCACGAGTTGAACTGCAAATGCTCCGCTTGGGAGGAGACGAGACCCACTTGGTAGCCACACGCTTCGATG
CCND1	CCCGCGTTAACCATACACCGTTTGCTCGCAAGTGCGCACGAGTTGAACTGATAGAACCGAATTTCCCAAAGTGGCTCCGAAAGAACCGGTAGCCACACGCTTCGATG
CCND1	CCCGCGTTAACCATACACCGTTTGCTCGCAAGTGCGCACGAGTTGAACTGTGGGAAGTCATCAAAGAACCGACGCCTCAGGAGGCGGTAGCCACACGCTTCGATG
CCND1	CCCGCGTTAACCATACACCGTTTGCTCGCAAGTGCGCACGAGTTGAACTGCCTTCTCCCTGCCCACTTAACATTAGATTACAAACACCTGGTAGCCACACGCTTCGATG
CCND1	CCCGCGTTAACCATACACCGTTTGCTCGCAAGTGCGCACGAGTTGAACTGAAATAAATGACCACTTACAGAATAAAGCCCGTGGACATGGAGGTAGCCACACGCTTCGATG
CCND1	CCCGCGTTAACCATACACCGTTTGCTCGCAAGTGCGCACGAGTTGAACTGTAAAGGCAAAGAGCCTGATTCCATTATCCTGGATTTCCAGGTAGCCACACGCTTCGATG
CCND1	CCCGCGTTAACCATACACCGTTTGCTCGCAAGTGCGCACGAGTTGAACTGGCATGAAGCAAGTGCGGCTTTCACAGTCCAGAAGAGGTAGCCACACGCTTCGATG
CCND1	CCCGCGTTAACCATACACCGTTTGCTCGCAAGTGCGCACGAGTTGAACTGTAAATAAATAACACATTCGGAAAAGGAGGCAAGTTGCAGGCGGTAGCCACACGCTTCGATG
CCND1	CCCGCGTTAACCATACACCGTTTGCTCGCAAGTGCGCACGAGTTGAACTGCTAATAGGTGTGCTTGGGTTTGGGAGCCTGTCAAAGGTAGCCACACGCTTCGATG
CCND1	CCCGCGTTAACCATACACCGTTTGCTCGCAAGTGCGCACGAGTTGAACTGATTTTCTACCTGCTTCCCTGGTGGCCCTAGCGCAGGGTAGCCACACGCTTCGATG
CCND1	CCCGCGTTAACCATACACCGTTTGCTCGCAAGTGCGCACGAGTTGAACTGCCCATCCCTAAGGCTCCCAGGGGAGTCTTCTTCAGGGTAGCCACACGCTTCGATG
CCND1	CCCGCGTTAACCATACACCGTTTGCTCGCAAGTGCGCACGAGTTGAACTGGAGATAACATTTTGGGAAAGTGACACAAAGATGTGGCAACAGGTAGCCACACGCTTCGATG
CCND1	CCCGCGTTAACCATACACCGTTTGCTCGCAAGTGCGCACGAGTTGAACTGCAGCAGGGGAAGAGACAGAGGAAGCAGGCTAGCTCGGTAGCCACACGCTTCGATG
CCND1	CCCGCGTTAACCATACACCGTTTGCTCGCAAGTGCGCACGAGTTGAACTGGGCCATGTTTGCTGTGGTGTTTGCCCATGGCTTTTGGTAGCCACACGCTTCGATG
CCND1	CCCGCGTTAACCATACACCGTTTGCTCGCAAGTGCGCACGAGTTGAACTGGGGTCATCTCAGTAGAGAGGGTGCCTGGATAAACAGGTAGCCACACGCTTCGATG
CCND1	CCCGCGTTAACCATACACCGTTTGCTCGCAAGTGCGCACGAGTTGAACTGGCCCAGCCCCTTAGGGCTAGCTGTATTTCCCTGTTGGTAGCCACACGCTTCGATG
CCND1	CCCGCGTTAACCATACACCGTTTGCTCGCAAGTGCGCACGAGTTGAACTGCCTGAGGCATTGTCCCTCTAGGTGGGAGCGTGTAGGGTAGCCACACGCTTCGATG
CCND1	CCCGCGTTAACCATACACCGTTTGCTCGCAAGTGCGCACGAGTTGAACTGGAGCTTCCTCCTTTCCGCCCTTGGTGGAGCAGAAATGGTAGCCACACGCTTCGATG
CCND1	CCCGCGTTAACCATACACCGTTTGCTCGCAAGTGCGCACGAGTTGAACTGGGGTGAGCAGTTCTCCTTACCCGCCTTCCCATGTCGGTAGCCACACGCTTCGATG
CCND1	CCCGCGTTAACCATACACCGTTTGCTCGCAAGTGCGCACGAGTTGAACTGTTTTGGCTTCTGAGATGCAGTCTCCACCACTCCACGGTAGCCACACGCTTCGATG
CCND1	CCCGCGTTAACCATACACCGTTTGCTCGCAAGTGCGCACGAGTTGAACTGCTTGCCCTTTGCTGAGGTCCAGGCACACACAGTAGGGTAGCCACACGCTTCGATG
CCND1	CCCGCGTTAACCATACACCGTTTGCTCGCAAGTGCGCACGAGTTGAACTGGGGCTTTGTTGATGTTTGTGTGTAGCCGATGTTCTGGTAGCCACACGCTTCGATG
CCND1	CCCGCGTTAACCATACACCGTTTGCTCGCAAGTGCGCACGAGTTGAACTGGACGGTGTCCCTGCGGCCGCTAGAATTCTCTTCTGGGTAGCCACACGCTTCGATG
CCND1	CCCGCGTTAACCATACACCGTTTGCTCGCAAGTGCGCACGAGTTGAACTGCGGACTGTTTTCTTAGATCCTCACTTGAAGATCCTAGCAGTGGTAGCCACACGCTTCGATG
CCND1	CCCGCGTTAACCATACACCGTTTGCTCGCAAGTGCGCACGAGTTGAACTGGGAAGACACTGCGCTCTGGGAGACACAGCTCCTAGGGTAGCCACACGCTTCGATG
CCND1	CCCGCGTTAACCATACACCGTTTGCTCGCAAGTGCGCACGAGTTGAACTGTCTTGGAGCCCTGCCTGTTCTGGGTGCTTCTGTTTGGTAGCCACACGCTTCGATG
CCND1	CCCGCGTTAACCATACACCGTTTGCTCGCAAGTGCGCACGAGTTGAACTGGTCTAGACTCCCCACCAGCCACTCAGGCAACAGTCGGTAGCCACACGCTTCGATG
CCND1	CCCGCGTTAACCATACACCGTTTGCTCGCAAGTGCGCACGAGTTGAACTGATTCTCGGTCTTCCCCAAAGTAAGGTGAGTATACGTGGGGTAGCCACACGCTTCGATG
CCND1	CCCGCGTTAACCATACACCGTTTGCTCGCAAGTGCGCACGAGTTGAACTGAAAATAGAGAGTGTAATTTGGCAGGCTCTGGGGAGATTGGTAGCCACACGCTTCGATG
CCND1	CCCGCGTTAACCATACACCGTTTGCTCGCAAGTGCGCACGAGTTGAACTGTTAGAGGTGCCTGCACTTCACTTACGTCTTTCCACGGTAGCCACACGCTTCGATG
CCND1	CCCGCGTTAACCATACACCGTTTGCTCGCAAGTGCGCACGAGTTGAACTGAAACAAGGCCCATGTGTTGAGTTGCTGGCTCTGTCGGTAGCCACACGCTTCGATG
CCND1	CCCGCGTTAACCATACACCGTTTGCTCGCAAGTGCGCACGAGTTGAACTGTCCTGGGTCTCTTTATTTTCGACTTCAGTGATGAGAATGCGGTAGCCACACGCTTCGATG
CCND1	CCCGCGTTAACCATACACCGTTTGCTCGCAAGTGCGCACGAGTTGAACTGGGGTGACGCTTTGCCTTAAGCCATAAATGAAGGCAGGTAGCCACACGCTTCGATG
CCND1	CCCGCGTTAACCATACACCGTTTGCTCGCAAGTGCGCACGAGTTGAACTGTTGCCTCTAGTGGCAAAAGGTACACCTTCTCTCCTGGTAGCCACACGCTTCGATG
CCND1	CCCGCGTTAACCATACACCGTTTGCTCGCAAGTGCGCACGAGTTGAACTGGCCCCACCCACTCCCTCTCCTCTTTGGTCTTGTAGGGTAGCCACACGCTTCGATG
CCND1	CCCGCGTTAACCATACACCGTTTGCTCGCAAGTGCGCACGAGTTGAACTGTCGCCCAGTGGATAGTGAACTGTAGGAACCTGGGGGGTAGCCACACGCTTCGATG
CCND1	CCCGCGTTAACCATACACCGTTTGCTCGCAAGTGCGCACGAGTTGAACTGGAATACCTGTGCCGTGGGTTTTCCTCTGGGGAAATGGTAGCCACACGCTTCGATG
CCND1	CCCGCGTTAACCATACACCGTTTGCTCGCAAGTGCGCACGAGTTGAACTGCTGGGCACTTTGCCAGAATCCCCAGGAGTCAACAGGGTAGCCACACGCTTCGATG
CCND1	CCCGCGTTAACCATACACCGTTTGCTCGCAAGTGCGCACGAGTTGAACTGTGTCCCTGGGATCTTTTGAATTCCATTTTGGAGTCTCAGGTAGCCACACGCTTCGATG
CCND1	CCCGCGTTAACCATACACCGTTTGCTCGCAAGTGCGCACGAGTTGAACTGCTAAAGCAGGGAGAGGGGATGCAGGAAGAGGGCAAGGTAGCCACACGCTTCGATG
CCND1	CCCGCGTTAACCATACACCGTTTGCTCGCAAGTGCGCACGAGTTGAACTGAAAATAATCTTCCCCATCTCCTGCCAGAATGCCCGGGTAGCCACACGCTTCGATG
CCND1	CCCGCGTTAACCATACACCGTTTGCTCGCAAGTGCGCACGAGTTGAACTGCATCACCCACGGTCTGTCATCAGGGTTTTGCAGCTGGTAGCCACACGCTTCGATG
CCND1	CCCGCGTTAACCATACACCGTTTGCTCGCAAGTGCGCACGAGTTGAACTGAGTTTACGTACATTCACTTGTTATCCTCAGCTGTGCAGAAGGTAGCCACACGCTTCGATG
CCND1	CCCGCGTTAACCATACACCGTTTGCTCGCAAGTGCGCACGAGTTGAACTGCTCTTTCTTCATTTTCTCCCTGAAGTGCTGGTCTTCAGAGGTAGCCACACGCTTCGATG
CCND1	CCCGCGTTAACCATACACCGTTTGCTCGCAAGTGCGCACGAGTTGAACTGCATCCAGCCCTGCCTGTCAGCTCTCTAATCAGCATGGTAGCCACACGCTTCGATG
CCND1	CCCGCGTTAACCATACACCGTTTGCTCGCAAGTGCGCACGAGTTGAACTGAGGGAGGCTTCACCTGAAATAGCCTTCGTAGACTTGGTAGCCACACGCTTCGATG
CCND1	CCCGCGTTAACCATACACCGTTTGCTCGCAAGTGCGCACGAGTTGAACTGCTGCCAACGTAAGCACCTGGGAACTACTGCCCTGAGGTAGCCACACGCTTCGATG
CCND1	CCCGCGTTAACCATACACCGTTTGCTCGCAAGTGCGCACGAGTTGAACTGCTCCTCCTTGCACTCAGGATGTGGCCCACATCTGGGGTAGCCACACGCTTCGATG
CCND1	CCCGCGTTAACCATACACCGTTTGCTCGCAAGTGCGCACGAGTTGAACTGTCACCCTGACCGCTAATTCTTGCCTTCCCAGCCTGGGTAGCCACACGCTTCGATG
CCND1	CCCGCGTTAACCATACACCGTTTGCTCGCAAGTGCGCACGAGTTGAACTGGATGTAGCCGGAATTTGCTGAAAGGTTCTAAGGAAGTTTTGGGTAGCCACACGCTTCGATG

## Sheet: Primary probe-ecDNA-head
ID	Primary Probe
ecDNA-head	CCCGCGTTAACCATACACCGGGACACGGGATCGACGGTAGTGGATCGATTATTGTGGCCATATTTACATCAACCTACCACAAACAACTGGGGGTAGCCACACGCTTCGATG
ecDNA-head	CCCGCGTTAACCATACACCGGGACACGGGATCGACGGTAGTGGATCGATTCTTGATTTCTCACATGTGCTGAATGTGCTGATTCATCTTGGGGTAGCCACACGCTTCGATG
ecDNA-head	CCCGCGTTAACCATACACCGGGACACGGGATCGACGGTAGTGGATCGATTGGCACAGACAGCTCCCCAAAGGGAACTTGAGTTATGGTAGCCACACGCTTCGATG
ecDNA-head	CCCGCGTTAACCATACACCGGGACACGGGATCGACGGTAGTGGATCGATTAATCCAGTTAATCTGTCCACGATCCAAGGATATCTTCTGGCGGTAGCCACACGCTTCGATG
ecDNA-head	CCCGCGTTAACCATACACCGGGACACGGGATCGACGGTAGTGGATCGATTAGGCTAACCGTGTTTATGGAGAACCCTCAGATGATGGGTAGCCACACGCTTCGATG
ecDNA-head	CCCGCGTTAACCATACACCGGGACACGGGATCGACGGTAGTGGATCGATTTTTTCTACCATTTGGCAAGGCATGGAAGACACCCAGGTAGCCACACGCTTCGATG
ecDNA-head	CCCGCGTTAACCATACACCGGGACACGGGATCGACGGTAGTGGATCGATTTGGCGGGGCTGCAGTTTGGGAAACCATTTCATGTAGGTAGCCACACGCTTCGATG
ecDNA-head	CCCGCGTTAACCATACACCGGGACACGGGATCGACGGTAGTGGATCGATTAAAATATTGGAAGCGGAATGGCTGGAGCTCTTGAGGGTAGCCACACGCTTCGATG
ecDNA-head	CCCGCGTTAACCATACACCGGGACACGGGATCGACGGTAGTGGATCGATTATTTGGGTACTCCCTACAGTTCCTTATACATGGGTCTTCAGGTAGCCACACGCTTCGATG
ecDNA-head	CCCGCGTTAACCATACACCGGGACACGGGATCGACGGTAGTGGATCGATTAAAATTAGGCTCACAGGGTTGCAGGATTGCCCCATGGTAGCCACACGCTTCGATG
ecDNA-head	CCCGCGTTAACCATACACCGGGACACGGGATCGACGGTAGTGGATCGATTTGATTTCTAGGAACTTGACACAGTGTACCATCCTTGAGACCGGTAGCCACACGCTTCGATG
ecDNA-head	CCCGCGTTAACCATACACCGGGACACGGGATCGACGGTAGTGGATCGATTCCCCTCTAGTGACATACAGGAGTGATAGGGAGGAAGGTAGCCACACGCTTCGATG
ecDNA-head	CCCGCGTTAACCATACACCGGGACACGGGATCGACGGTAGTGGATCGATTAGAACTAGAAGCCACAGAGAGACAAGTTGAAGGTTTAGAGGGGTAGCCACACGCTTCGATG
ecDNA-head	CCCGCGTTAACCATACACCGGGACACGGGATCGACGGTAGTGGATCGATTCTGTATGTGTAAGACACGTGGTGAAAGTAGGCCTTGAGGTAGCCACACGCTTCGATG
ecDNA-head	CCCGCGTTAACCATACACCGGGACACGGGATCGACGGTAGTGGATCGATTTACATGAGGTCAAAATGCAAAATGGCAGTTTGCATTAGACAGGTAGCCACACGCTTCGATG
ecDNA-head	CCCGCGTTAACCATACACCGGGACACGGGATCGACGGTAGTGGATCGATTTTCTTTATATACCCTCTAGCATTAGTGAACACCAACCCCGCGGTAGCCACACGCTTCGATG
ecDNA-head	CCCGCGTTAACCATACACCGGGACACGGGATCGACGGTAGTGGATCGATTTTTTGTGGGTGATGCCATGTCTTATTGTTGTGTATTCTCCTGGTAGCCACACGCTTCGATG
ecDNA-head	CCCGCGTTAACCATACACCGGGACACGGGATCGACGGTAGTGGATCGATTGGGGCTGTCCATGTATGGATTTTGCAGCTAACAAAGGTAGCCACACGCTTCGATG
ecDNA-head	CCCGCGTTAACCATACACCGGGACACGGGATCGACGGTAGTGGATCGATTGCGCAGCCCTTAACAGACAGTTCCATGAGAAAGGGGGTAGCCACACGCTTCGATG
ecDNA-head	CCCGCGTTAACCATACACCGGGACACGGGATCGACGGTAGTGGATCGATTAACAGATCTGGGATGGATTATGTCCCGCCCCACCTGGTAGCCACACGCTTCGATG
ecDNA-head	CCCGCGTTAACCATACACCGGGACACGGGATCGACGGTAGTGGATCGATTGGGGAAATAAGACTTCATCCTTTAAAAGGGCTGTTCAGTGTGGTAGCCACACGCTTCGATG
ecDNA-head	CCCGCGTTAACCATACACCGGGACACGGGATCGACGGTAGTGGATCGATTAAAAGTGAGATCCATGGTTGCCCCAGCAGAATAGCGGTAGCCACACGCTTCGATG
ecDNA-head	CCCGCGTTAACCATACACCGGGACACGGGATCGACGGTAGTGGATCGATTACTCCTGGTTGTGAGCCAAATATATCACTCCCAAAATAGGGGTAGCCACACGCTTCGATG
ecDNA-head	CCCGCGTTAACCATACACCGGGACACGGGATCGACGGTAGTGGATCGATTTGTGGCCATAAAGCTAAACTTTGCTTCTAGTCTATGATGGGGGTAGCCACACGCTTCGATG
ecDNA-head	CCCGCGTTAACCATACACCGGGACACGGGATCGACGGTAGTGGATCGATTGGGGAGTTGCCCACTGAGAGTATGATTAAGGAATCAAGGTAGCCACACGCTTCGATG
ecDNA-head	CCCGCGTTAACCATACACCGGGACACGGGATCGACGGTAGTGGATCGATTTGGAAGACAGGCTGTGGCCTTTAGGCTAGGCTATGGGTAGCCACACGCTTCGATG
ecDNA-head	CCCGCGTTAACCATACACCGGGACACGGGATCGACGGTAGTGGATCGATTTTAGACGAATACCTAGATGGGATAGGAAGGCCTTGGCGGTAGCCACACGCTTCGATG
ecDNA-head	CCCGCGTTAACCATACACCGGGACACGGGATCGACGGTAGTGGATCGATTCCTGGCTTTGCAGTCCTCGTTGCTTGGATGGTCACGGTAGCCACACGCTTCGATG
ecDNA-head	CCCGCGTTAACCATACACCGGGACACGGGATCGACGGTAGTGGATCGATTAAAAGAATGCCCTTGTGTGCAAACTGTCTCTCTCCGGTAGCCACACGCTTCGATG
ecDNA-head	CCCGCGTTAACCATACACCGGGACACGGGATCGACGGTAGTGGATCGATTTTTAATCATAGCCTTGAGAATTCACACAAAAGCAGCTTGGCGGTAGCCACACGCTTCGATG
ecDNA-head	CCCGCGTTAACCATACACCGGGACACGGGATCGACGGTAGTGGATCGATTAATATTTAGAGTGAGGCAGACAGGAGAAGCTATTCAACCCAGGTAGCCACACGCTTCGATG
ecDNA-head	CCCGCGTTAACCATACACCGGGACACGGGATCGACGGTAGTGGATCGATTATTAACTCCAGTCTCTGGGGAATGTTTCCCTAGAAAGATGGGGTAGCCACACGCTTCGATG
ecDNA-head	CCCGCGTTAACCATACACCGGGACACGGGATCGACGGTAGTGGATCGATTACCACATGAATACAGGATGATGCATTTCTGGGAGAAGCGGTAGCCACACGCTTCGATG
ecDNA-head	CCCGCGTTAACCATACACCGGGACACGGGATCGACGGTAGTGGATCGATTTTTTGCACTGGACAGAGGCAAGTATCTCAAGCCATGGTAGCCACACGCTTCGATG
ecDNA-head	CCCGCGTTAACCATACACCGGGACACGGGATCGACGGTAGTGGATCGATTATACCATTGAAATTTCCCTCCGTCTCCACAATGTTAGACTGGGTAGCCACACGCTTCGATG
ecDNA-head	CCCGCGTTAACCATACACCGGGACACGGGATCGACGGTAGTGGATCGATTAGGAGGAGTAAGTGCTACTGGCACTGGCTACTCCTGGTAGCCACACGCTTCGATG
ecDNA-head	CCCGCGTTAACCATACACCGGGACACGGGATCGACGGTAGTGGATCGATTATGTAGGGAGGGCTCAAGGCTTCTCCTCTGTTCTCGGTAGCCACACGCTTCGATG
ecDNA-head	CCCGCGTTAACCATACACCGGGACACGGGATCGACGGTAGTGGATCGATTGGTTATTATATTGTGGGTTCTTGCCCTTTGGTCTGGAACAGGTAGCCACACGCTTCGATG
ecDNA-head	CCCGCGTTAACCATACACCGGGACACGGGATCGACGGTAGTGGATCGATTTGAGGGTGGTGAAAGGGTAGGGCTTGGTTTTGTCTGGTAGCCACACGCTTCGATG
ecDNA-head	CCCGCGTTAACCATACACCGGGACACGGGATCGACGGTAGTGGATCGATTGCACGTTGCTATAAAACTGTGTGGACTGGGCTATTGGTAGCCACACGCTTCGATG
ecDNA-head	CCCGCGTTAACCATACACCGGGACACGGGATCGACGGTAGTGGATCGATTTTAGGTAATAGAGCCCAGATGTCCAAGACTACGATGTTTGAGGTAGCCACACGCTTCGATG
ecDNA-head	CCCGCGTTAACCATACACCGGGACACGGGATCGACGGTAGTGGATCGATTTATCTAGAGAAGCTATTCACAAACACACACCTGTGGCCGGTAGCCACACGCTTCGATG
ecDNA-head	CCCGCGTTAACCATACACCGGGACACGGGATCGACGGTAGTGGATCGATTCTCCCTAAGGAAGTGTAGTCTGCATCACAGCCAAGGGTAGCCACACGCTTCGATG
ecDNA-head	CCCGCGTTAACCATACACCGGGACACGGGATCGACGGTAGTGGATCGATTGAAAACAACTTGACCTAATATTCCAGGCCATTCATGATGGCGGTAGCCACACGCTTCGATG
ecDNA-head	CCCGCGTTAACCATACACCGGGACACGGGATCGACGGTAGTGGATCGATTAATTCTACCCTTTCTGTAAGAGCAAGTGCTACTGGCAGGTAGCCACACGCTTCGATG
ecDNA-head	CCCGCGTTAACCATACACCGGGACACGGGATCGACGGTAGTGGATCGATTCCCCATCTAGTTACGGAAACTTCACGTGGGAAGGGGGTAGCCACACGCTTCGATG
ecDNA-head	CCCGCGTTAACCATACACCGGGACACGGGATCGACGGTAGTGGATCGATTGGAAGCTCCTGGCATTTCCTTAGGGTGAGTGAGTAGGTAGCCACACGCTTCGATG
ecDNA-head	CCCGCGTTAACCATACACCGGGACACGGGATCGACGGTAGTGGATCGATTAATTTTCTATTCTTCTGAACAGGATTGCGAGGGAGTCCTGGGTAGCCACACGCTTCGATG
ecDNA-head	CCCGCGTTAACCATACACCGGGACACGGGATCGACGGTAGTGGATCGATTACAATATTCATATCTTTCCAGAACCACCAACCTGTGTTGCCGGTAGCCACACGCTTCGATG
ecDNA-head	CCCGCGTTAACCATACACCGGGACACGGGATCGACGGTAGTGGATCGATTTTCACTACCCTGTTAATTTTCACAGATGCTCTGAGCAAGACGGTAGCCACACGCTTCGATG
ecDNA-head	CCCGCGTTAACCATACACCGGGACACGGGATCGACGGTAGTGGATCGATTACACACTGAAGTTATTAAGGGCTAAGCAAGGCTTATGGAGGTAGCCACACGCTTCGATG
ecDNA-head	CCCGCGTTAACCATACACCGGGACACGGGATCGACGGTAGTGGATCGATTAGTGGAAACAAGCATGAATCACTGTGGATTGATTGATCTCAGGTAGCCACACGCTTCGATG
ecDNA-head	CCCGCGTTAACCATACACCGGGACACGGGATCGACGGTAGTGGATCGATTTCTATGTCAGGATGTCAAGACCTTTTGTTTCAACATGCAGCGGTAGCCACACGCTTCGATG
ecDNA-head	CCCGCGTTAACCATACACCGGGACACGGGATCGACGGTAGTGGATCGATTTCATCTACACCAAAAGAGGCAACACTGTCAAGCTTTTCAGGTAGCCACACGCTTCGATG
ecDNA-head	CCCGCGTTAACCATACACCGGGACACGGGATCGACGGTAGTGGATCGATTATGACAAAGCTCTTGTTTCCTACAGAAATCAGTGGCTTAGGGGTAGCCACACGCTTCGATG
ecDNA-head	CCCGCGTTAACCATACACCGGGACACGGGATCGACGGTAGTGGATCGATTGGGGCTAAGCTGCTACTGCAGTTGTTACACGTTAGGGTAGCCACACGCTTCGATG
ecDNA-head	CCCGCGTTAACCATACACCGGGACACGGGATCGACGGTAGTGGATCGATTAGTTCTGTGAAGTAAGTAGCAGCATAGAAGTAGCCAAGACCGGTAGCCACACGCTTCGATG
ecDNA-head	CCCGCGTTAACCATACACCGGGACACGGGATCGACGGTAGTGGATCGATTTTTTCCTCTCCGCATTCATCGTTTAGGCCCTTGTGGGTAGCCACACGCTTCGATG
ecDNA-head	CCCGCGTTAACCATACACCGGGACACGGGATCGACGGTAGTGGATCGATTTCATCAGCACATACCAAATGAATATCAGTATGGGTGAGGGAGGTAGCCACACGCTTCGATG
ecDNA-head	CCCGCGTTAACCATACACCGGGACACGGGATCGACGGTAGTGGATCGATTGAGGGTGGAATTTGAATCAGGCCTTGAAAGAGAGGAGGTAGCCACACGCTTCGATG
ecDNA-head	CCCGCGTTAACCATACACCGGGACACGGGATCGACGGTAGTGGATCGATTACTTAGAAAAGCTTTCTGTCCTCTGTGCTAATCCCAATCCGGTAGCCACACGCTTCGATG
ecDNA-head	CCCGCGTTAACCATACACCGGGACACGGGATCGACGGTAGTGGATCGATTAGTTGACCTTCATCTCCTCTTTCCATGAATCCTAAAGCACGGTAGCCACACGCTTCGATG
ecDNA-head	CCCGCGTTAACCATACACCGGGACACGGGATCGACGGTAGTGGATCGATTATTATATACTCGAATTGCTTGCTGTGTGGTTTGCCTTCTGTGGTAGCCACACGCTTCGATG
ecDNA-head	CCCGCGTTAACCATACACCGGGACACGGGATCGACGGTAGTGGATCGATTAACAGTGTGAGTGAACCTTTTGGTGTGTACAGTTCCAGGTAGCCACACGCTTCGATG
ecDNA-head	CCCGCGTTAACCATACACCGGGACACGGGATCGACGGTAGTGGATCGATTATTCAAGCCACTTTAGCAGAGAAACAAGATCTAGACTTGGCGGTAGCCACACGCTTCGATG
ecDNA-head	CCCGCGTTAACCATACACCGGGACACGGGATCGACGGTAGTGGATCGATTTGTGCCAACTGCCTGAGAGATCTAAAAGGCAGGAGGGTAGCCACACGCTTCGATG
ecDNA-head	CCCGCGTTAACCATACACCGGGACACGGGATCGACGGTAGTGGATCGATTAATCAGATTACAGTGGGAGAAGTGCTACGTTAGTAGTGTGGGGTAGCCACACGCTTCGATG
ecDNA-head	CCCGCGTTAACCATACACCGGGACACGGGATCGACGGTAGTGGATCGATTCTGCATTTCTGGACGTGAGTTTTGTTTAAGCCAAGATGTGGTAGCCACACGCTTCGATG
ecDNA-head	CCCGCGTTAACCATACACCGGGACACGGGATCGACGGTAGTGGATCGATTATCTAGTGTTTGGAGCCAGATCATGAAGAGACAGGTATACCGGTAGCCACACGCTTCGATG
ecDNA-head	CCCGCGTTAACCATACACCGGGACACGGGATCGACGGTAGTGGATCGATTAGTTATGGTTTAGAAATCTTGCTCCATACTGGTTCTGCAGGGGTAGCCACACGCTTCGATG
ecDNA-head	CCCGCGTTAACCATACACCGGGACACGGGATCGACGGTAGTGGATCGATTCCGAATCATGGCAGTACCAGTGACAGCAATTAAGAGGGGTAGCCACACGCTTCGATG
ecDNA-head	CCCGCGTTAACCATACACCGGGACACGGGATCGACGGTAGTGGATCGATTATCCCTCAGCAGAGCATGGGACAGGTCAAATCCAGGGTAGCCACACGCTTCGATG
ecDNA-head	CCCGCGTTAACCATACACCGGGACACGGGATCGACGGTAGTGGATCGATTAGCCTCGAGAATGGGTATGACAGTAGAGTAGACTAGACTGGTAGCCACACGCTTCGATG
ecDNA-head	CCCGCGTTAACCATACACCGGGACACGGGATCGACGGTAGTGGATCGATTACGGATTCAATGCCTCATTCAAAGTCACACTAAGTCACTGGTAGCCACACGCTTCGATG
ecDNA-head	CCCGCGTTAACCATACACCGGGACACGGGATCGACGGTAGTGGATCGATTTTCAAGATTTCTAAAACCAATAATCACAGTGACCCTGCCCTGGTAGCCACACGCTTCGATG
ecDNA-head	CCCGCGTTAACCATACACCGGGACACGGGATCGACGGTAGTGGATCGATTAAGGATTCCTTGCGGGATGGAAAAGTTGAGTTTCTGGGTAGCCACACGCTTCGATG
ecDNA-head	CCCGCGTTAACCATACACCGGGACACGGGATCGACGGTAGTGGATCGATTAATAGTACCCTCAGGTCACACAGGAATTGTAGGAGTTCAGGTAGCCACACGCTTCGATG
ecDNA-head	CCCGCGTTAACCATACACCGGGACACGGGATCGACGGTAGTGGATCGATTTCTAAGATTCCCATAGGACAGACAGCCACAGGCTCGGTAGCCACACGCTTCGATG
ecDNA-head	CCCGCGTTAACCATACACCGGGACACGGGATCGACGGTAGTGGATCGATTTTTTCTGTTTCATGCCAGGAACAGAGCGCTTCTGGGGTAGCCACACGCTTCGATG
ecDNA-head	CCCGCGTTAACCATACACCGGGACACGGGATCGACGGTAGTGGATCGATTTTATTGAAATGACCAAAAGCTTTTGTTGCATCCTCTCCTGCGGTAGCCACACGCTTCGATG
ecDNA-head	CCCGCGTTAACCATACACCGGGACACGGGATCGACGGTAGTGGATCGATTTTTTGGAGGCTGGCTCCTAGAAAGGATCTGGGAGTGGTAGCCACACGCTTCGATG
ecDNA-head	CCCGCGTTAACCATACACCGGGACACGGGATCGACGGTAGTGGATCGATTAGCGTTCAGGAGTTCAACTAAGTCTCCAAAAGAGCAGGTAGCCACACGCTTCGATG
ecDNA-head	CCCGCGTTAACCATACACCGGGACACGGGATCGACGGTAGTGGATCGATTATGCATATGTACACAGTAGGAAGACAAAAGGACTCAGGCGGTAGCCACACGCTTCGATG
ecDNA-head	CCCGCGTTAACCATACACCGGGACACGGGATCGACGGTAGTGGATCGATTATCAGAAAGTCAAGAAAATCCTCCTTTGATAGCAAGCTGGCGGTAGCCACACGCTTCGATG
ecDNA-head	CCCGCGTTAACCATACACCGGGACACGGGATCGACGGTAGTGGATCGATTAACTGAGGAACAGTGAGAGGGTGTATAAGTAGAACATTCCAGGTAGCCACACGCTTCGATG
ecDNA-head	CCCGCGTTAACCATACACCGGGACACGGGATCGACGGTAGTGGATCGATTAATGTTATGATTACCTGTGATCCTATCTTCCCCATTCCCCAGGTAGCCACACGCTTCGATG
ecDNA-head	CCCGCGTTAACCATACACCGGGACACGGGATCGACGGTAGTGGATCGATTCCTTTCTAACTTCACTATGGACATTGAGACCTGCTTTTCCCGGTAGCCACACGCTTCGATG
ecDNA-head	CCCGCGTTAACCATACACCGGGACACGGGATCGACGGTAGTGGATCGATTAGACACTGTCACATAGAATTCCCCTATAAGAAGACTTCCCCGGTAGCCACACGCTTCGATG
ecDNA-head	CCCGCGTTAACCATACACCGGGACACGGGATCGACGGTAGTGGATCGATTCCTCCTCCTGGGATGTGATCTGTCTATGAGAGAAGAGGTAGCCACACGCTTCGATG
ecDNA-head	CCCGCGTTAACCATACACCGGGACACGGGATCGACGGTAGTGGATCGATTTTTTACTGCCTGTCTGACCTTTGGTAGTTTGCAGTTCTGGTAGCCACACGCTTCGATG
ecDNA-head	CCCGCGTTAACCATACACCGGGACACGGGATCGACGGTAGTGGATCGATTAGTTCAGACCATCCTGCCTATCTGTTCACTTGCCTGGTAGCCACACGCTTCGATG
ecDNA-head	CCCGCGTTAACCATACACCGGGACACGGGATCGACGGTAGTGGATCGATTTGTTGGAGGGTAATAGCATCTGCTATATCAGCAGAGGAGGTAGCCACACGCTTCGATG
ecDNA-head	CCCGCGTTAACCATACACCGGGACACGGGATCGACGGTAGTGGATCGATTGATGCACTGTTCTGCATAGCTCCTTTCTTTCCTCCTGGTAGCCACACGCTTCGATG
ecDNA-head	CCCGCGTTAACCATACACCGGGACACGGGATCGACGGTAGTGGATCGATTGTTTAACAGAAATGAACGGTACCAGCCCAATTCCAGCGGTAGCCACACGCTTCGATG
ecDNA-head	CCCGCGTTAACCATACACCGGGACACGGGATCGACGGTAGTGGATCGATTTTTTCTTCCTCCCAAACTGTGAGGAATTCAGTGAAGTCTGGTAGCCACACGCTTCGATG
ecDNA-head	CCCGCGTTAACCATACACCGGGACACGGGATCGACGGTAGTGGATCGATTCACATGCAAGGCACTGACCATGACAATTAGGTAGGGGTAGCCACACGCTTCGATG
ecDNA-head	CCCGCGTTAACCATACACCGGGACACGGGATCGACGGTAGTGGATCGATTTGTGAAGCCCCAGATGGCAGCACAAGGTATTATTTGGTAGCCACACGCTTCGATG
ecDNA-head	CCCGCGTTAACCATACACCGGGACACGGGATCGACGGTAGTGGATCGATTTTTTGAAATGGTAAGTTGTTTCCCATGAGAACAGGGGTCTGGTAGCCACACGCTTCGATG
ecDNA-head	CCCGCGTTAACCATACACCGGGACACGGGATCGACGGTAGTGGATCGATTTTCCCACAGTAGAGCTGCTCAAGTTTGGCTCACCTGGTAGCCACACGCTTCGATG
ecDNA-head	CCCGCGTTAACCATACACCGGGACACGGGATCGACGGTAGTGGATCGATTACTCTCAAAATGTTCATTGTTTGGCTGATGCATTCCAAGTGGTAGCCACACGCTTCGATG
ecDNA-head	CCCGCGTTAACCATACACCGGGACACGGGATCGACGGTAGTGGATCGATTGTTCTCAGTTGTTGAGATCATATTTGAAGAGTGGAAGGGGCGGTAGCCACACGCTTCGATG
ecDNA-head	CCCGCGTTAACCATACACCGGGACACGGGATCGACGGTAGTGGATCGATTAAAAGAACTGAAAGCAGTCCTGGGAAAACAACGCAGGTAGCCACACGCTTCGATG
ecDNA-head	CCCGCGTTAACCATACACCGGGACACGGGATCGACGGTAGTGGATCGATTTTTCTTAAAATATTGAAGCAGAGAAGCCTCACTGAGCAGCAGGTAGCCACACGCTTCGATG
ecDNA-head	CCCGCGTTAACCATACACCGGGACACGGGATCGACGGTAGTGGATCGATTACCCTGCATTATTAAACTCCGTGGTATACAGTTCAACTTGCGGTAGCCACACGCTTCGATG
ecDNA-head	CCCGCGTTAACCATACACCGGGACACGGGATCGACGGTAGTGGATCGATTAGTGTGAGGCCTAAATTTAGGACGGGGCAATTCAGGGTAGCCACACGCTTCGATG
ecDNA-head	CCCGCGTTAACCATACACCGGGACACGGGATCGACGGTAGTGGATCGATTCAAATTTGGCCCTTAAGATGTGATGTTATGCTTTAGGAGGCGGTAGCCACACGCTTCGATG
ecDNA-head	CCCGCGTTAACCATACACCGGGACACGGGATCGACGGTAGTGGATCGATTTTTTAAGAATCAGTCAAGTCCATGGGAGGAGATTCGAAGGAGGTAGCCACACGCTTCGATG
ecDNA-head	CCCGCGTTAACCATACACCGGGACACGGGATCGACGGTAGTGGATCGATTGCTGTAAGAAGAGAAGCCTGGAAGCCCTGTCTATGGGTAGCCACACGCTTCGATG
ecDNA-head	CCCGCGTTAACCATACACCGGGACACGGGATCGACGGTAGTGGATCGATTGCTCAGGCTTTCTAATCTTGTAGGACCTTGATTGGGAGGTAGCCACACGCTTCGATG
ecDNA-head	CCCGCGTTAACCATACACCGGGACACGGGATCGACGGTAGTGGATCGATTACAAGGCCTTTCTCAAACTGTATCAGGTCTCCATACCGGTAGCCACACGCTTCGATG
ecDNA-head	CCCGCGTTAACCATACACCGGGACACGGGATCGACGGTAGTGGATCGATTACGGAATTTCCTCCTATTATGTGGATAAGACCCTTGAGACCGGTAGCCACACGCTTCGATG
ecDNA-head	CCCGCGTTAACCATACACCGGGACACGGGATCGACGGTAGTGGATCGATTTCCTCAAGCCATAACAACATTATACCAATATGGTGGAGCAGGGTAGCCACACGCTTCGATG
ecDNA-head	CCCGCGTTAACCATACACCGGGACACGGGATCGACGGTAGTGGATCGATTTTGTCATACACTGAGAACACTGTTGAATTATCACACCAGGGGGTAGCCACACGCTTCGATG
ecDNA-head	CCCGCGTTAACCATACACCGGGACACGGGATCGACGGTAGTGGATCGATTAGCCTTGGATTTATTTTCTACCCAGGCCATTTGTTCTTCCGGTAGCCACACGCTTCGATG
ecDNA-head	CCCGCGTTAACCATACACCGGGACACGGGATCGACGGTAGTGGATCGATTTTTTCATGTAGCCAACATAAAGGGAGACAGAGATTCCCAGGGTAGCCACACGCTTCGATG
ecDNA-head	CCCGCGTTAACCATACACCGGGACACGGGATCGACGGTAGTGGATCGATTGGGGCTTTCCCAGGACATGGAGGTAATTAGGCATGGGTAGCCACACGCTTCGATG
ecDNA-head	CCCGCGTTAACCATACACCGGGACACGGGATCGACGGTAGTGGATCGATTTTTTACGAGGGAGGCATGCTCAGTCAGAGAACACAGGTAGCCACACGCTTCGATG
ecDNA-head	CCCGCGTTAACCATACACCGGGACACGGGATCGACGGTAGTGGATCGATTTTTTCTCCTTGTCCACAAAATGCTGATGAACAGCATTTTGTGGTAGCCACACGCTTCGATG
ecDNA-head	CCCGCGTTAACCATACACCGGGACACGGGATCGACGGTAGTGGATCGATTGCTCGGCTTTACCTTCCCCTACAAACAACCACCTGGGTAGCCACACGCTTCGATG
ecDNA-head	CCCGCGTTAACCATACACCGGGACACGGGATCGACGGTAGTGGATCGATTTGGTCTGCACCGAGGTCAAAGTTAACTACATACTCATTTTCGGTAGCCACACGCTTCGATG
ecDNA-head	CCCGCGTTAACCATACACCGGGACACGGGATCGACGGTAGTGGATCGATTCAATGGTTCATTCTATCTGTGTAATCTGAGGGCAGGTGTGGTAGCCACACGCTTCGATG
ecDNA-head	CCCGCGTTAACCATACACCGGGACACGGGATCGACGGTAGTGGATCGATTTGCACTCTGCAGAGAGTAGACAATGGTTTCCCCATGGTAGCCACACGCTTCGATG
ecDNA-head	CCCGCGTTAACCATACACCGGGACACGGGATCGACGGTAGTGGATCGATTATGTCATGTTTTCCTGTCTCAGTAATCTGCACACATACCCGGTAGCCACACGCTTCGATG
ecDNA-head	CCCGCGTTAACCATACACCGGGACACGGGATCGACGGTAGTGGATCGATTGAAAGAAATCTGCATGAAGAGAGAGAAAATGGCACATTGGGGGTAGCCACACGCTTCGATG
ecDNA-head	CCCGCGTTAACCATACACCGGGACACGGGATCGACGGTAGTGGATCGATTAGATGAAGCCGAGTTTTATATCTCAGAGTTAAGGGAACCCTGGTAGCCACACGCTTCGATG
ecDNA-head	CCCGCGTTAACCATACACCGGGACACGGGATCGACGGTAGTGGATCGATTCAGATCTCTTTTCCCCTGCTAGAAATCCATTTGCAAGGAGGTAGCCACACGCTTCGATG
ecDNA-head	CCCGCGTTAACCATACACCGGGACACGGGATCGACGGTAGTGGATCGATTATTTTGTGATGAGCTCTACAGGGTAGAATGAGGACTAGTGCGGTAGCCACACGCTTCGATG
ecDNA-head	CCCGCGTTAACCATACACCGGGACACGGGATCGACGGTAGTGGATCGATTAGAAGGCATAAATATCTGAAGGAATACCAGACACTAGCCCTGGTAGCCACACGCTTCGATG
ecDNA-head	CCCGCGTTAACCATACACCGGGACACGGGATCGACGGTAGTGGATCGATTAGCATGTGTGGAAGCCCAGAGTTAAGGGAACTCTGGGTAGCCACACGCTTCGATG
ecDNA-head	CCCGCGTTAACCATACACCGGGACACGGGATCGACGGTAGTGGATCGATTCCATTTATTTTCTGCTTCACCAGGCAAACAAAACCAGGGGGTAGCCACACGCTTCGATG
ecDNA-head	CCCGCGTTAACCATACACCGGGACACGGGATCGACGGTAGTGGATCGATTTTCAACAGCCTAGATCACCTGAAGATGGGAATTATGGAACCGGTAGCCACACGCTTCGATG
ecDNA-head	CCCGCGTTAACCATACACCGGGACACGGGATCGACGGTAGTGGATCGATTCTAAACAGGCAGATCTTTCTGGGATTGGAAGGGGAGGTAGCCACACGCTTCGATG
ecDNA-head	CCCGCGTTAACCATACACCGGGACACGGGATCGACGGTAGTGGATCGATTTAGGCAGCACGGTGGTAGCACTTCAGAGCTAAAGTGGTAGCCACACGCTTCGATG
ecDNA-head	CCCGCGTTAACCATACACCGGGACACGGGATCGACGGTAGTGGATCGATTTCATCAAGATATCAGTGAAGAAACTTGTGCTGGAACTGTGGGGTAGCCACACGCTTCGATG
ecDNA-head	CCCGCGTTAACCATACACCGGGACACGGGATCGACGGTAGTGGATCGATTGGAGAGTGGTGTGTCTAGATTTGCATATGGCTGAATATGGGGTAGCCACACGCTTCGATG
ecDNA-head	CCCGCGTTAACCATACACCGGGACACGGGATCGACGGTAGTGGATCGATTGTCTCTGGAAATGGACTGGTAGGATCATTTCACCATGGGGTAGCCACACGCTTCGATG
ecDNA-head	CCCGCGTTAACCATACACCGGGACACGGGATCGACGGTAGTGGATCGATTTCTATCTTCATTATGCCACATTACACACGGAGTCCTGTTCTGGTAGCCACACGCTTCGATG
ecDNA-head	CCCGCGTTAACCATACACCGGGACACGGGATCGACGGTAGTGGATCGATTCAAGCTGGTGGTCAACACTGATGGATTGGAGGAGGGGTAGCCACACGCTTCGATG
ecDNA-head	CCCGCGTTAACCATACACCGGGACACGGGATCGACGGTAGTGGATCGATTTTTATGAGAATCTGTTCATGCTTAGGGACCATCAGCTGAACGGTAGCCACACGCTTCGATG
ecDNA-head	CCCGCGTTAACCATACACCGGGACACGGGATCGACGGTAGTGGATCGATTTCCTTTGCTTTTGCTCTAAGCAGCAGCCACAGGCCGGTAGCCACACGCTTCGATG
ecDNA-head	CCCGCGTTAACCATACACCGGGACACGGGATCGACGGTAGTGGATCGATTTGGCCTCATCACTATTTGGGTGACCATCAGCAGGCGGTAGCCACACGCTTCGATG
ecDNA-head	CCCGCGTTAACCATACACCGGGACACGGGATCGACGGTAGTGGATCGATTTCTCACCTGGGTCTTCACTTAGACTAAGTTTCTGGCCGGTAGCCACACGCTTCGATG
ecDNA-head	CCCGCGTTAACCATACACCGGGACACGGGATCGACGGTAGTGGATCGATTTAATCCTGAGGCAACACTAGCCCTTCCGATAGCTGGGTAGCCACACGCTTCGATG
ecDNA-head	CCCGCGTTAACCATACACCGGGACACGGGATCGACGGTAGTGGATCGATTACCCTTGAGTTTGGTCTTAGAATTAAACCTGATTCAGGTGCGGTAGCCACACGCTTCGATG
ecDNA-head	CCCGCGTTAACCATACACCGGGACACGGGATCGACGGTAGTGGATCGATTTATGAGGTTTGAAATGAGGTGACAAAGGTAATCTTGCACCCGGTAGCCACACGCTTCGATG
ecDNA-head	CCCGCGTTAACCATACACCGGGACACGGGATCGACGGTAGTGGATCGATTTTTGGGTTACGTGTGTTTTATCCCTGACTACTTCTTTCTCGGGTAGCCACACGCTTCGATG
ecDNA-head	CCCGCGTTAACCATACACCGGGACACGGGATCGACGGTAGTGGATCGATTTTGCAGGCTCACACAAAATGCTTTTAGCTATATTCCGTACCGGTAGCCACACGCTTCGATG
ecDNA-head	CCCGCGTTAACCATACACCGGGACACGGGATCGACGGTAGTGGATCGATTAATCGACAGCTGAGGAGTCTTCCTCGGGGAAACAAGGTAGCCACACGCTTCGATG
ecDNA-head	CCCGCGTTAACCATACACCGGGACACGGGATCGACGGTAGTGGATCGATTAAAATGCAGAGGGTCTGGGCCAGAGTGCTGAATGCGGTAGCCACACGCTTCGATG
ecDNA-head	CCCGCGTTAACCATACACCGGGACACGGGATCGACGGTAGTGGATCGATTCCCACTTTATCTCCTCCCACCCTTTCCTGTCTTCCGGTAGCCACACGCTTCGATG
ecDNA-head	CCCGCGTTAACCATACACCGGGACACGGGATCGACGGTAGTGGATCGATTTGAGTGGAGTGTGGTACCACTGCTGAGAAGTGGTGGGTAGCCACACGCTTCGATG
ecDNA-head	CCCGCGTTAACCATACACCGGGACACGGGATCGACGGTAGTGGATCGATTAGCCCCTTAAAGAGGTAGGAGAATGTCTCAGCCAAGGTAGCCACACGCTTCGATG
ecDNA-head	CCCGCGTTAACCATACACCGGGACACGGGATCGACGGTAGTGGATCGATTAAGTAGAGTAGGTATGGTTGGCATTTCAATGAGAAACTCGCGGTAGCCACACGCTTCGATG
ecDNA-head	CCCGCGTTAACCATACACCGGGACACGGGATCGACGGTAGTGGATCGATTAAACAGCAGGCCATCAGTGTGTCTTTAGTATCAATGCTGGTAGCCACACGCTTCGATG
ecDNA-head	CCCGCGTTAACCATACACCGGGACACGGGATCGACGGTAGTGGATCGATTGTGCATTTTCTGTGCTCAGCACGATCTCTGAAGTTGGTAGCCACACGCTTCGATG
ecDNA-head	CCCGCGTTAACCATACACCGGGACACGGGATCGACGGTAGTGGATCGATTAGAAAATGCCCAGAATGAGAAATGTAACACTTGGGCTTGGGTAGCCACACGCTTCGATG
ecDNA-head	CCCGCGTTAACCATACACCGGGACACGGGATCGACGGTAGTGGATCGATTGTGTGAAAATTGGCCACATCTGTTGTGCACAAAAGATGGGTAGCCACACGCTTCGATG
ecDNA-head	CCCGCGTTAACCATACACCGGGACACGGGATCGACGGTAGTGGATCGATTTGCCGCGTAGAAAGACACAGCGAGCTATGCTGGAAGGTAGCCACACGCTTCGATG
ecDNA-head	CCCGCGTTAACCATACACCGGGACACGGGATCGACGGTAGTGGATCGATTCCCCTTCCTCACCCTATTTCTTCCCATGACAAATGAGGTAGCCACACGCTTCGATG
ecDNA-head	CCCGCGTTAACCATACACCGGGACACGGGATCGACGGTAGTGGATCGATTTGGCCTGTGATTTTCCATCTTTCTCTGGGCCCTCTGGTAGCCACACGCTTCGATG
ecDNA-head	CCCGCGTTAACCATACACCGGGACACGGGATCGACGGTAGTGGATCGATTTTCCTTACATTTGGTTTCCCTTATTTCTTTCCCCAATGCCTGGTAGCCACACGCTTCGATG
ecDNA-head	CCCGCGTTAACCATACACCGGGACACGGGATCGACGGTAGTGGATCGATTTAAGCTCACAGAATCACTTTCAAATCCATAGCTTAAGCCGCGGTAGCCACACGCTTCGATG
ecDNA-head	CCCGCGTTAACCATACACCGGGACACGGGATCGACGGTAGTGGATCGATTAGGTCAAGTTTCAGTTCAAAGTGCGTAAAGTACTAATGGGGGGTAGCCACACGCTTCGATG
ecDNA-head	CCCGCGTTAACCATACACCGGGACACGGGATCGACGGTAGTGGATCGATTAAGACATTGTAGGCATACCAGACCCTGCAGGCATCGGTAGCCACACGCTTCGATG
ecDNA-head	CCCGCGTTAACCATACACCGGGACACGGGATCGACGGTAGTGGATCGATTATGCTAGAGAAGTAGTATCTTTAACCCACAGCTGTCCATGAGGTAGCCACACGCTTCGATG
ecDNA-head	CCCGCGTTAACCATACACCGGGACACGGGATCGACGGTAGTGGATCGATTATCTGAAATGCTGAGACGGCAGAATCCAAGAGACAGGTAGCCACACGCTTCGATG
ecDNA-head	CCCGCGTTAACCATACACCGGGACACGGGATCGACGGTAGTGGATCGATTACAGAACTCCTCCTCCTTCCGTATGAAATGACCATACGGGTAGCCACACGCTTCGATG
ecDNA-head	CCCGCGTTAACCATACACCGGGACACGGGATCGACGGTAGTGGATCGATTTTCAATTCAGGGGACACTCACAGGTTAGCCTGCATGGTAGCCACACGCTTCGATG
ecDNA-head	CCCGCGTTAACCATACACCGGGACACGGGATCGACGGTAGTGGATCGATTCTGATCAGTCTTAGCCTTCTTTCTCGAGGGGAAGGGGTAGCCACACGCTTCGATG
ecDNA-head	CCCGCGTTAACCATACACCGGGACACGGGATCGACGGTAGTGGATCGATTAAAATGCAGCAAATCAAATGCTGTTCTTCTCCCGATGTGGTAGCCACACGCTTCGATG
ecDNA-head	CCCGCGTTAACCATACACCGGGACACGGGATCGACGGTAGTGGATCGATTGAATATTCCTTGCTACGGCAGACAGAAATAGCCTAACAACCGGTAGCCACACGCTTCGATG
ecDNA-head	CCCGCGTTAACCATACACCGGGACACGGGATCGACGGTAGTGGATCGATTAAAATAAAAGGAGGTGAGTATGTGCTAAGAGCCGGAATGTGGTAGCCACACGCTTCGATG
ecDNA-head	CCCGCGTTAACCATACACCGGGACACGGGATCGACGGTAGTGGATCGATTTTTCTGAAGTCCTTATCTGTGGCTTGCCACACCTTGGTAGCCACACGCTTCGATG
ecDNA-head	CCCGCGTTAACCATACACCGGGACACGGGATCGACGGTAGTGGATCGATTATGGGAATGTTTGAACTATTATCAGACGTTCCATCTGTCCCGGTAGCCACACGCTTCGATG
ecDNA-head	CCCGCGTTAACCATACACCGGGACACGGGATCGACGGTAGTGGATCGATTTGCTTGACTCAAATAAACCACGCTCATCTGCCAGGGGTAGCCACACGCTTCGATG
ecDNA-head	CCCGCGTTAACCATACACCGGGACACGGGATCGACGGTAGTGGATCGATTTCATTCTAACAGGTCTTGAAGCTGTTATAACTGTTCCAGCCGGTAGCCACACGCTTCGATG
ecDNA-head	CCCGCGTTAACCATACACCGGGACACGGGATCGACGGTAGTGGATCGATTTCTCCAACAATCAAAACAAAGTCTCACAAAATCCCAAACCCGGTAGCCACACGCTTCGATG
ecDNA-head	CCCGCGTTAACCATACACCGGGACACGGGATCGACGGTAGTGGATCGATTAGCCCTCTAATACTGAAGCTAGTAGCTCTATTATCTGGGCTGGTAGCCACACGCTTCGATG
ecDNA-head	CCCGCGTTAACCATACACCGGGACACGGGATCGACGGTAGTGGATCGATTAGCTCAACTAAATACAGCACCACTTATTAGCACTGCTGTGGTAGCCACACGCTTCGATG
ecDNA-head	CCCGCGTTAACCATACACCGGGACACGGGATCGACGGTAGTGGATCGATTAAAATCAAAGCATGAAATTTCTGTCCTAACCAAGCCCCAGGTAGCCACACGCTTCGATG
ecDNA-head	CCCGCGTTAACCATACACCGGGACACGGGATCGACGGTAGTGGATCGATTTGATCGTCAGACTCAAAGACCATCTTTTGGAACATCATTGGGGTAGCCACACGCTTCGATG
ecDNA-head	CCCGCGTTAACCATACACCGGGACACGGGATCGACGGTAGTGGATCGATTGGTGGAGTCTAGTTGCAGAGGTAGGATTTGCAATTTCTGGTAGCCACACGCTTCGATG
ecDNA-head	CCCGCGTTAACCATACACCGGGACACGGGATCGACGGTAGTGGATCGATTTACCAGTTATTTTGGTGTGGAGGTGTTTGACTTTTCACAGTGGTAGCCACACGCTTCGATG
ecDNA-head	CCCGCGTTAACCATACACCGGGACACGGGATCGACGGTAGTGGATCGATTCCATGCTAACTTGACTGTCTCTTTAAATGTTACCCTGCACCGGTAGCCACACGCTTCGATG
ecDNA-head	CCCGCGTTAACCATACACCGGGACACGGGATCGACGGTAGTGGATCGATTGCGGCACAGACAACATGGAAAAGAAGCAGTTTACAGGTAGCCACACGCTTCGATG
ecDNA-head	CCCGCGTTAACCATACACCGGGACACGGGATCGACGGTAGTGGATCGATTATCTGAAGACTTTAGGGCCATGGTAGGTAATAATCGTTGGAGGTAGCCACACGCTTCGATG
ecDNA-head	CCCGCGTTAACCATACACCGGGACACGGGATCGACGGTAGTGGATCGATTTGGGAAATGTGAAACTCTTCAGACACACGTTTTACTGAAGTGGTAGCCACACGCTTCGATG
ecDNA-head	CCCGCGTTAACCATACACCGGGACACGGGATCGACGGTAGTGGATCGATTTGCTGCTAGCTTCTAGAATGTTAAGAATTCCATGGTGAAGGGGTAGCCACACGCTTCGATG
ecDNA-head	CCCGCGTTAACCATACACCGGGACACGGGATCGACGGTAGTGGATCGATTCACATATAGGCAGCTCTAGTGATGTGGACAGCAATTGGGGTAGCCACACGCTTCGATG
ecDNA-head	CCCGCGTTAACCATACACCGGGACACGGGATCGACGGTAGTGGATCGATTTTATAAAGCTTCCACAAACTGCTAATGCACCCAACACTCCGGTAGCCACACGCTTCGATG
ecDNA-head	CCCGCGTTAACCATACACCGGGACACGGGATCGACGGTAGTGGATCGATTAAGTCCCACTAAAGGATATTCTCAAATCCTGGACTGCTAGCGGTAGCCACACGCTTCGATG
ecDNA-head	CCCGCGTTAACCATACACCGGGACACGGGATCGACGGTAGTGGATCGATTTAAAGCTGGCTGGGAAAACCACTAGAGGGAAAAGTGGTAGCCACACGCTTCGATG
ecDNA-head	CCCGCGTTAACCATACACCGGGACACGGGATCGACGGTAGTGGATCGATTAAATGTGCTAGAGTGAGGATGGAAGTCTCTGGGAACGGTAGCCACACGCTTCGATG
ecDNA-head	CCCGCGTTAACCATACACCGGGACACGGGATCGACGGTAGTGGATCGATTGTGGCTCCTACCTGGCTGGAGAACTGTTGGACAAGGGTAGCCACACGCTTCGATG
ecDNA-head	CCCGCGTTAACCATACACCGGGACACGGGATCGACGGTAGTGGATCGATTTTCAGCAAGCACCTTCTCAAGACTTCTATCTACTCTGTTGCGGTAGCCACACGCTTCGATG
ecDNA-head	CCCGCGTTAACCATACACCGGGACACGGGATCGACGGTAGTGGATCGATTTCCAATGGTGATTTCCTGAGGGAGTGGAACTGCACGGTAGCCACACGCTTCGATG
ecDNA-head	CCCGCGTTAACCATACACCGGGACACGGGATCGACGGTAGTGGATCGATTATTTTCACTAGACATCCATTGAAGCCATATGGCAGTCTTGAGGTAGCCACACGCTTCGATG
ecDNA-head	CCCGCGTTAACCATACACCGGGACACGGGATCGACGGTAGTGGATCGATTATTGGCTGTGTGTCCTTGTTTTCACCAAATAAATCAGTTGGGGTAGCCACACGCTTCGATG
ecDNA-head	CCCGCGTTAACCATACACCGGGACACGGGATCGACGGTAGTGGATCGATTATTCCCAAGCTGGGGTACATCATTTCATCAGCTCAGGTAGCCACACGCTTCGATG
ecDNA-head	CCCGCGTTAACCATACACCGGGACACGGGATCGACGGTAGTGGATCGATTAATTCTTGGTTCCTCCTCACCTCTGGTGTTGAGTCGGTAGCCACACGCTTCGATG
ecDNA-head	CCCGCGTTAACCATACACCGGGACACGGGATCGACGGTAGTGGATCGATTTATGTGAAGAAAATGAGGCCCATTCTGCTTCAAGTAAGTCAGGTAGCCACACGCTTCGATG
ecDNA-head	CCCGCGTTAACCATACACCGGGACACGGGATCGACGGTAGTGGATCGATTTGCTTTCAGGTTCCAAATACCTGAGAGTTGCCTCAGGTAGCCACACGCTTCGATG
ecDNA-head	CCCGCGTTAACCATACACCGGGACACGGGATCGACGGTAGTGGATCGATTCCCCTTCCTTCCTAGTTGCAGATGGAATCCATCTTGGTAGCCACACGCTTCGATG
ecDNA-head	CCCGCGTTAACCATACACCGGGACACGGGATCGACGGTAGTGGATCGATTAAACTGGGGTCAGCAGACATATTTAGTGTCTGCCAGGTAGCCACACGCTTCGATG
ecDNA-head	CCCGCGTTAACCATACACCGGGACACGGGATCGACGGTAGTGGATCGATTTGAGGTTTCTTGCACAATAACTGGAGGTTCTTTCATATCCCGGTAGCCACACGCTTCGATG
ecDNA-head	CCCGCGTTAACCATACACCGGGACACGGGATCGACGGTAGTGGATCGATTTCCAGTGCTTGGATATTACAGGGGAAATTAATGACACAGTCGGTAGCCACACGCTTCGATG
ecDNA-head	CCCGCGTTAACCATACACCGGGACACGGGATCGACGGTAGTGGATCGATTGGAAGGTACAGCTCAGAGTTCGGGAGACCCTCCCAGGTAGCCACACGCTTCGATG
ecDNA-head	CCCGCGTTAACCATACACCGGGACACGGGATCGACGGTAGTGGATCGATTCAGGGCGGAGGGGTTGATTCAATCCAGTGAACATTGGTAGCCACACGCTTCGATG
ecDNA-head	CCCGCGTTAACCATACACCGGGACACGGGATCGACGGTAGTGGATCGATTATCCTGTGGAAATAGCATCATGGAAACAAGTACAGTCCTCGGTAGCCACACGCTTCGATG
ecDNA-head	CCCGCGTTAACCATACACCGGGACACGGGATCGACGGTAGTGGATCGATTAGATGACCAAGTTGAGCATATAGTTAAGAGTGCTGCATGACGGTAGCCACACGCTTCGATG
ecDNA-head	CCCGCGTTAACCATACACCGGGACACGGGATCGACGGTAGTGGATCGATTTTTTGTGAAGGACAGCTGATTCAATCTGCTATTCCACTCAGGTAGCCACACGCTTCGATG
ecDNA-head	CCCGCGTTAACCATACACCGGGACACGGGATCGACGGTAGTGGATCGATTTCTCCGTGAAGTAGAGATTTATGGATCCTTCCTGACTTGACGGTAGCCACACGCTTCGATG
ecDNA-head	CCCGCGTTAACCATACACCGGGACACGGGATCGACGGTAGTGGATCGATTTCTAATTCCATAGTCACTGCCCTCTCTCCTAAATCAGGCGGTAGCCACACGCTTCGATG
ecDNA-head	CCCGCGTTAACCATACACCGGGACACGGGATCGACGGTAGTGGATCGATTAGCAAACTCCAGAAAGGGTCCAGATTGTGGGAAAAGGTAGCCACACGCTTCGATG
ecDNA-head	CCCGCGTTAACCATACACCGGGACACGGGATCGACGGTAGTGGATCGATTTATTTATGCAAGAGCCCATGTAGCCCTGCAGGCTGGGTAGCCACACGCTTCGATG
ecDNA-head	CCCGCGTTAACCATACACCGGGACACGGGATCGACGGTAGTGGATCGATTATTTAAAGTGGATTCAAGAAAGCTTCAGCATCTGGGAAGCCGGTAGCCACACGCTTCGATG
ecDNA-head	CCCGCGTTAACCATACACCGGGACACGGGATCGACGGTAGTGGATCGATTGATTGGTCAGTTTCATTGGTCACTGACTATTTGCTGCTGGGTAGCCACACGCTTCGATG
ecDNA-head	CCCGCGTTAACCATACACCGGGACACGGGATCGACGGTAGTGGATCGATTACTCTCAAGCCATATGAGAAGGGGTTAGAGTTTGCATGGGTAGCCACACGCTTCGATG
ecDNA-head	CCCGCGTTAACCATACACCGGGACACGGGATCGACGGTAGTGGATCGATTGAAGTAAAGGTGCATTGTTTCCATTACACGTAGCCATGCGGTAGCCACACGCTTCGATG
ecDNA-head	CCCGCGTTAACCATACACCGGGACACGGGATCGACGGTAGTGGATCGATTAAAAGTATTAACATGCTTTCCCAATGGGCTTCCCTAGCTGGTAGCCACACGCTTCGATG
ecDNA-head	CCCGCGTTAACCATACACCGGGACACGGGATCGACGGTAGTGGATCGATTTTAAGAAGACATGGTTACGTGAGAAGTGATGCAAATGCTGTGGTAGCCACACGCTTCGATG
ecDNA-head	CCCGCGTTAACCATACACCGGGACACGGGATCGACGGTAGTGGATCGATTTGAATATGCCCACCACTTCCTTGTTTTGACATTGTGGGGTAGCCACACGCTTCGATG
ecDNA-head	CCCGCGTTAACCATACACCGGGACACGGGATCGACGGTAGTGGATCGATTCTGGCCCAGTGGGATTCACTTTACTGAAGAGGTAGGGTAGCCACACGCTTCGATG
ecDNA-head	CCCGCGTTAACCATACACCGGGACACGGGATCGACGGTAGTGGATCGATTAAAACACAGGACGCACATGCCCTATGTTGGCAAGTGGTAGCCACACGCTTCGATG
ecDNA-head	CCCGCGTTAACCATACACCGGGACACGGGATCGACGGTAGTGGATCGATTGGTGGTGATGTGTAGGGAATTGGGAGACAGAGTCCGGTAGCCACACGCTTCGATG
ecDNA-head	CCCGCGTTAACCATACACCGGGACACGGGATCGACGGTAGTGGATCGATTAAATATTCCCTTAGTGCCATTTTGTTGCCAAGCAATTTGGAGGTAGCCACACGCTTCGATG
ecDNA-head	CCCGCGTTAACCATACACCGGGACACGGGATCGACGGTAGTGGATCGATTTGATGCCTCCAGGGAGACTCTGTATTAATAGAAATATGGCGGGTAGCCACACGCTTCGATG
ecDNA-head	CCCGCGTTAACCATACACCGGGACACGGGATCGACGGTAGTGGATCGATTAAAACAATGGTATATTACCTTCCAAAAGCAAGCTCCAGGCGGTAGCCACACGCTTCGATG
ecDNA-head	CCCGCGTTAACCATACACCGGGACACGGGATCGACGGTAGTGGATCGATTTTTCTCCACTTTATTACTATATATGCACTGGGCCTCCAGCAGGTAGCCACACGCTTCGATG
ecDNA-head	CCCGCGTTAACCATACACCGGGACACGGGATCGACGGTAGTGGATCGATTAGAGTGTATTCTGCGTCCTCAAGCGGAAATGGCAAGGTAGCCACACGCTTCGATG
ecDNA-head	CCCGCGTTAACCATACACCGGGACACGGGATCGACGGTAGTGGATCGATTTGTCTAGTGGGGAGGAGATCCCCTTCCTTCGATGGGGTAGCCACACGCTTCGATG
ecDNA-head	CCCGCGTTAACCATACACCGGGACACGGGATCGACGGTAGTGGATCGATTTTGCATGATAAATCCAGAAGTTGCTCAAAACCTGCTTTTGTGGTAGCCACACGCTTCGATG
ecDNA-head	CCCGCGTTAACCATACACCGGGACACGGGATCGACGGTAGTGGATCGATTGTCAAGTTAAATGCAGGTCCTCTACCAAGTATGATTCCAGGGGTAGCCACACGCTTCGATG
ecDNA-head	CCCGCGTTAACCATACACCGGGACACGGGATCGACGGTAGTGGATCGATTGGCTGCATCCTTCAGGTGCTTTCTGCAGAAATGAGGGTAGCCACACGCTTCGATG
ecDNA-head	CCCGCGTTAACCATACACCGGGACACGGGATCGACGGTAGTGGATCGATTAGGACATGGGGCTCAAGGTAGGTAAAGGCTTTCTCGGTAGCCACACGCTTCGATG
ecDNA-head	CCCGCGTTAACCATACACCGGGACACGGGATCGACGGTAGTGGATCGATTGTCCAAAGGAAGGGTAACTTCTGTGTAAACCCTACCTTCGGTAGCCACACGCTTCGATG
ecDNA-head	CCCGCGTTAACCATACACCGGGACACGGGATCGACGGTAGTGGATCGATTATAGTGGCATGTGGAATTTCACATGATCTCAATAGCTGACCGGTAGCCACACGCTTCGATG
ecDNA-head	CCCGCGTTAACCATACACCGGGACACGGGATCGACGGTAGTGGATCGATTTAGAAGGGAGTACGTAGCCTTAATATTCCATTCCTTGCTGCGGTAGCCACACGCTTCGATG
ecDNA-head	CCCGCGTTAACCATACACCGGGACACGGGATCGACGGTAGTGGATCGATTCCTCTAATTGGCCATTCCCAATCTGAATCGGCACAGGTAGCCACACGCTTCGATG
ecDNA-head	CCCGCGTTAACCATACACCGGGACACGGGATCGACGGTAGTGGATCGATTGGTGATGAGCCTTCTGTAAAGAGGAAGGGCTTCTACGGTAGCCACACGCTTCGATG
ecDNA-head	CCCGCGTTAACCATACACCGGGACACGGGATCGACGGTAGTGGATCGATTTTGAGCAGATGAATATGGGATTAAACAGGGGAACTTGGGGGTAGCCACACGCTTCGATG
ecDNA-head	CCCGCGTTAACCATACACCGGGACACGGGATCGACGGTAGTGGATCGATTAAATAAAGGTAACTTCCGAAGACTGCCAAATCTTCCTTCCAGGTAGCCACACGCTTCGATG
ecDNA-head	CCCGCGTTAACCATACACCGGGACACGGGATCGACGGTAGTGGATCGATTAAAGGCAGATGAAACAATCAGCCAATCCCTTTGTCTTGGTAGCCACACGCTTCGATG
ecDNA-head	CCCGCGTTAACCATACACCGGGACACGGGATCGACGGTAGTGGATCGATTTATCCTGTTTTGAACATCTGCACAGATTGACAAGTGAGTGAGGTAGCCACACGCTTCGATG
ecDNA-head	CCCGCGTTAACCATACACCGGGACACGGGATCGACGGTAGTGGATCGATTTTCTGGAAAATGGGCTACAGGAGAATCTTAAAGAAGCAGTGGGTAGCCACACGCTTCGATG
ecDNA-head	CCCGCGTTAACCATACACCGGGACACGGGATCGACGGTAGTGGATCGATTACTCTGAATGGTTTGTAAATCCATTTTACCCACACTGCACAGGTAGCCACACGCTTCGATG
ecDNA-head	CCCGCGTTAACCATACACCGGGACACGGGATCGACGGTAGTGGATCGATTATCAACAGTCTTCCCTAAAATGACCTCTTTCCCACCCGGTAGCCACACGCTTCGATG
ecDNA-head	CCCGCGTTAACCATACACCGGGACACGGGATCGACGGTAGTGGATCGATTGAAAGCAAGCTGTGTTGGGCACTTCTCTCTGAGATGGTAGCCACACGCTTCGATG
ecDNA-head	CCCGCGTTAACCATACACCGGGACACGGGATCGACGGTAGTGGATCGATTAGCTAATAAAGGCTAACACTACCACTCCCTTAGCCTATTGAGGTAGCCACACGCTTCGATG
ecDNA-head	CCCGCGTTAACCATACACCGGGACACGGGATCGACGGTAGTGGATCGATTAATAGGGAGGGGATTGATCAGGGGAGGAAGAAAACGGTAGCCACACGCTTCGATG
ecDNA-head	CCCGCGTTAACCATACACCGGGACACGGGATCGACGGTAGTGGATCGATTTTGGAGAAGTCAGGTTAAGGAAACAGTTTAAACGCCCAGGTAGCCACACGCTTCGATG
ecDNA-head	CCCGCGTTAACCATACACCGGGACACGGGATCGACGGTAGTGGATCGATTCTCATTCCTGCCTTGTTCTAGCACGTACTATTCCTATGACCGGTAGCCACACGCTTCGATG
ecDNA-head	CCCGCGTTAACCATACACCGGGACACGGGATCGACGGTAGTGGATCGATTTGGTATTCATCATCTCTGCCTCCTGACAGAAGCACGGTAGCCACACGCTTCGATG
ecDNA-head	CCCGCGTTAACCATACACCGGGACACGGGATCGACGGTAGTGGATCGATTGTGCATAGGCTCTTGAGAGCCTGCTGGTTCATGGAGGTAGCCACACGCTTCGATG
ecDNA-head	CCCGCGTTAACCATACACCGGGACACGGGATCGACGGTAGTGGATCGATTAAAAGAACCTTGGTACAAGGTGTCATGGACTGACTGTGGTAGCCACACGCTTCGATG
ecDNA-head	CCCGCGTTAACCATACACCGGGACACGGGATCGACGGTAGTGGATCGATTACTAACAGCATTCAATAGCAGCTTTGATGGAAGTTGAACCAGGTAGCCACACGCTTCGATG
ecDNA-head	CCCGCGTTAACCATACACCGGGACACGGGATCGACGGTAGTGGATCGATTTTAATCACCTCAAGACAGTCATCTCAGCAGTTTCATTTGGTGGTAGCCACACGCTTCGATG
ecDNA-head	CCCGCGTTAACCATACACCGGGACACGGGATCGACGGTAGTGGATCGATTGAGCAATCCATCTTAGGGCCAACTAATATATCACATCTGCCGGTAGCCACACGCTTCGATG
ecDNA-head	CCCGCGTTAACCATACACCGGGACACGGGATCGACGGTAGTGGATCGATTTGGCAGGCAGTTAAATGTTCTATTTTCCAAATGCAAGTTGAGGTAGCCACACGCTTCGATG
ecDNA-head	CCCGCGTTAACCATACACCGGGACACGGGATCGACGGTAGTGGATCGATTAAATATGATGTTGCCATGTGTGATGGACCAATCATTTGTGCGGTAGCCACACGCTTCGATG
ecDNA-head	CCCGCGTTAACCATACACCGGGACACGGGATCGACGGTAGTGGATCGATTTTTTGATGCCAACTGCATTCTCCCTAAAGTTCTGAAAGGAGGTAGCCACACGCTTCGATG
ecDNA-head	CCCGCGTTAACCATACACCGGGACACGGGATCGACGGTAGTGGATCGATTAAGGAAGATTCAATGACTTGTAAGCTTGCAAAGGATCAGCTGGTAGCCACACGCTTCGATG
ecDNA-head	CCCGCGTTAACCATACACCGGGACACGGGATCGACGGTAGTGGATCGATTTGTTGGTCTTGAACCATGGAACCCACCATACAGTAGGTAGCCACACGCTTCGATG
ecDNA-head	CCCGCGTTAACCATACACCGGGACACGGGATCGACGGTAGTGGATCGATTACACTAGTTATTTCATGCTAATCCATTGCTCCCATTCAGGGGGTAGCCACACGCTTCGATG
ecDNA-head	CCCGCGTTAACCATACACCGGGACACGGGATCGACGGTAGTGGATCGATTGGCTGGCCTGCTCCTCGCTTCACTGGCCTAATTATGGTAGCCACACGCTTCGATG
ecDNA-head	CCCGCGTTAACCATACACCGGGACACGGGATCGACGGTAGTGGATCGATTAAAAGCAGAGGCATTCCTCAGGTCAGTCCTATGGCGGTAGCCACACGCTTCGATG
ecDNA-head	CCCGCGTTAACCATACACCGGGACACGGGATCGACGGTAGTGGATCGATTTTCTTTCATATCTTTACTGAGCCCAAATCAGGCGAGTTTCCGGTAGCCACACGCTTCGATG
ecDNA-head	CCCGCGTTAACCATACACCGGGACACGGGATCGACGGTAGTGGATCGATTTAAACTGTCATGTGTTTTCTCGGTTGAAGCCACAAGCGGTAGCCACACGCTTCGATG
ecDNA-head	CCCGCGTTAACCATACACCGGGACACGGGATCGACGGTAGTGGATCGATTCATGCTCCTGTTTCACCTGGTGAAAGCAAATAGTATGTTTCGGTAGCCACACGCTTCGATG
ecDNA-head	CCCGCGTTAACCATACACCGGGACACGGGATCGACGGTAGTGGATCGATTTATTCCGGAGACCTTGGATCAAAGGCAGTGTTCACGGTAGCCACACGCTTCGATG
ecDNA-head	CCCGCGTTAACCATACACCGGGACACGGGATCGACGGTAGTGGATCGATTCCCCAATGTACAGGCAGGTCATAGTTCTCAAAGTGAGGTAGCCACACGCTTCGATG
ecDNA-head	CCCGCGTTAACCATACACCGGGACACGGGATCGACGGTAGTGGATCGATTAAAACCTGATTCCCATTGATGGATAAGATGTGGCAGGAGGTAGCCACACGCTTCGATG
ecDNA-head	CCCGCGTTAACCATACACCGGGACACGGGATCGACGGTAGTGGATCGATTAACATTTAGCAAAACTGACTTAGCTTAGCAGAACTGGCTCCGGTAGCCACACGCTTCGATG
ecDNA-head	CCCGCGTTAACCATACACCGGGACACGGGATCGACGGTAGTGGATCGATTTAGGTGGGGAAAACACTTACTTAGCAATGAGGCATGAGGTAGCCACACGCTTCGATG
ecDNA-head	CCCGCGTTAACCATACACCGGGACACGGGATCGACGGTAGTGGATCGATTTGACAGCCAGGAATGCCATTTTCTTGCTCAATGAGGGTAGCCACACGCTTCGATG
ecDNA-head	CCCGCGTTAACCATACACCGGGACACGGGATCGACGGTAGTGGATCGATTAAAACATGATCAATTTAGGCATGCGGCGTCATCAGCGGTAGCCACACGCTTCGATG
ecDNA-head	CCCGCGTTAACCATACACCGGGACACGGGATCGACGGTAGTGGATCGATTCCCTGAAGCTCCTCAATCACCAATAGTTTTATGTCAGGGGGTAGCCACACGCTTCGATG
ecDNA-head	CCCGCGTTAACCATACACCGGGACACGGGATCGACGGTAGTGGATCGATTACATCCTTTCTCCTGTTATGTGCTCTCTGAGCATCTGGGTAGCCACACGCTTCGATG
ecDNA-head	CCCGCGTTAACCATACACCGGGACACGGGATCGACGGTAGTGGATCGATTATCATGTCCAAACTGCACATTCAAATCTGAAACATCAGTGGGGTAGCCACACGCTTCGATG
ecDNA-head	CCCGCGTTAACCATACACCGGGACACGGGATCGACGGTAGTGGATCGATTAAAAGCTACAAGAACCTTCTCTCCAGCTATCTCACTGCGGTAGCCACACGCTTCGATG
ecDNA-head	CCCGCGTTAACCATACACCGGGACACGGGATCGACGGTAGTGGATCGATTCATAGCAGCTATTTGCTGACACAGCCGAGATTGGAGGTAGCCACACGCTTCGATG
ecDNA-head	CCCGCGTTAACCATACACCGGGACACGGGATCGACGGTAGTGGATCGATTGAGATAAGCCCTCCATATGGATGTATTCAAATGACTGGTGCGGTAGCCACACGCTTCGATG
ecDNA-head	CCCGCGTTAACCATACACCGGGACACGGGATCGACGGTAGTGGATCGATTCGATTTCTGCCTATCCTAGTGAACTGCCACCCAGAGGTAGCCACACGCTTCGATG
ecDNA-head	CCCGCGTTAACCATACACCGGGACACGGGATCGACGGTAGTGGATCGATTGTGGGAGACATCAAAAGGGGTGATGATAATGCATTTGCGGTAGCCACACGCTTCGATG
ecDNA-head	CCCGCGTTAACCATACACCGGGACACGGGATCGACGGTAGTGGATCGATTTCAGAGTCCCCAAGTAGGCTAGTGGTCACATTTAGTGGTAGCCACACGCTTCGATG
ecDNA-head	CCCGCGTTAACCATACACCGGGACACGGGATCGACGGTAGTGGATCGATTTTCAGCAAAAGTAGTACTCGCTATAGGGTTAAGGAACAGGGGGTAGCCACACGCTTCGATG
ecDNA-head	CCCGCGTTAACCATACACCGGGACACGGGATCGACGGTAGTGGATCGATTACTTTGAAGATGCCTAAGGGAGAATTCTGTCCCAATCAAGGTAGCCACACGCTTCGATG
ecDNA-head	CCCGCGTTAACCATACACCGGGACACGGGATCGACGGTAGTGGATCGATTAATGAATGGGTTTTGAGTGAGAGGAAAAGTACCTTGGTCTGGTAGCCACACGCTTCGATG
ecDNA-head	CCCGCGTTAACCATACACCGGGACACGGGATCGACGGTAGTGGATCGATTTACATCATAAAAGTTTCCTCAAAGCTGGGCATGGTTCATCTGGTAGCCACACGCTTCGATG
ecDNA-head	CCCGCGTTAACCATACACCGGGACACGGGATCGACGGTAGTGGATCGATTTCTTCAATACATGGCCTTCAGAGGTGCCCAGGAAAGGTAGCCACACGCTTCGATG
ecDNA-head	CCCGCGTTAACCATACACCGGGACACGGGATCGACGGTAGTGGATCGATTTCCTCTTCTGCATTTCTACACTTCTCAGATGGAATCATTGCGGTAGCCACACGCTTCGATG
ecDNA-head	CCCGCGTTAACCATACACCGGGACACGGGATCGACGGTAGTGGATCGATTAGATTCAGGTAAAACTCTTCACAACATTTTCTAGCGCCAGAGGTAGCCACACGCTTCGATG
ecDNA-head	CCCGCGTTAACCATACACCGGGACACGGGATCGACGGTAGTGGATCGATTCACCTTCAGTTGTTCACTTTTCTTGAATTGTTAAGGTCGCAGGTAGCCACACGCTTCGATG
ecDNA-head	CCCGCGTTAACCATACACCGGGACACGGGATCGACGGTAGTGGATCGATTTTTCCACTGTAACTAATACCTGGAGTTCAGTCCAGTAACGTGGTAGCCACACGCTTCGATG
ecDNA-head	CCCGCGTTAACCATACACCGGGACACGGGATCGACGGTAGTGGATCGATTAAGTGCAACTAGGCATCTGTTATTGGAGCATTATAAAGCCGGGTAGCCACACGCTTCGATG
ecDNA-head	CCCGCGTTAACCATACACCGGGACACGGGATCGACGGTAGTGGATCGATTAAGAGAAGGATATGTGTGCATTTCCTGGACTTGATCTGGGGTAGCCACACGCTTCGATG
ecDNA-head	CCCGCGTTAACCATACACCGGGACACGGGATCGACGGTAGTGGATCGATTAAGCTGTGGAGTCTTCAAATGAATGGTACTTATGCATCCTGGTAGCCACACGCTTCGATG
ecDNA-head	CCCGCGTTAACCATACACCGGGACACGGGATCGACGGTAGTGGATCGATTTTTGCCTTCGCTTTCTCACACTAAGTTATGCTTATGCTTCAGGTAGCCACACGCTTCGATG
ecDNA-head	CCCGCGTTAACCATACACCGGGACACGGGATCGACGGTAGTGGATCGATTAGTCTTTTGATCCCACTGTTTTGTCCATTAGTCAGCTTCTGGTAGCCACACGCTTCGATG
ecDNA-head	CCCGCGTTAACCATACACCGGGACACGGGATCGACGGTAGTGGATCGATTGGATCCAAATCATGAGCTCTGTGTCTGTCCTAGACTGGGTAGCCACACGCTTCGATG
ecDNA-head	CCCGCGTTAACCATACACCGGGACACGGGATCGACGGTAGTGGATCGATTGGGTAAGATCTGGCCACTGACCAAGCTGATATCCAGGTAGCCACACGCTTCGATG
ecDNA-head	CCCGCGTTAACCATACACCGGGACACGGGATCGACGGTAGTGGATCGATTCATTAGTGTCCTAGTCTGCTAGCCCCTCTTCATGGAGGTAGCCACACGCTTCGATG
ecDNA-head	CCCGCGTTAACCATACACCGGGACACGGGATCGACGGTAGTGGATCGATTAATACTCACTCCTTCTACCAGGCATCAGGGCCATCGGTAGCCACACGCTTCGATG
ecDNA-head	CCCGCGTTAACCATACACCGGGACACGGGATCGACGGTAGTGGATCGATTCCAGCCTCTCCCCATTTTATTCTGCACCCTGCTTGGGTAGCCACACGCTTCGATG
ecDNA-head	CCCGCGTTAACCATACACCGGGACACGGGATCGACGGTAGTGGATCGATTGCTCCTCTCAGCATATTCCTGTATCCATGACACAAAACAGGTAGCCACACGCTTCGATG
ecDNA-head	CCCGCGTTAACCATACACCGGGACACGGGATCGACGGTAGTGGATCGATTAGATGTTTGTTGTCACTTTCAAGAATGAGGACAGGAAGAGGGGTAGCCACACGCTTCGATG
ecDNA-head	CCCGCGTTAACCATACACCGGGACACGGGATCGACGGTAGTGGATCGATTTGCTAGGCTTATCCAAAGTTTCAGATGAACTTTGAAGCAGGGGTAGCCACACGCTTCGATG
ecDNA-head	CCCGCGTTAACCATACACCGGGACACGGGATCGACGGTAGTGGATCGATTTCTGTTTTCCTCAGCTCTTTATTTTCTCTCCCTGGAAAAGCGGTAGCCACACGCTTCGATG
ecDNA-head	CCCGCGTTAACCATACACCGGGACACGGGATCGACGGTAGTGGATCGATTATCTTCTCTTCAGTGTTCCGTCTTTACTACCATCCTGTGAGGTAGCCACACGCTTCGATG
ecDNA-head	CCCGCGTTAACCATACACCGGGACACGGGATCGACGGTAGTGGATCGATTTTCATTCCTGGGATCACTACACCTTTACACATTTTCACCAGGTAGCCACACGCTTCGATG
ecDNA-head	CCCGCGTTAACCATACACCGGGACACGGGATCGACGGTAGTGGATCGATTTATAGCTTTGCAGAGCTTTTGGCTGTTTATCTGTTCTTGCGGTAGCCACACGCTTCGATG
ecDNA-head	CCCGCGTTAACCATACACCGGGACACGGGATCGACGGTAGTGGATCGATTTTTTACTTGAAAGGCCATCCTCATCCCCTCCATGCGGTAGCCACACGCTTCGATG
ecDNA-head	CCCGCGTTAACCATACACCGGGACACGGGATCGACGGTAGTGGATCGATTTTTCTCCTCCTCATTTAAATATGGTTCTACCATCCCCACCAGGTAGCCACACGCTTCGATG
ecDNA-head	CCCGCGTTAACCATACACCGGGACACGGGATCGACGGTAGTGGATCGATTTGGAAGTATTTAAGAGATGCCCTCTCTGTCACATATCTGCTGGTAGCCACACGCTTCGATG
ecDNA-head	CCCGCGTTAACCATACACCGGGACACGGGATCGACGGTAGTGGATCGATTTTATTCTGGATTTTCCTCACTTGTATTTCTCCACTTGGCCAGGTAGCCACACGCTTCGATG
ecDNA-head	CCCGCGTTAACCATACACCGGGACACGGGATCGACGGTAGTGGATCGATTTGGCAACCCCAAAGTGCTAAAGTTTATCAAGAAGTATGTGGGGTAGCCACACGCTTCGATG
ecDNA-head	CCCGCGTTAACCATACACCGGGACACGGGATCGACGGTAGTGGATCGATTATACCTCTGAAGAGAACATCTCCTGTGATCCCATTATTGCAGGTAGCCACACGCTTCGATG
ecDNA-head	CCCGCGTTAACCATACACCGGGACACGGGATCGACGGTAGTGGATCGATTAAAAGCTTTAGAGGACTGGCTTGGTGTTTCATTCTTATGGAGGTAGCCACACGCTTCGATG
ecDNA-head	CCCGCGTTAACCATACACCGGGACACGGGATCGACGGTAGTGGATCGATTGAGAGTGAGAGATCCATCACCTTATCCTTTGTAAGGCATCTGGTAGCCACACGCTTCGATG
ecDNA-head	CCCGCGTTAACCATACACCGGGACACGGGATCGACGGTAGTGGATCGATTAACATAGACTTGTTACTCATATGTGGTTCCTTGAGGGCTCGGGTAGCCACACGCTTCGATG
ecDNA-head	CCCGCGTTAACCATACACCGGGACACGGGATCGACGGTAGTGGATCGATTGGGAACCCAAAGCTGAACTACCCACCTAGGAAGGGGGTAGCCACACGCTTCGATG
ecDNA-head	CCCGCGTTAACCATACACCGGGACACGGGATCGACGGTAGTGGATCGATTTTTTGATGTGAATTACTCTTGAAATGCCGGAGAAGGGACAGGTAGCCACACGCTTCGATG
ecDNA-head	CCCGCGTTAACCATACACCGGGACACGGGATCGACGGTAGTGGATCGATTAGGTAGACGACTACCAGACAAGGTTTGCAAGGGAGGGTAGCCACACGCTTCGATG
ecDNA-head	CCCGCGTTAACCATACACCGGGACACGGGATCGACGGTAGTGGATCGATTTTTTCAACATGCTCCACTCTGAGAAGGAGAGGAAACCGGTAGCCACACGCTTCGATG
ecDNA-head	CCCGCGTTAACCATACACCGGGACACGGGATCGACGGTAGTGGATCGATTTCACATGGACGACTCTAGAAATCTAGCTTTGTGAGAAAGGAGGTAGCCACACGCTTCGATG
ecDNA-head	CCCGCGTTAACCATACACCGGGACACGGGATCGACGGTAGTGGATCGATTGTTGTTCGTAGATAGTGGAAGGTTTTGAGTCTTCCTATGGCGGTAGCCACACGCTTCGATG
ecDNA-head	CCCGCGTTAACCATACACCGGGACACGGGATCGACGGTAGTGGATCGATTAGGTATGGGTTTCATTAGTCTGTTCTCAGTCATGTTCTGGAGGTAGCCACACGCTTCGATG
ecDNA-head	CCCGCGTTAACCATACACCGGGACACGGGATCGACGGTAGTGGATCGATTAGGCAGTACACATGGTATCCATGGGTAAAGTTTCCAGGTAGCCACACGCTTCGATG
ecDNA-head	CCCGCGTTAACCATACACCGGGACACGGGATCGACGGTAGTGGATCGATTAAAAGCATACCAGGGAGGGAAGGTGATTTTCATAAGAAAGTGGTAGCCACACGCTTCGATG
ecDNA-head	CCCGCGTTAACCATACACCGGGACACGGGATCGACGGTAGTGGATCGATTCCTACACCATGCTATGCAGTTGACTCACAACTGGTGGTAGCCACACGCTTCGATG
ecDNA-head	CCCGCGTTAACCATACACCGGGACACGGGATCGACGGTAGTGGATCGATTAGAGCCTGCATCTATGCTGGTGCTTATTGGTATGCGGTAGCCACACGCTTCGATG
ecDNA-head	CCCGCGTTAACCATACACCGGGACACGGGATCGACGGTAGTGGATCGATTTGCTGCTAAACAGCAGAGATGTGGCAATGGAACCCGGTAGCCACACGCTTCGATG
ecDNA-head	CCCGCGTTAACCATACACCGGGACACGGGATCGACGGTAGTGGATCGATTAAAACCAGATTTGACTTACAACAGCCCAGCAGGGCGGTAGCCACACGCTTCGATG
ecDNA-head	CCCGCGTTAACCATACACCGGGACACGGGATCGACGGTAGTGGATCGATTCCCATGGATTCAGCTGCTGAAGAATGATGTGAAATTAGAGAGGTAGCCACACGCTTCGATG
ecDNA-head	CCCGCGTTAACCATACACCGGGACACGGGATCGACGGTAGTGGATCGATTATTGCTAGAGGATGGATTAACTCTCTAATGCCTGCCAATCCGGTAGCCACACGCTTCGATG
ecDNA-head	CCCGCGTTAACCATACACCGGGACACGGGATCGACGGTAGTGGATCGATTAAAACTCAGGGTCCCAAGTTAGGGGAAGGCTTGGGGGTAGCCACACGCTTCGATG
ecDNA-head	CCCGCGTTAACCATACACCGGGACACGGGATCGACGGTAGTGGATCGATTAACAGGGAAAGAGAGCCATTTCAGCTTATTTAGGAATGTGTGGTAGCCACACGCTTCGATG
ecDNA-head	CCCGCGTTAACCATACACCGGGACACGGGATCGACGGTAGTGGATCGATTTTGTGGCAATGGGGTGCAAAACTGGCCTAATAAATGGTAGCCACACGCTTCGATG
ecDNA-head	CCCGCGTTAACCATACACCGGGACACGGGATCGACGGTAGTGGATCGATTATAGCTATTTTGGTCCCTTCTGTAAAGTAACCATGCAGTGGGGTAGCCACACGCTTCGATG
ecDNA-head	CCCGCGTTAACCATACACCGGGACACGGGATCGACGGTAGTGGATCGATTTCCTACTGACAGAGATCCAAATAATTGAAAGTCCTCCTGGCGGTAGCCACACGCTTCGATG
ecDNA-head	CCCGCGTTAACCATACACCGGGACACGGGATCGACGGTAGTGGATCGATTAAGACCCATTTATTTTGCCATATGGTACATATCTGTGGCCCGGTAGCCACACGCTTCGATG
ecDNA-head	CCCGCGTTAACCATACACCGGGACACGGGATCGACGGTAGTGGATCGATTGGCAAAGATGGCCTGATTGATGGGGCTTGCACCAAGGTAGCCACACGCTTCGATG
ecDNA-head	CCCGCGTTAACCATACACCGGGACACGGGATCGACGGTAGTGGATCGATTCAGATCTGTTTTCGATCTTCAAAATGCAGACTGTGGGTGGGTAGCCACACGCTTCGATG
ecDNA-head	CCCGCGTTAACCATACACCGGGACACGGGATCGACGGTAGTGGATCGATTTCCCTTCTTTAAACCCCACAGAAACTTGCCTTACTTTTAGGGGTAGCCACACGCTTCGATG
ecDNA-head	CCCGCGTTAACCATACACCGGGACACGGGATCGACGGTAGTGGATCGATTTTTTGTTTCTAAGGGAAGGTCTCACATGAAAGCAAGCATCCGGTAGCCACACGCTTCGATG
ecDNA-head	CCCGCGTTAACCATACACCGGGACACGGGATCGACGGTAGTGGATCGATTAAGGCATTTTATAAGCATCTAGAAACCTGCATCAGATGCCAGGTAGCCACACGCTTCGATG
ecDNA-head	CCCGCGTTAACCATACACCGGGACACGGGATCGACGGTAGTGGATCGATTTGGTACTCTGCAGAAACCCCTTCCCTATCTTGGACGGTAGCCACACGCTTCGATG
ecDNA-head	CCCGCGTTAACCATACACCGGGACACGGGATCGACGGTAGTGGATCGATTTCCAACATCTATGGGAGAGGTTCATATTAAGAACCTCTCCCGGTAGCCACACGCTTCGATG
ecDNA-head	CCCGCGTTAACCATACACCGGGACACGGGATCGACGGTAGTGGATCGATTATGGAACATGTAGTGTAGGGAATAAAATGCACATGGCTCAGGTAGCCACACGCTTCGATG
ecDNA-head	CCCGCGTTAACCATACACCGGGACACGGGATCGACGGTAGTGGATCGATTAAAACGTGAAGGCAAAGTTCTATTGCTGGGGCTGCGGTAGCCACACGCTTCGATG
ecDNA-head	CCCGCGTTAACCATACACCGGGACACGGGATCGACGGTAGTGGATCGATTGGAATGCAGAGAAGTCACCTAAGATACCACTGAAGAGTGAGGTAGCCACACGCTTCGATG
ecDNA-head	CCCGCGTTAACCATACACCGGGACACGGGATCGACGGTAGTGGATCGATTAATGAAACAGATTAAACTAGAAAAGTGGGACGGACAGTGGTGGTAGCCACACGCTTCGATG
ecDNA-head	CCCGCGTTAACCATACACCGGGACACGGGATCGACGGTAGTGGATCGATTTATTTGTACACAGGGGTGAATCAATGGATTGTTTGTCCTCAGGTAGCCACACGCTTCGATG
ecDNA-head	CCCGCGTTAACCATACACCGGGACACGGGATCGACGGTAGTGGATCGATTTCATTAAAACTAGAAATGACCAGCGTCGCTGCAGTGGGTAGCCACACGCTTCGATG
ecDNA-head	CCCGCGTTAACCATACACCGGGACACGGGATCGACGGTAGTGGATCGATTTCACAACACTGATTACTCTTTACAATTGTGCTCATCCCTGCGGTAGCCACACGCTTCGATG
ecDNA-head	CCCGCGTTAACCATACACCGGGACACGGGATCGACGGTAGTGGATCGATTCTCATACTTGCCCCATCACAAACCACAAACTCCAGGGTAGCCACACGCTTCGATG
ecDNA-head	CCCGCGTTAACCATACACCGGGACACGGGATCGACGGTAGTGGATCGATTCACATATTTTCCTGGTGGGAGAGACCCTAAGTTCTAAAAGCGGTAGCCACACGCTTCGATG
ecDNA-head	CCCGCGTTAACCATACACCGGGACACGGGATCGACGGTAGTGGATCGATTTTTTATGCGACAAAATAAGTTGACAGGGGCTCAGTGACAGGTAGCCACACGCTTCGATG
ecDNA-head	CCCGCGTTAACCATACACCGGGACACGGGATCGACGGTAGTGGATCGATTGGGTAGAAGCCAATGCCCAGGCTTGCTCAGCTTTCGGTAGCCACACGCTTCGATG
ecDNA-head	CCCGCGTTAACCATACACCGGGACACGGGATCGACGGTAGTGGATCGATTTAATCCAATCACACTGTACTCAGTGATCAAATAGCCCAGGCGGTAGCCACACGCTTCGATG
ecDNA-head	CCCGCGTTAACCATACACCGGGACACGGGATCGACGGTAGTGGATCGATTACACATTTATTTAACAACCCGTTATTGAGCATCAGGCACCGGTAGCCACACGCTTCGATG
ecDNA-head	CCCGCGTTAACCATACACCGGGACACGGGATCGACGGTAGTGGATCGATTTGCTATTGTTGTCTCAACCAACAAATCCAGATTTTCCCTCCGGTAGCCACACGCTTCGATG
ecDNA-head	CCCGCGTTAACCATACACCGGGACACGGGATCGACGGTAGTGGATCGATTAAGTAGTTGAGGTTGGTTTTCCAAGAAATTGTCTTCCCTCAGGTAGCCACACGCTTCGATG
ecDNA-head	CCCGCGTTAACCATACACCGGGACACGGGATCGACGGTAGTGGATCGATTACTAAATGCTTTCCCCTTTTATCTTGCTATTCTGAGGGTGGGGTAGCCACACGCTTCGATG
ecDNA-head	CCCGCGTTAACCATACACCGGGACACGGGATCGACGGTAGTGGATCGATTCATTGAACATTCTTCCTCTGGCACCAGGAATGCAAGGTAGCCACACGCTTCGATG
ecDNA-head	CCCGCGTTAACCATACACCGGGACACGGGATCGACGGTAGTGGATCGATTAACAAAGCGGGTCCTAGTAATTGCTGGCTTGGAACGGTAGCCACACGCTTCGATG
ecDNA-head	CCCGCGTTAACCATACACCGGGACACGGGATCGACGGTAGTGGATCGATTGTATTGATTGATTCAGACCCCTCCAAAGCAGGGAGAGGTAGCCACACGCTTCGATG
ecDNA-head	CCCGCGTTAACCATACACCGGGACACGGGATCGACGGTAGTGGATCGATTAATCATCAGGATAGCAGATCACACAGAAAACACTCAACAGCGGTAGCCACACGCTTCGATG
ecDNA-head	CCCGCGTTAACCATACACCGGGACACGGGATCGACGGTAGTGGATCGATTTTCTACTTGAAGGCATTCAGAATCTATTGAGCAAAGGCAGCGGTAGCCACACGCTTCGATG
ecDNA-head	CCCGCGTTAACCATACACCGGGACACGGGATCGACGGTAGTGGATCGATTATTAACAGGGCAGCAAAGGCATCCCTACCTAACAAGGTAGCCACACGCTTCGATG
ecDNA-head	CCCGCGTTAACCATACACCGGGACACGGGATCGACGGTAGTGGATCGATTAAAAGACAATTCCTCGAAATGCATGGGGATGGTAGGTGGTAGCCACACGCTTCGATG
ecDNA-head	CCCGCGTTAACCATACACCGGGACACGGGATCGACGGTAGTGGATCGATTCTGCGTTTCTGTGGTCTGTGCAAGCACAGCCTGATGGTAGCCACACGCTTCGATG
ecDNA-head	CCCGCGTTAACCATACACCGGGACACGGGATCGACGGTAGTGGATCGATTCTCCTCCCTATGCACTCACTTCAACACTGAGAGGCGGTAGCCACACGCTTCGATG
ecDNA-head	CCCGCGTTAACCATACACCGGGACACGGGATCGACGGTAGTGGATCGATTTGAAATGGTGTTTCTGAATAAAAGAATGTGCTACCCAGGCGGGTAGCCACACGCTTCGATG
ecDNA-head	CCCGCGTTAACCATACACCGGGACACGGGATCGACGGTAGTGGATCGATTAGATAAGAAAACCAGTTACCAGGGGTGACAAATTCTTGACCGGTAGCCACACGCTTCGATG
ecDNA-head	CCCGCGTTAACCATACACCGGGACACGGGATCGACGGTAGTGGATCGATTGTCTAAGAGACCACCTCTGTGCACCAGATTATTGCAGGTAGCCACACGCTTCGATG
ecDNA-head	CCCGCGTTAACCATACACCGGGACACGGGATCGACGGTAGTGGATCGATTAAGTGTTTCACTGTCTTTGATAAGAGACTTGAAACCCACCAGGTAGCCACACGCTTCGATG
ecDNA-head	CCCGCGTTAACCATACACCGGGACACGGGATCGACGGTAGTGGATCGATTAAAATGGGCACAGCTATAGTCAGGATGGTGCCTCCGGTAGCCACACGCTTCGATG
ecDNA-head	CCCGCGTTAACCATACACCGGGACACGGGATCGACGGTAGTGGATCGATTCTCACCCCGTGCACCAATCTTTCCCCAGTTCTCCTGGTAGCCACACGCTTCGATG
ecDNA-head	CCCGCGTTAACCATACACCGGGACACGGGATCGACGGTAGTGGATCGATTGGGGAATCGTTTTGGGGACAGATGCTAACCAGAAAGGTAGCCACACGCTTCGATG
ecDNA-head	CCCGCGTTAACCATACACCGGGACACGGGATCGACGGTAGTGGATCGATTAGATCTTTGTGGTTTCCTCTAGAGTATCCCAGCAGTCAGGTAGCCACACGCTTCGATG
ecDNA-head	CCCGCGTTAACCATACACCGGGACACGGGATCGACGGTAGTGGATCGATTACAGACCCCTTGGGCCAAGGAGTGTATTGTGTAGAGGTAGCCACACGCTTCGATG
ecDNA-head	CCCGCGTTAACCATACACCGGGACACGGGATCGACGGTAGTGGATCGATTCTTCCTGACTTCCAGCTTCCATTCTGCCTCTAGTGGGTAGCCACACGCTTCGATG
ecDNA-head	CCCGCGTTAACCATACACCGGGACACGGGATCGACGGTAGTGGATCGATTTGTGCAGAGGAAGCCCTGTAGGTCTTTACATTCATGGTAGCCACACGCTTCGATG
ecDNA-head	CCCGCGTTAACCATACACCGGGACACGGGATCGACGGTAGTGGATCGATTCAGTACAATGCTGGGACCTTGTCCACTAGGAAACAGGTAGCCACACGCTTCGATG
ecDNA-head	CCCGCGTTAACCATACACCGGGACACGGGATCGACGGTAGTGGATCGATTACGCGCTAAGGTATATGGTAGAGACAGAGATACTGATGAGAGGTAGCCACACGCTTCGATG
ecDNA-head	CCCGCGTTAACCATACACCGGGACACGGGATCGACGGTAGTGGATCGATTAGAAGAAAGACATAAATGAAGGCATGATGCAGCATAAGCGTGGTAGCCACACGCTTCGATG
ecDNA-head	CCCGCGTTAACCATACACCGGGACACGGGATCGACGGTAGTGGATCGATTCAGTTAAACCAACTAGTCCCTGGTGGCTTGTTGGAGGTAGCCACACGCTTCGATG
ecDNA-head	CCCGCGTTAACCATACACCGGGACACGGGATCGACGGTAGTGGATCGATTGAGTAAAGTGGAGCCGGCTGGACTGCAGGAGACACGGTAGCCACACGCTTCGATG
ecDNA-head	CCCGCGTTAACCATACACCGGGACACGGGATCGACGGTAGTGGATCGATTTCTGGAAAACACATAAAAGGAAGACAAGTCAGCCATGAAGAGGTAGCCACACGCTTCGATG
ecDNA-head	CCCGCGTTAACCATACACCGGGACACGGGATCGACGGTAGTGGATCGATTGCAGCAGCCTACTTGCTCTCTGGAGACCCTTGGTGGGTAGCCACACGCTTCGATG
ecDNA-head	CCCGCGTTAACCATACACCGGGACACGGGATCGACGGTAGTGGATCGATTAACATAAAGGATGGTTATGTCTTGAGGCTACTGTTTCCAGGGGTAGCCACACGCTTCGATG
ecDNA-head	CCCGCGTTAACCATACACCGGGACACGGGATCGACGGTAGTGGATCGATTCTCTAACTTGTGGGATTGAACAGCTCCTCAGGGCTGGTAGCCACACGCTTCGATG
ecDNA-head	CCCGCGTTAACCATACACCGGGACACGGGATCGACGGTAGTGGATCGATTATCTAATAAGAGGTTGAACTAGGCTACCTCTAAGCATGGCAGGTAGCCACACGCTTCGATG
ecDNA-head	CCCGCGTTAACCATACACCGGGACACGGGATCGACGGTAGTGGATCGATTTGTGGCTTCAGAGACTATAGGATGAGCTGGTCAGAGGTAGCCACACGCTTCGATG
ecDNA-head	CCCGCGTTAACCATACACCGGGACACGGGATCGACGGTAGTGGATCGATTCCAGAAGCCAATTCCAGGAAGTAAACACAGACTGTCAGGTAGCCACACGCTTCGATG
ecDNA-head	CCCGCGTTAACCATACACCGGGACACGGGATCGACGGTAGTGGATCGATTAATAGAGCAAGACTCTAAACAGCCTTCAATTAAACCTGGCAGGTAGCCACACGCTTCGATG
ecDNA-head	CCCGCGTTAACCATACACCGGGACACGGGATCGACGGTAGTGGATCGATTAAAAGTATGGAGGGGTAACCCCTCAGTGCACAAGGGGTAGCCACACGCTTCGATG
ecDNA-head	CCCGCGTTAACCATACACCGGGACACGGGATCGACGGTAGTGGATCGATTAACTATTCTCACAGATATTTCCTGCTGGCAACTTTCCTCAGGGTAGCCACACGCTTCGATG
ecDNA-head	CCCGCGTTAACCATACACCGGGACACGGGATCGACGGTAGTGGATCGATTTTCCTCTTCTAGCTGCTTCAATCACAGCATTTACCTCATCGGTAGCCACACGCTTCGATG
ecDNA-head	CCCGCGTTAACCATACACCGGGACACGGGATCGACGGTAGTGGATCGATTATTCTCATGTCCAGGATTCAAGCTTCACAAAATATGCGTGCGGTAGCCACACGCTTCGATG
ecDNA-head	CCCGCGTTAACCATACACCGGGACACGGGATCGACGGTAGTGGATCGATTACATGAGTCTCCAAAATCTACTTCTTCCCTGGCCAGGGTAGCCACACGCTTCGATG
ecDNA-head	CCCGCGTTAACCATACACCGGGACACGGGATCGACGGTAGTGGATCGATTTCCTCTCTAGCTGCCTCAATCACAGCATTTACCTCGGTAGCCACACGCTTCGATG
ecDNA-head	CCCGCGTTAACCATACACCGGGACACGGGATCGACGGTAGTGGATCGATTAGTTAGACTAAGAAAAGAAAGGAGCTTGCCCAAGTTCCTTTGGTAGCCACACGCTTCGATG
ecDNA-head	CCCGCGTTAACCATACACCGGGACACGGGATCGACGGTAGTGGATCGATTAAAAGAGTAGGAAGTCACCTTCTGCCATTCTGTGAATCAACGGTAGCCACACGCTTCGATG
ecDNA-head	CCCGCGTTAACCATACACCGGGACACGGGATCGACGGTAGTGGATCGATTTTGAAGCCCTGGTGAAGACTCCTTCTTTATGTGTATTAGGAGGTAGCCACACGCTTCGATG
ecDNA-head	CCCGCGTTAACCATACACCGGGACACGGGATCGACGGTAGTGGATCGATTAGCAGTCATCCAACAACTAATAATTGGGTAGCAGCTGGGGTAGCCACACGCTTCGATG
ecDNA-head	CCCGCGTTAACCATACACCGGGACACGGGATCGACGGTAGTGGATCGATTAGCATTATGCAACTGTCAGTTTAGTAATGGAAGTGTCACCAGGTAGCCACACGCTTCGATG
ecDNA-head	CCCGCGTTAACCATACACCGGGACACGGGATCGACGGTAGTGGATCGATTTTTTAATGCACTAAGAAATGCAGCTAAGGTGCCTGGTCGGTAGCCACACGCTTCGATG
ecDNA-head	CCCGCGTTAACCATACACCGGGACACGGGATCGACGGTAGTGGATCGATTGGGGAAAATAACAGTGCTGTTTATTTCCATTTCCTTTCCCCGGTAGCCACACGCTTCGATG
ecDNA-head	CCCGCGTTAACCATACACCGGGACACGGGATCGACGGTAGTGGATCGATTTTTTCAGAAAGCCTCTCTCATCTTGTTTCCCTCAATTTCCTGGTAGCCACACGCTTCGATG
ecDNA-head	CCCGCGTTAACCATACACCGGGACACGGGATCGACGGTAGTGGATCGATTTTCTAAGCTCAGGTTTCTTCCTTCCTGAATTCTTGGAGTCCGGTAGCCACACGCTTCGATG
ecDNA-head	CCCGCGTTAACCATACACCGGGACACGGGATCGACGGTAGTGGATCGATTAGGTAGTAGTGGTGAGGATTCTTCCAGTCCCAGAAGGTAGCCACACGCTTCGATG
ecDNA-head	CCCGCGTTAACCATACACCGGGACACGGGATCGACGGTAGTGGATCGATTATACCCTAAATGATCCCCTCTCTTATCTTGCTGGCTTGAGGTAGCCACACGCTTCGATG
ecDNA-head	CCCGCGTTAACCATACACCGGGACACGGGATCGACGGTAGTGGATCGATTTCTTAGCACAGCTTTTCCCTCTCAAGCCCTTTTCTGGTAGCCACACGCTTCGATG
ecDNA-head	CCCGCGTTAACCATACACCGGGACACGGGATCGACGGTAGTGGATCGATTAACAAAACCTAATGTGAGTGAAAGGCGGAAATGTCTAGTGAGGTAGCCACACGCTTCGATG
ecDNA-head	CCCGCGTTAACCATACACCGGGACACGGGATCGACGGTAGTGGATCGATTTTTTCCAACAACCAGCGGCCAATTTCAGATGGTAGGGTAGCCACACGCTTCGATG
ecDNA-head	CCCGCGTTAACCATACACCGGGACACGGGATCGACGGTAGTGGATCGATTAGCAATCACCAGATGACAAAATAAATGACAGGAAGAGAGGCGGTAGCCACACGCTTCGATG
ecDNA-head	CCCGCGTTAACCATACACCGGGACACGGGATCGACGGTAGTGGATCGATTCACTGATGTTGCTATTTGCCCTGGCCTCATGTGTGGGTAGCCACACGCTTCGATG
ecDNA-head	CCCGCGTTAACCATACACCGGGACACGGGATCGACGGTAGTGGATCGATTATTCAACTGAATACTCTACGAGCTGACCTTACATGGTCTGAGGTAGCCACACGCTTCGATG
ecDNA-head	CCCGCGTTAACCATACACCGGGACACGGGATCGACGGTAGTGGATCGATTTTTCCTTCTAAGACCAAGGCTTGAATAGGATGGGCTGGTAGCCACACGCTTCGATG
ecDNA-head	CCCGCGTTAACCATACACCGGGACACGGGATCGACGGTAGTGGATCGATTAGGAAGGAAAATGGTAATGTGTATACAAGGGACCTCGAAGAGGTAGCCACACGCTTCGATG
ecDNA-head	CCCGCGTTAACCATACACCGGGACACGGGATCGACGGTAGTGGATCGATTCTAAAGCAAACTCTACTCGTGCTAGGGAGGCATCAGGTAGCCACACGCTTCGATG
ecDNA-head	CCCGCGTTAACCATACACCGGGACACGGGATCGACGGTAGTGGATCGATTTTGTTCCCTCTTTGTAAATACTCTCCCTGATTCCAACTCCTGGTAGCCACACGCTTCGATG
ecDNA-head	CCCGCGTTAACCATACACCGGGACACGGGATCGACGGTAGTGGATCGATTTTTTGGAGGGAAAGACTGAGTAGCACTTAAACTTTGCATCAGGTAGCCACACGCTTCGATG
ecDNA-head	CCCGCGTTAACCATACACCGGGACACGGGATCGACGGTAGTGGATCGATTATATGATGAGCCCAAGTCCCTACTAGAAAATTCAAGCCTGGGGTAGCCACACGCTTCGATG
ecDNA-head	CCCGCGTTAACCATACACCGGGACACGGGATCGACGGTAGTGGATCGATTTCATCTCTTCCTCGTTTCTGTGGTGTTGTCTGAATTTTAGGGGTAGCCACACGCTTCGATG
ecDNA-head	CCCGCGTTAACCATACACCGGGACACGGGATCGACGGTAGTGGATCGATTTGAAATAAGAAATACTTCACAGCAGGCAGATAGGGGAGTGGGGTAGCCACACGCTTCGATG
ecDNA-head	CCCGCGTTAACCATACACCGGGACACGGGATCGACGGTAGTGGATCGATTTTCACAGGAGGTAGTACCATGATAACTTTGCCCTTATACCTGGTAGCCACACGCTTCGATG
ecDNA-head	CCCGCGTTAACCATACACCGGGACACGGGATCGACGGTAGTGGATCGATTCTGTCTCCTGAGAACTATGGAGGGTGGGCTACTTTGGTAGCCACACGCTTCGATG
ecDNA-head	CCCGCGTTAACCATACACCGGGACACGGGATCGACGGTAGTGGATCGATTGAATTCACCTGGTTATGACAAGCGAACTCCTTAAGGCCGGTAGCCACACGCTTCGATG
ecDNA-head	CCCGCGTTAACCATACACCGGGACACGGGATCGACGGTAGTGGATCGATTAAACAAAACAATTCTGCTGCAAGAAGGTCATGAATTTGGGGGGTAGCCACACGCTTCGATG
ecDNA-head	CCCGCGTTAACCATACACCGGGACACGGGATCGACGGTAGTGGATCGATTTCACAACATGCTGTACCTCTCTAGAGCTCTTAACACTTTGGGGTAGCCACACGCTTCGATG
ecDNA-head	CCCGCGTTAACCATACACCGGGACACGGGATCGACGGTAGTGGATCGATTATGCAATATTAGGGACAGAAGTCCTAAAGCACACAGATGGGGTAGCCACACGCTTCGATG
ecDNA-head	CCCGCGTTAACCATACACCGGGACACGGGATCGACGGTAGTGGATCGATTAATTTAAGATCCTTCAAATCCACAGTCAAGCCACAAGGTCAGGTAGCCACACGCTTCGATG
ecDNA-head	CCCGCGTTAACCATACACCGGGACACGGGATCGACGGTAGTGGATCGATTAAATAATGTGTAGACATGTCTCCCATATGCTGGCTAGAGGAGGTAGCCACACGCTTCGATG
ecDNA-head	CCCGCGTTAACCATACACCGGGACACGGGATCGACGGTAGTGGATCGATTGGGGAAATCTTAAGGAGGTAGCAGTTCGAGAAAATGTGGGGTAGCCACACGCTTCGATG
ecDNA-head	CCCGCGTTAACCATACACCGGGACACGGGATCGACGGTAGTGGATCGATTAGAAGAAGGTTCACTTAACAATCACTGGAGAGTGTCACTCAGGTAGCCACACGCTTCGATG
ecDNA-head	CCCGCGTTAACCATACACCGGGACACGGGATCGACGGTAGTGGATCGATTTGTTGCTCATGGTGAAAGATGATTCAAAATGGCTTTGTAGCGGTAGCCACACGCTTCGATG
ecDNA-head	CCCGCGTTAACCATACACCGGGACACGGGATCGACGGTAGTGGATCGATTTTTTATCTCTAGTACCTCACACAAAGTGTGGAGCACACCGGGTAGCCACACGCTTCGATG
ecDNA-head	CCCGCGTTAACCATACACCGGGACACGGGATCGACGGTAGTGGATCGATTTACATGGAACATGTGAGCACCAAGGCAAGGAAAAGGGTAGCCACACGCTTCGATG
ecDNA-head	CCCGCGTTAACCATACACCGGGACACGGGATCGACGGTAGTGGATCGATTAAAAGGAATCTGACTGGCTCATGTTTTCTTTCTCAGGAGCGGTAGCCACACGCTTCGATG
ecDNA-head	CCCGCGTTAACCATACACCGGGACACGGGATCGACGGTAGTGGATCGATTCCCCTAATGATACTGATGGCTCCAGGAAGCACTAGGGTAGCCACACGCTTCGATG
ecDNA-head	CCCGCGTTAACCATACACCGGGACACGGGATCGACGGTAGTGGATCGATTAGTATCATTGCGGAGGTGACTGGACTAAAATAGCTAGTCCGGTAGCCACACGCTTCGATG
ecDNA-head	CCCGCGTTAACCATACACCGGGACACGGGATCGACGGTAGTGGATCGATTTGAAGGCATATGAGGATGGTAGCATCTACTACTCACATCTGGGTAGCCACACGCTTCGATG
ecDNA-head	CCCGCGTTAACCATACACCGGGACACGGGATCGACGGTAGTGGATCGATTACTTTCTACGTATTTGCAGCCAAGAAAGTCACTAAAAGGGAGGTAGCCACACGCTTCGATG
ecDNA-head	CCCGCGTTAACCATACACCGGGACACGGGATCGACGGTAGTGGATCGATTGAAATTGCCTCCAAAGGCAAGAAGAAAACTCCTAAGAAACGGGTAGCCACACGCTTCGATG
ecDNA-head	CCCGCGTTAACCATACACCGGGACACGGGATCGACGGTAGTGGATCGATTATAAGAACTGTGATTCACCCTCTTTAAGAGGGAAGCCCAGGTAGCCACACGCTTCGATG
ecDNA-head	CCCGCGTTAACCATACACCGGGACACGGGATCGACGGTAGTGGATCGATTACAGCTTTTCAAAGCTCAAGAAAGTGACAACAACAACTGAGGTAGCCACACGCTTCGATG
ecDNA-head	CCCGCGTTAACCATACACCGGGACACGGGATCGACGGTAGTGGATCGATTAAAGCAAACACACTGCAGGCTGACATTAGTAGAGGAGGTAGCCACACGCTTCGATG
ecDNA-head	CCCGCGTTAACCATACACCGGGACACGGGATCGACGGTAGTGGATCGATTAGTCATCTTTCAGGGAGCACATTATTTCCTCTAGGCAAATGGGTAGCCACACGCTTCGATG
ecDNA-head	CCCGCGTTAACCATACACCGGGACACGGGATCGACGGTAGTGGATCGATTCTCACAATTGGCGCAGGTGAAGATAGCTACAGCTGGGTAGCCACACGCTTCGATG
ecDNA-head	CCCGCGTTAACCATACACCGGGACACGGGATCGACGGTAGTGGATCGATTATAGTAAGGTGGTCTTTCTTCTAATCTCCCCATCCATCCACGGTAGCCACACGCTTCGATG
ecDNA-head	CCCGCGTTAACCATACACCGGGACACGGGATCGACGGTAGTGGATCGATTCACCTGTTGTAAGATGTGCTGCCGGAGGTTCTCCTGGTAGCCACACGCTTCGATG
ecDNA-head	CCCGCGTTAACCATACACCGGGACACGGGATCGACGGTAGTGGATCGATTAGAGAACCCTAACTTTTAATTGAACATTGGGAAACCCCACTGGTAGCCACACGCTTCGATG
ecDNA-head	CCCGCGTTAACCATACACCGGGACACGGGATCGACGGTAGTGGATCGATTCTGGCACTGGGCTGGAGGTTCCATCTCTAGCTGTTGGTAGCCACACGCTTCGATG
ecDNA-head	CCCGCGTTAACCATACACCGGGACACGGGATCGACGGTAGTGGATCGATTAAAACAAGGCACCTAGAGGTGTGAGTGCCTGCAGTGGTAGCCACACGCTTCGATG
ecDNA-head	CCCGCGTTAACCATACACCGGGACACGGGATCGACGGTAGTGGATCGATTAAAAGAGTGATCATTGCTAAATGCCCATAGCACCACCGGTAGCCACACGCTTCGATG
ecDNA-head	CCCGCGTTAACCATACACCGGGACACGGGATCGACGGTAGTGGATCGATTTAGCAGCAGCTTGTGTTGTTTATGCTTCTAGTTTCCTTCCGGTAGCCACACGCTTCGATG
ecDNA-head	CCCGCGTTAACCATACACCGGGACACGGGATCGACGGTAGTGGATCGATTGTGAGAATTATACTAATATAGATGTGGCCCTGGGCCAATGCGGTAGCCACACGCTTCGATG
ecDNA-head	CCCGCGTTAACCATACACCGGGACACGGGATCGACGGTAGTGGATCGATTTTGTAAGGGGAATCCTACATAACTACAGCTCAGGCTTGGGGTAGCCACACGCTTCGATG
ecDNA-head	CCCGCGTTAACCATACACCGGGACACGGGATCGACGGTAGTGGATCGATTAAAAGTAGAGGAATGCTAAGGAGAGGTGAGCCTGAGTGGTAGCCACACGCTTCGATG
ecDNA-head	CCCGCGTTAACCATACACCGGGACACGGGATCGACGGTAGTGGATCGATTAAAATGTAGATCACCCTCCCTCCTTTCTGTTCCCAATTGGTAGCCACACGCTTCGATG
ecDNA-head	CCCGCGTTAACCATACACCGGGACACGGGATCGACGGTAGTGGATCGATTTTCCGACTGTGTGATACAATCATGCTTATGAACAGTTCACAGGTAGCCACACGCTTCGATG
ecDNA-head	CCCGCGTTAACCATACACCGGGACACGGGATCGACGGTAGTGGATCGATTTAGGAGTAAATGTCCCATTAATCTCCTATTCCACCACCTCCGGTAGCCACACGCTTCGATG
ecDNA-head	CCCGCGTTAACCATACACCGGGACACGGGATCGACGGTAGTGGATCGATTCCACCTTGCTCTGCGGTCCTCTGCCAATACAGAGAGGTAGCCACACGCTTCGATG
ecDNA-head	CCCGCGTTAACCATACACCGGGACACGGGATCGACGGTAGTGGATCGATTGGCCCTTCACCAACTCACAGACTCTTGAGGTTAGAGGTAGCCACACGCTTCGATG
ecDNA-head	CCCGCGTTAACCATACACCGGGACACGGGATCGACGGTAGTGGATCGATTGGGGTAAGGTAAGCATAGGCATATCCTGGCAGAACGGTAGCCACACGCTTCGATG
ecDNA-head	CCCGCGTTAACCATACACCGGGACACGGGATCGACGGTAGTGGATCGATTCCAGGGAATATTCAGTGAGGATGTTCCCGCAGCAGGGTAGCCACACGCTTCGATG
ecDNA-head	CCCGCGTTAACCATACACCGGGACACGGGATCGACGGTAGTGGATCGATTCTGCCTGTGTGCTGGCACGCAGTAGTGCTCATAAGGGTAGCCACACGCTTCGATG
ecDNA-head	CCCGCGTTAACCATACACCGGGACACGGGATCGACGGTAGTGGATCGATTAGAACACGAGACTAAATGAGGCTTAAAGAAAGATGAGTGCCGGTAGCCACACGCTTCGATG
ecDNA-head	CCCGCGTTAACCATACACCGGGACACGGGATCGACGGTAGTGGATCGATTGCTGAAAGGAACATTTGAGTTTCTGACTACGGCACAGGTAGCCACACGCTTCGATG
ecDNA-head	CCCGCGTTAACCATACACCGGGACACGGGATCGACGGTAGTGGATCGATTAATGACTGCATGTCATAAGGCATGATTGGAAATGACAGGGGGTAGCCACACGCTTCGATG
ecDNA-head	CCCGCGTTAACCATACACCGGGACACGGGATCGACGGTAGTGGATCGATTCCTCTTTTCTGCCAGAAATAGATCATTGGACAGTTCCCCGGTAGCCACACGCTTCGATG
ecDNA-head	CCCGCGTTAACCATACACCGGGACACGGGATCGACGGTAGTGGATCGATTAAGCAAATGCCTGTTGCTCCATCCCAGTCTGGCTGGGTAGCCACACGCTTCGATG
ecDNA-head	CCCGCGTTAACCATACACCGGGACACGGGATCGACGGTAGTGGATCGATTAAGAAACAGAGAGGCAAAATCACAAAAGCATGGGATCACGGTAGCCACACGCTTCGATG
ecDNA-head	CCCGCGTTAACCATACACCGGGACACGGGATCGACGGTAGTGGATCGATTAGGGAACAGAACTCATGAGCAAATGAGAGGCTGAGGGTAGCCACACGCTTCGATG
ecDNA-head	CCCGCGTTAACCATACACCGGGACACGGGATCGACGGTAGTGGATCGATTGCGTAATGTTTCACTTGGTGGAGAACGACAGGGAAGGTAGCCACACGCTTCGATG
ecDNA-head	CCCGCGTTAACCATACACCGGGACACGGGATCGACGGTAGTGGATCGATTAAGATAATTTCCCTGCCAGAGGGACAAACATAGGTTCTTTGGTAGCCACACGCTTCGATG
ecDNA-head	CCCGCGTTAACCATACACCGGGACACGGGATCGACGGTAGTGGATCGATTAAGGAGTTACTGCTGGGCTATACTCGCCATTTCATGGTAGCCACACGCTTCGATG
ecDNA-head	CCCGCGTTAACCATACACCGGGACACGGGATCGACGGTAGTGGATCGATTCCCTGGGTATGTGACCCAGACCAGAATATCTACATTTCTGGTAGCCACACGCTTCGATG
ecDNA-head	CCCGCGTTAACCATACACCGGGACACGGGATCGACGGTAGTGGATCGATTCCTGCACTCTTGGTTATGTGAGTCAATATGTGGCAGTGGTAGCCACACGCTTCGATG
ecDNA-head	CCCGCGTTAACCATACACCGGGACACGGGATCGACGGTAGTGGATCGATTCATCCCTCTCCAGCATTTCACAAAAGCCTATCATGGGGTAGCCACACGCTTCGATG
ecDNA-head	CCCGCGTTAACCATACACCGGGACACGGGATCGACGGTAGTGGATCGATTGTGCAAAGGAATTCAGGCAGCCTTGTTTGCAGGGTGGTAGCCACACGCTTCGATG
ecDNA-head	CCCGCGTTAACCATACACCGGGACACGGGATCGACGGTAGTGGATCGATTTCATAACCTAGAGATGCATTGCAAATCCAGCTTAAGTGACCGGTAGCCACACGCTTCGATG
ecDNA-head	CCCGCGTTAACCATACACCGGGACACGGGATCGACGGTAGTGGATCGATTATAAGTCTCCTCTCACTTCTACCTGAGAGCGCTGCGGTAGCCACACGCTTCGATG
ecDNA-head	CCCGCGTTAACCATACACCGGGACACGGGATCGACGGTAGTGGATCGATTCAAGGAAGAGAAGGGTTAATGGAAATTTGCACTGCAGTGGTAGCCACACGCTTCGATG
ecDNA-head	CCCGCGTTAACCATACACCGGGACACGGGATCGACGGTAGTGGATCGATTACAGCGTTTGTTAGTACATGTGATTACCAAATCCCATCCAGGTAGCCACACGCTTCGATG
ecDNA-head	CCCGCGTTAACCATACACCGGGACACGGGATCGACGGTAGTGGATCGATTTTATTAAGTGTCACTAGGTGGTGAGAAATCCACTGGGCGGTAGCCACACGCTTCGATG
ecDNA-head	CCCGCGTTAACCATACACCGGGACACGGGATCGACGGTAGTGGATCGATTACTGGGCATGCTGGTTCCTACATGTGAATCAATTTGGGTAGCCACACGCTTCGATG
ecDNA-head	CCCGCGTTAACCATACACCGGGACACGGGATCGACGGTAGTGGATCGATTTAAGAGGTCACCCAAGACCCTATGGGGAGCTGTGTGGTAGCCACACGCTTCGATG
ecDNA-head	CCCGCGTTAACCATACACCGGGACACGGGATCGACGGTAGTGGATCGATTGTTTAGGAGTTTGCTTCCAACCAAGTGATTCACCAAATGTGGTAGCCACACGCTTCGATG
ecDNA-head	CCCGCGTTAACCATACACCGGGACACGGGATCGACGGTAGTGGATCGATTCCATGCATTTGATCTGAAAGGATCACAAAGCCCATAACTGGGTAGCCACACGCTTCGATG
ecDNA-head	CCCGCGTTAACCATACACCGGGACACGGGATCGACGGTAGTGGATCGATTATGTTGTTGAGAGAAAACCACATTAGAGAATGTGGCAGAGCGGTAGCCACACGCTTCGATG
ecDNA-head	CCCGCGTTAACCATACACCGGGACACGGGATCGACGGTAGTGGATCGATTCACCTAGTAGACCCAGGCTAGTGATGGTGCCAATGGGTAGCCACACGCTTCGATG
ecDNA-head	CCCGCGTTAACCATACACCGGGACACGGGATCGACGGTAGTGGATCGATTAAGAAGATGGGAGAAACATATGAGGAGAGAAGGAAGTCGAGGTAGCCACACGCTTCGATG
ecDNA-head	CCCGCGTTAACCATACACCGGGACACGGGATCGACGGTAGTGGATCGATTAAATTAGCAATGGATGATAATGGGTTCAAAAGCTGAGGGCGGTAGCCACACGCTTCGATG
ecDNA-head	CCCGCGTTAACCATACACCGGGACACGGGATCGACGGTAGTGGATCGATTCACTCCCTCATTCACTGCTCACTCACGACTTATGCGGTAGCCACACGCTTCGATG
ecDNA-head	CCCGCGTTAACCATACACCGGGACACGGGATCGACGGTAGTGGATCGATTTAAAAGCAATGTTCACTTGGGTTTTCTTTAGCAAACACCCTGGTAGCCACACGCTTCGATG
ecDNA-head	CCCGCGTTAACCATACACCGGGACACGGGATCGACGGTAGTGGATCGATTAAAATGCTTCAGTTCAGTGTCCATTCATTCTTCTTCCAGCGGTAGCCACACGCTTCGATG

## Sheet: Primary probe-ecDNA-middle
ID	Primary Probe
ecDNA-middle	CCCGCGTTAACCATACACCGGATGGTCGACTGGCGGTCTTAATATGCCCATAGTTTGGGGAAAATCTTACTCAGATCCAACTCCTCTGACCGGTAGCCACACGCTTCGATG
ecDNA-middle	CCCGCGTTAACCATACACCGGATGGTCGACTGGCGGTCTTAATATGCCCAACATAGTGGTAAATTGTTTAGCCTCAGAAAGTCAGCTGGTGGTAGCCACACGCTTCGATG
ecDNA-middle	CCCGCGTTAACCATACACCGGATGGTCGACTGGCGGTCTTAATATGCCCAAATTTAAATCCTACTGTCTCCATTCCAGTGCTCCCTAAAGCGGTAGCCACACGCTTCGATG
ecDNA-middle	CCCGCGTTAACCATACACCGGATGGTCGACTGGCGGTCTTAATATGCCCAAATGCTTAAAGTAAAACAAAGAAGCACTGAAGGTGTGGCTGGGTAGCCACACGCTTCGATG
ecDNA-middle	CCCGCGTTAACCATACACCGGATGGTCGACTGGCGGTCTTAATATGCCCACCCAAATGTACTCTGTTTAAAATCCTGCCACTCATCAGGGGGTAGCCACACGCTTCGATG
ecDNA-middle	CCCGCGTTAACCATACACCGGATGGTCGACTGGCGGTCTTAATATGCCCAGGGGAGCAGTCATATGCTGAGGGAGCCACGTATGTGGTAGCCACACGCTTCGATG
ecDNA-middle	CCCGCGTTAACCATACACCGGATGGTCGACTGGCGGTCTTAATATGCCCACTTTGTGTAGGTACTGCTGAGCAGAAAACCACCTGCGGTAGCCACACGCTTCGATG
ecDNA-middle	CCCGCGTTAACCATACACCGGATGGTCGACTGGCGGTCTTAATATGCCCAACTAATTATGACAGAGGGACTGCTCTTGAATGTCTCTGTCTGGTAGCCACACGCTTCGATG
ecDNA-middle	CCCGCGTTAACCATACACCGGATGGTCGACTGGCGGTCTTAATATGCCCACAGGTGCCTTCACCCAGTCTGCTGGATGTGGAATCGGTAGCCACACGCTTCGATG
ecDNA-middle	CCCGCGTTAACCATACACCGGATGGTCGACTGGCGGTCTTAATATGCCCAGGCTGCTTCTGAATGCTCCTGAAGCTGCTGGCATTGGTAGCCACACGCTTCGATG
ecDNA-middle	CCCGCGTTAACCATACACCGGATGGTCGACTGGCGGTCTTAATATGCCCAAGAGTGGTACCCATCTGGAACATACATGGTGCTCAGGTAGCCACACGCTTCGATG
ecDNA-middle	CCCGCGTTAACCATACACCGGATGGTCGACTGGCGGTCTTAATATGCCCATTGTATACCTTCATCTCAGAGCAATCCCTTCAGCTTCTTCCGGTAGCCACACGCTTCGATG
ecDNA-middle	CCCGCGTTAACCATACACCGGATGGTCGACTGGCGGTCTTAATATGCCCAGGCACTGATTCCTGCAATGGACACCAAGCCATCTTGGTAGCCACACGCTTCGATG
ecDNA-middle	CCCGCGTTAACCATACACCGGATGGTCGACTGGCGGTCTTAATATGCCCACCAGAATTTCTGATTCTCAGGCTCAAGAATGCCTGTTGGGTAGCCACACGCTTCGATG
ecDNA-middle	CCCGCGTTAACCATACACCGGATGGTCGACTGGCGGTCTTAATATGCCCATCAAGCCAGATCCAGGCTGCTTATCTGTGGTTCTCGGTAGCCACACGCTTCGATG
ecDNA-middle	CCCGCGTTAACCATACACCGGATGGTCGACTGGCGGTCTTAATATGCCCAGACCTTTGTTCAACTGTGAATTCTGCAGATTGTTAACACCCGGTAGCCACACGCTTCGATG
ecDNA-middle	CCCGCGTTAACCATACACCGGATGGTCGACTGGCGGTCTTAATATGCCCAAGAAATAATAGCACTAGTTACAAACACAGGCCCTAAAGCCCGGTAGCCACACGCTTCGATG
ecDNA-middle	CCCGCGTTAACCATACACCGGATGGTCGACTGGCGGTCTTAATATGCCCAATGAAGTTGGGCAAGGTGTTTGTTTATATGTAGGTAGCAGCGGTAGCCACACGCTTCGATG
ecDNA-middle	CCCGCGTTAACCATACACCGGATGGTCGACTGGCGGTCTTAATATGCCCAGTCCAAGCCTAGATGGAGTGGGCTACCCAGCACCTAGGTAGCCACACGCTTCGATG
ecDNA-middle	CCCGCGTTAACCATACACCGGATGGTCGACTGGCGGTCTTAATATGCCCATTTTCCAGACACTGAGTCTGTGTATTGCTGTACTGCAGGTAGCCACACGCTTCGATG
ecDNA-middle	CCCGCGTTAACCATACACCGGATGGTCGACTGGCGGTCTTAATATGCCCAATTTCTAACACCAAGGGAAGATTATTTTGATGGTGGCCTCCGGTAGCCACACGCTTCGATG
ecDNA-middle	CCCGCGTTAACCATACACCGGATGGTCGACTGGCGGTCTTAATATGCCCACTGGCTACCTCTGGCCTCCAACTCTCTCTCTGGGAGGTAGCCACACGCTTCGATG
ecDNA-middle	CCCGCGTTAACCATACACCGGATGGTCGACTGGCGGTCTTAATATGCCCATAAATCCTCATATACATACTGGTGTGCAGTGATCTGACGGGGGTAGCCACACGCTTCGATG
ecDNA-middle	CCCGCGTTAACCATACACCGGATGGTCGACTGGCGGTCTTAATATGCCCATGATCACATCAGCAGTAAGCTGTGGGTCCCTCCCCGGTAGCCACACGCTTCGATG
ecDNA-middle	CCCGCGTTAACCATACACCGGATGGTCGACTGGCGGTCTTAATATGCCCAAGGTTCACTATATAACCCCTGATGCATTTCACATTTTCCCAGGTAGCCACACGCTTCGATG
ecDNA-middle	CCCGCGTTAACCATACACCGGATGGTCGACTGGCGGTCTTAATATGCCCAGCTTTTCCTTGCATTAGGATTGCAAAGCTTGTAACACCAGGTAGCCACACGCTTCGATG
ecDNA-middle	CCCGCGTTAACCATACACCGGATGGTCGACTGGCGGTCTTAATATGCCCACTGCCAGCTCTGCTCCTTGAGCAGCCTTTTCAGGATGGTAGCCACACGCTTCGATG
ecDNA-middle	CCCGCGTTAACCATACACCGGATGGTCGACTGGCGGTCTTAATATGCCCACTGGGAGCCACTTTGATTCCACTGAACGCCCTTCCGGTAGCCACACGCTTCGATG
ecDNA-middle	CCCGCGTTAACCATACACCGGATGGTCGACTGGCGGTCTTAATATGCCCATCCATCAGAGGTTCTACAACATGAAAATAAGTCCCACCTCAGGTAGCCACACGCTTCGATG
ecDNA-middle	CCCGCGTTAACCATACACCGGATGGTCGACTGGCGGTCTTAATATGCCCATCATCGTTATTGAAAACTTATTGCTTGAGCACAATCTGGGCGGTAGCCACACGCTTCGATG
ecDNA-middle	CCCGCGTTAACCATACACCGGATGGTCGACTGGCGGTCTTAATATGCCCAAGCTGATCATATTATCCACAACACTGAACAAAACCCAGTGCGGTAGCCACACGCTTCGATG
ecDNA-middle	CCCGCGTTAACCATACACCGGATGGTCGACTGGCGGTCTTAATATGCCCAAAGAAATACATAAAAGACCAGTTGGCCACAAGACAGTTGGCGGTAGCCACACGCTTCGATG
ecDNA-middle	CCCGCGTTAACCATACACCGGATGGTCGACTGGCGGTCTTAATATGCCCATGCCTTATACTATCAGCCATAAGACAAGGGAGATGTTTGGTGGTAGCCACACGCTTCGATG
ecDNA-middle	CCCGCGTTAACCATACACCGGATGGTCGACTGGCGGTCTTAATATGCCCAAAACAAGAAAGGAGAAGATGTGCTATCAGCCCAATGAGAGGTAGCCACACGCTTCGATG
ecDNA-middle	CCCGCGTTAACCATACACCGGATGGTCGACTGGCGGTCTTAATATGCCCAAAGATGTTTCATCAAATGGCCCAAGCCATTTCATAAATCCAGGTAGCCACACGCTTCGATG
ecDNA-middle	CCCGCGTTAACCATACACCGGATGGTCGACTGGCGGTCTTAATATGCCCATCTGAGTGTGCGGGTCTGTAAGGAGAGCAGTGACTGGTAGCCACACGCTTCGATG
ecDNA-middle	CCCGCGTTAACCATACACCGGATGGTCGACTGGCGGTCTTAATATGCCCAGAAAGTCAGAGATATAACATGTGCAGAAAGCCAGGAGGGGGTAGCCACACGCTTCGATG
ecDNA-middle	CCCGCGTTAACCATACACCGGATGGTCGACTGGCGGTCTTAATATGCCCAGAAACAAATGCCAAAGGCTGAAGCAGCCTTCCAAGGGTAGCCACACGCTTCGATG
ecDNA-middle	CCCGCGTTAACCATACACCGGATGGTCGACTGGCGGTCTTAATATGCCCAACTGGAGAACTGGTTAAGAATGATTCTGAGTTTGCACAGAGGGTAGCCACACGCTTCGATG
ecDNA-middle	CCCGCGTTAACCATACACCGGATGGTCGACTGGCGGTCTTAATATGCCCAAGATAAGAGAATGAACAGCACAGATGTTCCATTGTTGCCGGGTAGCCACACGCTTCGATG
ecDNA-middle	CCCGCGTTAACCATACACCGGATGGTCGACTGGCGGTCTTAATATGCCCAGATACTCTTCTCCTTAATCCCTCACTCATTCCAGGAGGCGGTAGCCACACGCTTCGATG
ecDNA-middle	CCCGCGTTAACCATACACCGGATGGTCGACTGGCGGTCTTAATATGCCCATGTCCAATATGATGTTTCCCTATTGCAGACTTCTTATGGGCGGTAGCCACACGCTTCGATG
ecDNA-middle	CCCGCGTTAACCATACACCGGATGGTCGACTGGCGGTCTTAATATGCCCATCTGTACGAGTTCCGTTCTCTACGGTGATTAAACATTTTGCGGTAGCCACACGCTTCGATG
ecDNA-middle	CCCGCGTTAACCATACACCGGATGGTCGACTGGCGGTCTTAATATGCCCAAGCACTGCAAATCAGTACATTCCAAATAAGGCTCTCTCAGGTAGCCACACGCTTCGATG
ecDNA-middle	CCCGCGTTAACCATACACCGGATGGTCGACTGGCGGTCTTAATATGCCCACATGCAGAGGCCTCGGGTTTGGTCCACTTTCAGTCGGTAGCCACACGCTTCGATG
ecDNA-middle	CCCGCGTTAACCATACACCGGATGGTCGACTGGCGGTCTTAATATGCCCATCAAAAGATTCTGAACTGTAACCAAAAGCAGACTAAGGGCCGGTAGCCACACGCTTCGATG
ecDNA-middle	CCCGCGTTAACCATACACCGGATGGTCGACTGGCGGTCTTAATATGCCCAATAATTCATTGAGGTTTTAGTCTGCAACCTCCAGTCACAGGGGTAGCCACACGCTTCGATG
ecDNA-middle	CCCGCGTTAACCATACACCGGATGGTCGACTGGCGGTCTTAATATGCCCAAATAATAATGCTCCATTTACACCAGGGATGAGGTCTTCAGCGGTAGCCACACGCTTCGATG
ecDNA-middle	CCCGCGTTAACCATACACCGGATGGTCGACTGGCGGTCTTAATATGCCCATTAAGACCATTGTTATGAACATGGATTGGTATACCGCAGCAGGTAGCCACACGCTTCGATG
ecDNA-middle	CCCGCGTTAACCATACACCGGATGGTCGACTGGCGGTCTTAATATGCCCACCTCTTGGGACACCAGGCGTCCATAGCAACTGACAGGTAGCCACACGCTTCGATG
ecDNA-middle	CCCGCGTTAACCATACACCGGATGGTCGACTGGCGGTCTTAATATGCCCAGCCTGGAGATGGGGAAATGGGTAAATAACACTATCCCGGTAGCCACACGCTTCGATG
ecDNA-middle	CCCGCGTTAACCATACACCGGATGGTCGACTGGCGGTCTTAATATGCCCAGGAACAGGGAAAGGGTCGGAAGTGTTGCAAGATTCGGTAGCCACACGCTTCGATG
ecDNA-middle	CCCGCGTTAACCATACACCGGATGGTCGACTGGCGGTCTTAATATGCCCAATTTTGAGTTACTGCCAAGTGCCAATCAAGTTGTTTATGCTGGTAGCCACACGCTTCGATG
ecDNA-middle	CCCGCGTTAACCATACACCGGATGGTCGACTGGCGGTCTTAATATGCCCAAAAAGATGGCACCAGAATACTTAGACTCCTGAAAAGTGCTGGTAGCCACACGCTTCGATG
ecDNA-middle	CCCGCGTTAACCATACACCGGATGGTCGACTGGCGGTCTTAATATGCCCAACTAAACAGTTAACCAACCTGGTGATTCATCAAAATCCGGCGGTAGCCACACGCTTCGATG
ecDNA-middle	CCCGCGTTAACCATACACCGGATGGTCGACTGGCGGTCTTAATATGCCCAAACCAAGTATCAACTTTGAACAAACAGGGAAACTGGGAAGAGGTAGCCACACGCTTCGATG
ecDNA-middle	CCCGCGTTAACCATACACCGGATGGTCGACTGGCGGTCTTAATATGCCCATTCTGTGATGTCAGAATGGTATATCTGTGGGAAAGTACCCTGGTAGCCACACGCTTCGATG
ecDNA-middle	CCCGCGTTAACCATACACCGGATGGTCGACTGGCGGTCTTAATATGCCCAACTATTACATCAGGAAAATTCTAAGCTTTCAGGGCACCTGGGGTAGCCACACGCTTCGATG
ecDNA-middle	CCCGCGTTAACCATACACCGGATGGTCGACTGGCGGTCTTAATATGCCCAATACACTGTAAGTGAATGGGATCTGAGTGCGAGAGACTGGTAGCCACACGCTTCGATG
ecDNA-middle	CCCGCGTTAACCATACACCGGATGGTCGACTGGCGGTCTTAATATGCCCAACTTTTGAACTGGAAGAATCCTGCATAATCATCTCGGCTGGTAGCCACACGCTTCGATG
ecDNA-middle	CCCGCGTTAACCATACACCGGATGGTCGACTGGCGGTCTTAATATGCCCAACAACATCTAGATCTTGAGTCTTCTGTCTCCCACTGAGGGGTAGCCACACGCTTCGATG
ecDNA-middle	CCCGCGTTAACCATACACCGGATGGTCGACTGGCGGTCTTAATATGCCCAATTAAAGGCAATTCAAGGCTTCTGAGACATGAATTCTCCCTGGTAGCCACACGCTTCGATG
ecDNA-middle	CCCGCGTTAACCATACACCGGATGGTCGACTGGCGGTCTTAATATGCCCATTATGAAAGTCAAGGGAGGTAGAACACGAAGCTTTATGGGAGGTAGCCACACGCTTCGATG
ecDNA-middle	CCCGCGTTAACCATACACCGGATGGTCGACTGGCGGTCTTAATATGCCCATTTTATGCCCAGTTTGTCTACATGGGCAAATGGGAGGGTAGCCACACGCTTCGATG
ecDNA-middle	CCCGCGTTAACCATACACCGGATGGTCGACTGGCGGTCTTAATATGCCCAGAGAGAGTTGTAAATGAAGACCTGTGAGATGCCAATATGCAGGTAGCCACACGCTTCGATG
ecDNA-middle	CCCGCGTTAACCATACACCGGATGGTCGACTGGCGGTCTTAATATGCCCAAGTCTTGAGAAGGTAAATTTTAGGGTTGTCTGTTGGCTTGCGGTAGCCACACGCTTCGATG
ecDNA-middle	CCCGCGTTAACCATACACCGGATGGTCGACTGGCGGTCTTAATATGCCCAAAGATGGAAAGTGGGATTTGGAGTTCCAGATTTAAGGAGACGGTAGCCACACGCTTCGATG
ecDNA-middle	CCCGCGTTAACCATACACCGGATGGTCGACTGGCGGTCTTAATATGCCCAAAGTCAAAACACTACCTCATGCTTCCTTTATCCTGGACTCCGGTAGCCACACGCTTCGATG
ecDNA-middle	CCCGCGTTAACCATACACCGGATGGTCGACTGGCGGTCTTAATATGCCCACCCCTGGGAATGGGTCCAGGGATGGTGATGCATTTTAGGTAGCCACACGCTTCGATG
ecDNA-middle	CCCGCGTTAACCATACACCGGATGGTCGACTGGCGGTCTTAATATGCCCACAGAAAAGAAGTCCTCCACACTCTCTGGATGGAACTATGAGGTAGCCACACGCTTCGATG
ecDNA-middle	CCCGCGTTAACCATACACCGGATGGTCGACTGGCGGTCTTAATATGCCCAATAGTAGTTCCCCTCCAAAGAAGCCTAAATCCTTGAGTCTGGTAGCCACACGCTTCGATG
ecDNA-middle	CCCGCGTTAACCATACACCGGATGGTCGACTGGCGGTCTTAATATGCCCAATGTCTTTGTCCTCTCTTATCACTTTCTCCCTCTTCATCCAGGTAGCCACACGCTTCGATG
ecDNA-middle	CCCGCGTTAACCATACACCGGATGGTCGACTGGCGGTCTTAATATGCCCACTTTAACCAAAGCATTGAAGAAATGGGATGCATTGTTTGCCGGTAGCCACACGCTTCGATG
ecDNA-middle	CCCGCGTTAACCATACACCGGATGGTCGACTGGCGGTCTTAATATGCCCAACAACATAAAGCCTGATACAGAGCTAACATTCAGTCCCTGGGTAGCCACACGCTTCGATG
ecDNA-middle	CCCGCGTTAACCATACACCGGATGGTCGACTGGCGGTCTTAATATGCCCATGCGCCTGACCTCATTCAGTATATTTTACATGTCAAGCAGGTAGCCACACGCTTCGATG
ecDNA-middle	CCCGCGTTAACCATACACCGGATGGTCGACTGGCGGTCTTAATATGCCCATAGCTTTCTTCTTAACCCAGTAGGACTCTTCTTCCCCAGGTAGCCACACGCTTCGATG
ecDNA-middle	CCCGCGTTAACCATACACCGGATGGTCGACTGGCGGTCTTAATATGCCCAAGCCTGAAATTCAGAAGAACTCAGACAGGTAAAGAACACTGGGTAGCCACACGCTTCGATG
ecDNA-middle	CCCGCGTTAACCATACACCGGATGGTCGACTGGCGGTCTTAATATGCCCACATTTAAACCACATTTCTCATGGATTCTGAGACCCTTTGCCGGTAGCCACACGCTTCGATG
ecDNA-middle	CCCGCGTTAACCATACACCGGATGGTCGACTGGCGGTCTTAATATGCCCAACAATGGCATTTCTCAGCAAATCCTGTATTTTGGATTTGGCGGTAGCCACACGCTTCGATG
ecDNA-middle	CCCGCGTTAACCATACACCGGATGGTCGACTGGCGGTCTTAATATGCCCAAAAATCGCTGATCACTTAGGCACCTATACAGTACCCTACAGGTAGCCACACGCTTCGATG
ecDNA-middle	CCCGCGTTAACCATACACCGGATGGTCGACTGGCGGTCTTAATATGCCCAGATTACTAGGGAGCCCAAGGATGCCAGATTACTGATGGGTAGCCACACGCTTCGATG
ecDNA-middle	CCCGCGTTAACCATACACCGGATGGTCGACTGGCGGTCTTAATATGCCCAAAACACCTGTTCACCTGGCCTTGGCAATGTGTTGGGGTAGCCACACGCTTCGATG
ecDNA-middle	CCCGCGTTAACCATACACCGGATGGTCGACTGGCGGTCTTAATATGCCCAACTTGCTAAAATGCCCACAAGTTTCCTGGGTTTACAGGTAGCCACACGCTTCGATG
ecDNA-middle	CCCGCGTTAACCATACACCGGATGGTCGACTGGCGGTCTTAATATGCCCAGGTACGTAAACAAAATCCTGGCTGAATCTAGCCCAAAGAGGTAGCCACACGCTTCGATG
ecDNA-middle	CCCGCGTTAACCATACACCGGATGGTCGACTGGCGGTCTTAATATGCCCACAGGTCCTACTCCTTTGTCTTACCTGGAGCATTTTAAGTTGGGTAGCCACACGCTTCGATG
ecDNA-middle	CCCGCGTTAACCATACACCGGATGGTCGACTGGCGGTCTTAATATGCCCATACTCTGGGGACCCTGGAAAGATTAAGCTATAGTCACAGGGTAGCCACACGCTTCGATG
ecDNA-middle	CCCGCGTTAACCATACACCGGATGGTCGACTGGCGGTCTTAATATGCCCATTACACTGTTCTCCTTCAGGCTGGCTTCCCATGCAGGTAGCCACACGCTTCGATG
ecDNA-middle	CCCGCGTTAACCATACACCGGATGGTCGACTGGCGGTCTTAATATGCCCAATGGAAAAGGGTCAATTTGTGACCCAGGAAGGGGAGGTAGCCACACGCTTCGATG
ecDNA-middle	CCCGCGTTAACCATACACCGGATGGTCGACTGGCGGTCTTAATATGCCCAACATCCCTTCCCTCTTCTTCTACCCAACTCTTCAATGTGGTAGCCACACGCTTCGATG
ecDNA-middle	CCCGCGTTAACCATACACCGGATGGTCGACTGGCGGTCTTAATATGCCCATCTGTGTGTTGGATATATAAAGCGCTATGGTGTTTAGGTGCGGTAGCCACACGCTTCGATG
ecDNA-middle	CCCGCGTTAACCATACACCGGATGGTCGACTGGCGGTCTTAATATGCCCATTCCAATAGTAAAGGGTACCACAGAAACACTGAGGAAGGAGGTAGCCACACGCTTCGATG
ecDNA-middle	CCCGCGTTAACCATACACCGGATGGTCGACTGGCGGTCTTAATATGCCCACAAAGACTTTATCAGCTCAACATGCAGAGGAAGGAAAGCGGTAGCCACACGCTTCGATG
ecDNA-middle	CCCGCGTTAACCATACACCGGATGGTCGACTGGCGGTCTTAATATGCCCATGATGGGGAAATCACCGGAGATTTATAAGTAGGAAGTAGCTGGTAGCCACACGCTTCGATG
ecDNA-middle	CCCGCGTTAACCATACACCGGATGGTCGACTGGCGGTCTTAATATGCCCATTCTGATATGCACCAAGAAACCGAAATCAACTTCAGAAGGTGGTAGCCACACGCTTCGATG
ecDNA-middle	CCCGCGTTAACCATACACCGGATGGTCGACTGGCGGTCTTAATATGCCCAATCATGCTACCTGGAGAAATTAAAGCATTCTGTGCTTCTGGGGTAGCCACACGCTTCGATG
ecDNA-middle	CCCGCGTTAACCATACACCGGATGGTCGACTGGCGGTCTTAATATGCCCACCCCAACCTAGCCAATATGAGCCCTAACTTCAAATCAGGTAGCCACACGCTTCGATG
ecDNA-middle	CCCGCGTTAACCATACACCGGATGGTCGACTGGCGGTCTTAATATGCCCACTAGGTTGTCTTGTTGCAGGAAATCAGAATAGCTAGGGCGGTAGCCACACGCTTCGATG
ecDNA-middle	CCCGCGTTAACCATACACCGGATGGTCGACTGGCGGTCTTAATATGCCCATTCAACAGAAGGTGGAAATGTGCTAAGAACATAATTGGGGAGGTAGCCACACGCTTCGATG
ecDNA-middle	CCCGCGTTAACCATACACCGGATGGTCGACTGGCGGTCTTAATATGCCCACTTCTAGTGTAGGAGTCTTGGCTTGAGGAGGAAATGAAGTGGTAGCCACACGCTTCGATG
ecDNA-middle	CCCGCGTTAACCATACACCGGATGGTCGACTGGCGGTCTTAATATGCCCATCAAGTTAAAGACCTGAGCGGAATTAGTACTAAGAGCCAGTGGTAGCCACACGCTTCGATG
ecDNA-middle	CCCGCGTTAACCATACACCGGATGGTCGACTGGCGGTCTTAATATGCCCAAGGATTTTCACAAATGGTGAAGAAAAGGTGCCAAAGGAGGTAGCCACACGCTTCGATG
ecDNA-middle	CCCGCGTTAACCATACACCGGATGGTCGACTGGCGGTCTTAATATGCCCATTTATCATGAATGCCTGGAGGAATTTTGAGAGAGGAGTGACGGTAGCCACACGCTTCGATG
ecDNA-middle	CCCGCGTTAACCATACACCGGATGGTCGACTGGCGGTCTTAATATGCCCAAAGGCCTCTAAATCATTTTCTCTGCAATTTTCCTGACTCCTGGTAGCCACACGCTTCGATG
ecDNA-middle	CCCGCGTTAACCATACACCGGATGGTCGACTGGCGGTCTTAATATGCCCACTTCCAACACACAGTCAAGCAAACCACAGTAATCTTAGTCTGGTAGCCACACGCTTCGATG
ecDNA-middle	CCCGCGTTAACCATACACCGGATGGTCGACTGGCGGTCTTAATATGCCCACCAGGGAATCCAGTGTTTCACAGTGAGTGGGCCAAGGTAGCCACACGCTTCGATG
ecDNA-middle	CCCGCGTTAACCATACACCGGATGGTCGACTGGCGGTCTTAATATGCCCATATATCCCATGAGGTATCATTGTTGGAAATGTGAGTGTGGCGGTAGCCACACGCTTCGATG
ecDNA-middle	CCCGCGTTAACCATACACCGGATGGTCGACTGGCGGTCTTAATATGCCCATGTCACACACAGGAAGGTATTTCAGTAGTCCAACTATGAGCGGTAGCCACACGCTTCGATG
ecDNA-middle	CCCGCGTTAACCATACACCGGATGGTCGACTGGCGGTCTTAATATGCCCATTACACTTATCGAGCTAAAAGTCTCAGAAGGACAAGCAGCTGGTAGCCACACGCTTCGATG
ecDNA-middle	CCCGCGTTAACCATACACCGGATGGTCGACTGGCGGTCTTAATATGCCCAAGTTTCAGTGCTCAAATTAAGTATTCCCCAAATCAGGAGGCGGTAGCCACACGCTTCGATG
ecDNA-middle	CCCGCGTTAACCATACACCGGATGGTCGACTGGCGGTCTTAATATGCCCATCTAGTACCTAAAACCACAATCTTGAGCAATTTCGAGCCTCGGTAGCCACACGCTTCGATG
ecDNA-middle	CCCGCGTTAACCATACACCGGATGGTCGACTGGCGGTCTTAATATGCCCATGTGCAATGGTTCTGTTCTTCAACTCACTTCTAAATGGAGAGGTAGCCACACGCTTCGATG
ecDNA-middle	CCCGCGTTAACCATACACCGGATGGTCGACTGGCGGTCTTAATATGCCCAAGTTCTACCAACCTCAGGTACAATTACGAATGTGTGATCCTGGTAGCCACACGCTTCGATG
ecDNA-middle	CCCGCGTTAACCATACACCGGATGGTCGACTGGCGGTCTTAATATGCCCAACAGGTCATCATGGCAATATTGTCTCATTAGTCAAACTGCTGGTAGCCACACGCTTCGATG
ecDNA-middle	CCCGCGTTAACCATACACCGGATGGTCGACTGGCGGTCTTAATATGCCCATCCCCAGAGTATAGCACTGTGTTGAGGTGGCTGGAGGTAGCCACACGCTTCGATG
ecDNA-middle	CCCGCGTTAACCATACACCGGATGGTCGACTGGCGGTCTTAATATGCCCAGCAACCAGCCCACCTCCAAGGAAATCTAGATCCAGGGTAGCCACACGCTTCGATG
ecDNA-middle	CCCGCGTTAACCATACACCGGATGGTCGACTGGCGGTCTTAATATGCCCAAGTCAGTCATTCCACCCAGCTTCACTCTGATAATTCTCTGGTAGCCACACGCTTCGATG
ecDNA-middle	CCCGCGTTAACCATACACCGGATGGTCGACTGGCGGTCTTAATATGCCCAGCTGACTCTTCCCAGAACCTTTCTCCCAAAAGTGCGGTAGCCACACGCTTCGATG
ecDNA-middle	CCCGCGTTAACCATACACCGGATGGTCGACTGGCGGTCTTAATATGCCCATTTGTAGTCGACCATGTCATGCTAAACGGGCTCCCGGTAGCCACACGCTTCGATG
ecDNA-middle	CCCGCGTTAACCATACACCGGATGGTCGACTGGCGGTCTTAATATGCCCACAGACCTCACTGGCCAGAGCCCACCACTCTGTCTTATGGTAGCCACACGCTTCGATG
ecDNA-middle	CCCGCGTTAACCATACACCGGATGGTCGACTGGCGGTCTTAATATGCCCATTTTAAAAGATTAGCTTCTTCCCTTCTCCACCTTCCCACCGGTAGCCACACGCTTCGATG
ecDNA-middle	CCCGCGTTAACCATACACCGGATGGTCGACTGGCGGTCTTAATATGCCCATCTCCCTGGATAAGAAAAGAGATTCATGCTGGCTGGGGTAGCCACACGCTTCGATG
ecDNA-middle	CCCGCGTTAACCATACACCGGATGGTCGACTGGCGGTCTTAATATGCCCAAAAACTGGATTTCCAATAAAATACTCCATGCCTGGGCATCGGGTAGCCACACGCTTCGATG
ecDNA-middle	CCCGCGTTAACCATACACCGGATGGTCGACTGGCGGTCTTAATATGCCCAGCTGAGTTTGCCATCTAGAGGACATCAGCGGACAGGGTAGCCACACGCTTCGATG
ecDNA-middle	CCCGCGTTAACCATACACCGGATGGTCGACTGGCGGTCTTAATATGCCCATCATTGTCCAAAATGAGACTTGGTTTCTGAAAGGAGGAAGAGGTAGCCACACGCTTCGATG
ecDNA-middle	CCCGCGTTAACCATACACCGGATGGTCGACTGGCGGTCTTAATATGCCCATGGCCTCGGGGATTGGATTCCAATTTTCTAGACACGGTAGCCACACGCTTCGATG
ecDNA-middle	CCCGCGTTAACCATACACCGGATGGTCGACTGGCGGTCTTAATATGCCCAATTATGCCTGAAGCAGCCAGACACCAGAGCAGAGCGGTAGCCACACGCTTCGATG
ecDNA-middle	CCCGCGTTAACCATACACCGGATGGTCGACTGGCGGTCTTAATATGCCCATTTTATATCTTGTTGAGGCCCTCACTTGCCAACGATGGGGTAGCCACACGCTTCGATG
ecDNA-middle	CCCGCGTTAACCATACACCGGATGGTCGACTGGCGGTCTTAATATGCCCAAAAGAAAGTCCCTCTGACTTTCATGGATGTTCCTTCAGTTGGTAGCCACACGCTTCGATG
ecDNA-middle	CCCGCGTTAACCATACACCGGATGGTCGACTGGCGGTCTTAATATGCCCAAAGAATCTCTTAGCTTTTGAAAGGTGGCAATGTGGCTACAGGTAGCCACACGCTTCGATG
ecDNA-middle	CCCGCGTTAACCATACACCGGATGGTCGACTGGCGGTCTTAATATGCCCAATTGCACCAACATTATGTGCTTTTCAGACCTCATTATTGCAGGTAGCCACACGCTTCGATG
ecDNA-middle	CCCGCGTTAACCATACACCGGATGGTCGACTGGCGGTCTTAATATGCCCATATGTGATGCTGAGACTGAGGCATAGTCAATGACAATAGGTGGTAGCCACACGCTTCGATG
ecDNA-middle	CCCGCGTTAACCATACACCGGATGGTCGACTGGCGGTCTTAATATGCCCATTTATTACACACCCAATCTGTCAGATATGATGCCGGATGCGGTAGCCACACGCTTCGATG
ecDNA-middle	CCCGCGTTAACCATACACCGGATGGTCGACTGGCGGTCTTAATATGCCCATGTCCAAAGACTGTGTCACAAGTGAACAGAAACTTGCGGTAGCCACACGCTTCGATG
ecDNA-middle	CCCGCGTTAACCATACACCGGATGGTCGACTGGCGGTCTTAATATGCCCATATCTCTTCTCACTGCATCATATCCTTCATACCCCATCCACGGTAGCCACACGCTTCGATG
ecDNA-middle	CCCGCGTTAACCATACACCGGATGGTCGACTGGCGGTCTTAATATGCCCACTTTGCCCGGTAAGTGCTTCTCAACTTCCTTCATTGGTAGCCACACGCTTCGATG
ecDNA-middle	CCCGCGTTAACCATACACCGGATGGTCGACTGGCGGTCTTAATATGCCCAATCCTATCTCTCCAACATGTTCAAGAGTATGTGATGAGGCCGGTAGCCACACGCTTCGATG
ecDNA-middle	CCCGCGTTAACCATACACCGGATGGTCGACTGGCGGTCTTAATATGCCCATAAATAATTCCCAATTCCTCATTTCCATCAGGGTGCTGACTGGTAGCCACACGCTTCGATG
ecDNA-middle	CCCGCGTTAACCATACACCGGATGGTCGACTGGCGGTCTTAATATGCCCAGAGGCAGCCATGCTGTGGGCAACCCTGTATCTAGAGGTAGCCACACGCTTCGATG
ecDNA-middle	CCCGCGTTAACCATACACCGGATGGTCGACTGGCGGTCTTAATATGCCCAAACTTAAGCAAAGCAGATAAGGCCTAGCTCCCAGCGGTAGCCACACGCTTCGATG
ecDNA-middle	CCCGCGTTAACCATACACCGGATGGTCGACTGGCGGTCTTAATATGCCCAAAACATAGCACTTTTACCACACTTGACCAGTTCCTTTAGCTGGTAGCCACACGCTTCGATG
ecDNA-middle	CCCGCGTTAACCATACACCGGATGGTCGACTGGCGGTCTTAATATGCCCATTTACTAAGAACAAAACACATCTCCACCAGAGAGGCATTGCGGTAGCCACACGCTTCGATG
ecDNA-middle	CCCGCGTTAACCATACACCGGATGGTCGACTGGCGGTCTTAATATGCCCAGTTTTCATTATCCACATAGAAGGGAAATCCTCCCTCCTGCGGTAGCCACACGCTTCGATG
ecDNA-middle	CCCGCGTTAACCATACACCGGATGGTCGACTGGCGGTCTTAATATGCCCAGGTGAACTCAGGGACTATAGAAGTCACTGCTGAGATGAGGTAGCCACACGCTTCGATG
ecDNA-middle	CCCGCGTTAACCATACACCGGATGGTCGACTGGCGGTCTTAATATGCCCATATTCAACTCATTGCTTTGGACTGTTTCAGCATACACAGGTGGTAGCCACACGCTTCGATG
ecDNA-middle	CCCGCGTTAACCATACACCGGATGGTCGACTGGCGGTCTTAATATGCCCAATAAGATATGTCCCGCTGCATAACGTATGTCCCTGAAAACGGTAGCCACACGCTTCGATG
ecDNA-middle	CCCGCGTTAACCATACACCGGATGGTCGACTGGCGGTCTTAATATGCCCAAAAGCCATTTAATCTTGCCCAAGTATGTAAAGGGACGAGAGGTAGCCACACGCTTCGATG
ecDNA-middle	CCCGCGTTAACCATACACCGGATGGTCGACTGGCGGTCTTAATATGCCCAAATGAGTGAATCATGAATTAGTAGACCCTGAGAGCGAGGAGGTAGCCACACGCTTCGATG
ecDNA-middle	CCCGCGTTAACCATACACCGGATGGTCGACTGGCGGTCTTAATATGCCCATGTCTGGCTACAAGAGTTCCGGCTTTTGCCAAACCGGTAGCCACACGCTTCGATG
ecDNA-middle	CCCGCGTTAACCATACACCGGATGGTCGACTGGCGGTCTTAATATGCCCACACCCTGAGCTCCGGTCCCTCTAATGCTGTGTTTCGGTAGCCACACGCTTCGATG
ecDNA-middle	CCCGCGTTAACCATACACCGGATGGTCGACTGGCGGTCTTAATATGCCCATTCAGTGCATGCCAGGACTTGGAGACATTTTAAACAAGGGTAGCCACACGCTTCGATG
ecDNA-middle	CCCGCGTTAACCATACACCGGATGGTCGACTGGCGGTCTTAATATGCCCAGAAGTTTCTTCAACCTTTCTGACAGGCCAAGTGTGATGGGTAGCCACACGCTTCGATG
ecDNA-middle	CCCGCGTTAACCATACACCGGATGGTCGACTGGCGGTCTTAATATGCCCAAATGAACATTGTGAAAATTAGGCTTGTCACCAACCTAAGCCGGTAGCCACACGCTTCGATG
ecDNA-middle	CCCGCGTTAACCATACACCGGATGGTCGACTGGCGGTCTTAATATGCCCAATAGCCTGGAAAGCAATAAGAATTCTTGGTAGGATTTGGGTGGTAGCCACACGCTTCGATG
ecDNA-middle	CCCGCGTTAACCATACACCGGATGGTCGACTGGCGGTCTTAATATGCCCAATTTTCAAAGTCATCATTGGGTAAAGAGTATGGGGCTTGGGGGTAGCCACACGCTTCGATG
ecDNA-middle	CCCGCGTTAACCATACACCGGATGGTCGACTGGCGGTCTTAATATGCCCATCCCAGGAGAAACTGAGAAAATCAGTTTTACCTGAATCACCGGTAGCCACACGCTTCGATG
ecDNA-middle	CCCGCGTTAACCATACACCGGATGGTCGACTGGCGGTCTTAATATGCCCAAGGTAAACAGCTACATGGACCTCTGAAGTTGACTTTATGGTGGTAGCCACACGCTTCGATG
ecDNA-middle	CCCGCGTTAACCATACACCGGATGGTCGACTGGCGGTCTTAATATGCCCAAGTATGAAGGAAGCAGATCAGAGACAGTTCCTGAAACAAGAGGTAGCCACACGCTTCGATG
ecDNA-middle	CCCGCGTTAACCATACACCGGATGGTCGACTGGCGGTCTTAATATGCCCATTTGCCTCCAGTGTTGCCCAACCCCATTCATTATCGGTAGCCACACGCTTCGATG
ecDNA-middle	CCCGCGTTAACCATACACCGGATGGTCGACTGGCGGTCTTAATATGCCCAGTTTGGATTCAGGGTAACATTTAAACTCTTAGCATGCAGCCGGTAGCCACACGCTTCGATG
ecDNA-middle	CCCGCGTTAACCATACACCGGATGGTCGACTGGCGGTCTTAATATGCCCAGCTTTCACATGCTTTTCAACTGCTCTCCCTTCCCCGGTAGCCACACGCTTCGATG
ecDNA-middle	CCCGCGTTAACCATACACCGGATGGTCGACTGGCGGTCTTAATATGCCCAGCATGTGTGTCTCTTCCTCATATACTGATTTCAGAGCTGCGGTAGCCACACGCTTCGATG
ecDNA-middle	CCCGCGTTAACCATACACCGGATGGTCGACTGGCGGTCTTAATATGCCCATGCCCAAACCAATTAAATAGAAATCTTCAAGAGTCCCAGGCGGTAGCCACACGCTTCGATG
ecDNA-middle	CCCGCGTTAACCATACACCGGATGGTCGACTGGCGGTCTTAATATGCCCATGACTATAGAAGAGTAAAATTGAGGGTGCTGAGAACAGGCAGGTAGCCACACGCTTCGATG
ecDNA-middle	CCCGCGTTAACCATACACCGGATGGTCGACTGGCGGTCTTAATATGCCCAAATAAGGGAGCACTTCATTCTACCTTGGAGTAAAGACAGCCGGTAGCCACACGCTTCGATG
ecDNA-middle	CCCGCGTTAACCATACACCGGATGGTCGACTGGCGGTCTTAATATGCCCATTGGCCAAATCTGAACACTTAAAGCTGAGATCCTTAGTTGAGGTAGCCACACGCTTCGATG
ecDNA-middle	CCCGCGTTAACCATACACCGGATGGTCGACTGGCGGTCTTAATATGCCCAATGGTTTCAAAAGGCAGTTCCCTACTCTTGACAACAGAGGTAGCCACACGCTTCGATG
ecDNA-middle	CCCGCGTTAACCATACACCGGATGGTCGACTGGCGGTCTTAATATGCCCAATGAAAGCAATTAGGTACAGTCCTTCTACAGGGAACTTCCTGGTAGCCACACGCTTCGATG
ecDNA-middle	CCCGCGTTAACCATACACCGGATGGTCGACTGGCGGTCTTAATATGCCCAAGTGCCTATCAACCTTCATATAATTCCACTGGGTCTACTGAGGTAGCCACACGCTTCGATG
ecDNA-middle	CCCGCGTTAACCATACACCGGATGGTCGACTGGCGGTCTTAATATGCCCACAATGAAGTAGCTCAGTGAAGTAGCTCAATGATGTAGCTCGGGTAGCCACACGCTTCGATG
ecDNA-middle	CCCGCGTTAACCATACACCGGATGGTCGACTGGCGGTCTTAATATGCCCAGGCATTGTCTTGAACCTTGCTCAATTACATCTGCCAGGTAGCCACACGCTTCGATG
ecDNA-middle	CCCGCGTTAACCATACACCGGATGGTCGACTGGCGGTCTTAATATGCCCAAGAATTCTCATGATACTGAAAGAGTCTGTGAGGAAGTGGCCGGTAGCCACACGCTTCGATG
ecDNA-middle	CCCGCGTTAACCATACACCGGATGGTCGACTGGCGGTCTTAATATGCCCATCCAGATTTCATACTTTCTGTTCAGCTTTTGCAACTTCCCAGGTAGCCACACGCTTCGATG
ecDNA-middle	CCCGCGTTAACCATACACCGGATGGTCGACTGGCGGTCTTAATATGCCCAAAAAGCCCTTACAGGTTTGCTTTAGCTCTCCCCTTGGTAGCCACACGCTTCGATG
ecDNA-middle	CCCGCGTTAACCATACACCGGATGGTCGACTGGCGGTCTTAATATGCCCAAAATTCATGCCAGACTAGTCAAATCATAACGGCTGCTATCAGGTAGCCACACGCTTCGATG
ecDNA-middle	CCCGCGTTAACCATACACCGGATGGTCGACTGGCGGTCTTAATATGCCCAAGAATCCAGATCATGCAGTGTACAATGCTCATTGACTACGGGTAGCCACACGCTTCGATG
ecDNA-middle	CCCGCGTTAACCATACACCGGATGGTCGACTGGCGGTCTTAATATGCCCAGCTGGCAGCTTTGGTCACTCGATATGAACCTCCCAGGTAGCCACACGCTTCGATG
ecDNA-middle	CCCGCGTTAACCATACACCGGATGGTCGACTGGCGGTCTTAATATGCCCATCAATTTAGAATATTTGAGGGCCACTGAGTGATGACAAGCAGGTAGCCACACGCTTCGATG
ecDNA-middle	CCCGCGTTAACCATACACCGGATGGTCGACTGGCGGTCTTAATATGCCCACCATGTTCTTGCAGAAGAAGGGAAAGTGTAGGTGGAGGTAGCCACACGCTTCGATG
ecDNA-middle	CCCGCGTTAACCATACACCGGATGGTCGACTGGCGGTCTTAATATGCCCAAGACTATTGCAAAGTGCTTCATGAGTTTTAAAGCAAAGCCCGGTAGCCACACGCTTCGATG
ecDNA-middle	CCCGCGTTAACCATACACCGGATGGTCGACTGGCGGTCTTAATATGCCCAACTCGTGCATATATAAGCAGACCACAGAAGCACAGAGGGTAGCCACACGCTTCGATG
ecDNA-middle	CCCGCGTTAACCATACACCGGATGGTCGACTGGCGGTCTTAATATGCCCATACACATGCACTAAAATCTTTGTTTGGAACGCTAGTACCCTGGTAGCCACACGCTTCGATG
ecDNA-middle	CCCGCGTTAACCATACACCGGATGGTCGACTGGCGGTCTTAATATGCCCATACATGGGCACGGGAGCTTGTGCAAAGTCAGCTCTGGTAGCCACACGCTTCGATG
ecDNA-middle	CCCGCGTTAACCATACACCGGATGGTCGACTGGCGGTCTTAATATGCCCATAACCATGGTGATGTGCACACAACCATTGCTCTAATCCGGTAGCCACACGCTTCGATG
ecDNA-middle	CCCGCGTTAACCATACACCGGATGGTCGACTGGCGGTCTTAATATGCCCATCCCATGTGGCTATGCTCATTCTGAGTGGCTGAATGGTAGCCACACGCTTCGATG
ecDNA-middle	CCCGCGTTAACCATACACCGGATGGTCGACTGGCGGTCTTAATATGCCCAGTCAGTCACCCACTGGGAAAGAGGCCGTACAACCCGGTAGCCACACGCTTCGATG
ecDNA-middle	CCCGCGTTAACCATACACCGGATGGTCGACTGGCGGTCTTAATATGCCCAAGAAATAGCAGCATCAGATAATGCCCTAAGGCTTGCTGGTAGCCACACGCTTCGATG
ecDNA-middle	CCCGCGTTAACCATACACCGGATGGTCGACTGGCGGTCTTAATATGCCCAAAAATAAGAACACTTTTGTTTGCCGACACACTGCCCTGGTAGCCACACGCTTCGATG
ecDNA-middle	CCCGCGTTAACCATACACCGGATGGTCGACTGGCGGTCTTAATATGCCCATACTTCCTCCATCATACTCCCCTGACCACTACCTCGGTAGCCACACGCTTCGATG
ecDNA-middle	CCCGCGTTAACCATACACCGGATGGTCGACTGGCGGTCTTAATATGCCCATCTGGTTATGATTCATGAACAGGGACGGCGTGAGAGGTAGCCACACGCTTCGATG
ecDNA-middle	CCCGCGTTAACCATACACCGGATGGTCGACTGGCGGTCTTAATATGCCCATAGTAGCAGTGATGTCTCAGTGGCATTATCTCAAAGCCGGTAGCCACACGCTTCGATG
ecDNA-middle	CCCGCGTTAACCATACACCGGATGGTCGACTGGCGGTCTTAATATGCCCAAATTGTTTCCTTTCCTCCTGTAGCAAAGTAAAACACCCTGAGGTAGCCACACGCTTCGATG
ecDNA-middle	CCCGCGTTAACCATACACCGGATGGTCGACTGGCGGTCTTAATATGCCCAATAGAACTGCCAGAGAATGACTTCTGACCAGATGTCATCTGGTAGCCACACGCTTCGATG
ecDNA-middle	CCCGCGTTAACCATACACCGGATGGTCGACTGGCGGTCTTAATATGCCCAAGGAGGATTCAAGCCCAGGACAACTATGACTTGATTCGGTAGCCACACGCTTCGATG
ecDNA-middle	CCCGCGTTAACCATACACCGGATGGTCGACTGGCGGTCTTAATATGCCCATTAATAAGATGAGAGTAGCGTCCATCTAAGAGGGAGGGCGGTAGCCACACGCTTCGATG
ecDNA-middle	CCCGCGTTAACCATACACCGGATGGTCGACTGGCGGTCTTAATATGCCCATTCTACTGGTTAATTTCTTCTTGTTGGGAAATTCGGGGAGGGGTAGCCACACGCTTCGATG
ecDNA-middle	CCCGCGTTAACCATACACCGGATGGTCGACTGGCGGTCTTAATATGCCCAAGAGGAAAGAACAGATGTGTGACCTGAAATGAACTGGTGGTAGCCACACGCTTCGATG
ecDNA-middle	CCCGCGTTAACCATACACCGGATGGTCGACTGGCGGTCTTAATATGCCCATGTTCATAGACTGATCAGCTTAGGAGACATCCTGTAAGGTGGGTAGCCACACGCTTCGATG
ecDNA-middle	CCCGCGTTAACCATACACCGGATGGTCGACTGGCGGTCTTAATATGCCCAACTTCTATCTCAACAGCTATAAAACAGCCAAGTGGAAGGCGGTAGCCACACGCTTCGATG
ecDNA-middle	CCCGCGTTAACCATACACCGGATGGTCGACTGGCGGTCTTAATATGCCCATAAGACAGCCACATCTTTCTTTTCATATTGCCAAAGGGTCAGGTAGCCACACGCTTCGATG
ecDNA-middle	CCCGCGTTAACCATACACCGGATGGTCGACTGGCGGTCTTAATATGCCCAACATCTCCAGGGTTGTCAGTTATCAGCTCAGCACTGGTAGCCACACGCTTCGATG
ecDNA-middle	CCCGCGTTAACCATACACCGGATGGTCGACTGGCGGTCTTAATATGCCCAATAATTGTGTTTCCACAAGACTAAGTTGTCCAGCATCACCCGGTAGCCACACGCTTCGATG
ecDNA-middle	CCCGCGTTAACCATACACCGGATGGTCGACTGGCGGTCTTAATATGCCCAAAAGCTCAGATAACTAGCCATGAAAACAGTAACCACTCAGCGGTAGCCACACGCTTCGATG
ecDNA-middle	CCCGCGTTAACCATACACCGGATGGTCGACTGGCGGTCTTAATATGCCCAATCAACTTCAGTCAACAGTGCAATCCCACGGCACAGGTAGCCACACGCTTCGATG
ecDNA-middle	CCCGCGTTAACCATACACCGGATGGTCGACTGGCGGTCTTAATATGCCCAAGTCACAAAGATACAATGTATTCATCAGGCCCCATGAAGTGGTAGCCACACGCTTCGATG
ecDNA-middle	CCCGCGTTAACCATACACCGGATGGTCGACTGGCGGTCTTAATATGCCCATTAATTCCTTGAAGCCTCACTTGGTGGATTCAGGTAGGGGTAGCCACACGCTTCGATG
ecDNA-middle	CCCGCGTTAACCATACACCGGATGGTCGACTGGCGGTCTTAATATGCCCAACTGCAGAAAGAACAAAGGGGAGTTGTTAGCTGTTCAGGTAGCCACACGCTTCGATG
ecDNA-middle	CCCGCGTTAACCATACACCGGATGGTCGACTGGCGGTCTTAATATGCCCAGAAATAAGCGAGGACAGTCCAAAGAGTTCCGCGTGGGTAGCCACACGCTTCGATG
ecDNA-middle	CCCGCGTTAACCATACACCGGATGGTCGACTGGCGGTCTTAATATGCCCACTCACCCATTGAAACAAAGGCAAGCATAACCTTCCCGGTAGCCACACGCTTCGATG
ecDNA-middle	CCCGCGTTAACCATACACCGGATGGTCGACTGGCGGTCTTAATATGCCCATTTTCTTAGTTAAGATAATTTGGGTCCAAACCCCAGCCTGCGGTAGCCACACGCTTCGATG
ecDNA-middle	CCCGCGTTAACCATACACCGGATGGTCGACTGGCGGTCTTAATATGCCCAAATTACTCCCAATAATGGAGAGGGTCTACCTTGCTAAGGAGGTAGCCACACGCTTCGATG
ecDNA-middle	CCCGCGTTAACCATACACCGGATGGTCGACTGGCGGTCTTAATATGCCCAAGAATGAAATGGAATGATGCATGAAAAGATCATGGTGGTGGGGTAGCCACACGCTTCGATG
ecDNA-middle	CCCGCGTTAACCATACACCGGATGGTCGACTGGCGGTCTTAATATGCCCATGAAGGTTTTCCCACTCTAACACTCTTCATGTGAAAGGGGGTAGCCACACGCTTCGATG
ecDNA-middle	CCCGCGTTAACCATACACCGGATGGTCGACTGGCGGTCTTAATATGCCCACCCCTAATGATCCCATTTAATTTAAGACATCGGGGTCCAGGTAGCCACACGCTTCGATG
ecDNA-middle	CCCGCGTTAACCATACACCGGATGGTCGACTGGCGGTCTTAATATGCCCAACTTAATTCAGAAATTACAGAGGGGTGTGAGGTATTGGGGTGGTAGCCACACGCTTCGATG
ecDNA-middle	CCCGCGTTAACCATACACCGGATGGTCGACTGGCGGTCTTAATATGCCCACCAGCTGCCCACGTTGACATTGCTCAGAGTGTTCAGGTAGCCACACGCTTCGATG
ecDNA-middle	CCCGCGTTAACCATACACCGGATGGTCGACTGGCGGTCTTAATATGCCCAAGTTTAAGTTGAAAACATCCAGGTAGTCAGCCACTATTGCTGGTAGCCACACGCTTCGATG
ecDNA-middle	CCCGCGTTAACCATACACCGGATGGTCGACTGGCGGTCTTAATATGCCCAGGACCAGGTCTGAGGGCCCTCTGGGAAGTAAAGAGGGTAGCCACACGCTTCGATG
ecDNA-middle	CCCGCGTTAACCATACACCGGATGGTCGACTGGCGGTCTTAATATGCCCATTTTCAGGTCCTCCTTGAGAGGCCAAGCATCACATGGTAGCCACACGCTTCGATG
ecDNA-middle	CCCGCGTTAACCATACACCGGATGGTCGACTGGCGGTCTTAATATGCCCAAAGGAGAGGCTATTTAGGGATCTAGATTCTCCAACCACAGGGTAGCCACACGCTTCGATG
ecDNA-middle	CCCGCGTTAACCATACACCGGATGGTCGACTGGCGGTCTTAATATGCCCAGGAAGTGGTCATTTCATGTCAACCCACCTACCATACAGGTAGCCACACGCTTCGATG
ecDNA-middle	CCCGCGTTAACCATACACCGGATGGTCGACTGGCGGTCTTAATATGCCCATTAGCCCTCTGGGAGATAAAGACCTGATAAATAAGACAGGCGGTAGCCACACGCTTCGATG
ecDNA-middle	CCCGCGTTAACCATACACCGGATGGTCGACTGGCGGTCTTAATATGCCCATGATGAGGGTGAGCCAGGAGAGAGATCTTTCTCCAGGTAGCCACACGCTTCGATG
ecDNA-middle	CCCGCGTTAACCATACACCGGATGGTCGACTGGCGGTCTTAATATGCCCAATCTATCAAGTAATATGTTGCTGGTTTCCAGCCTCATTGCTGGTAGCCACACGCTTCGATG
ecDNA-middle	CCCGCGTTAACCATACACCGGATGGTCGACTGGCGGTCTTAATATGCCCATCTATAGTCCTCATATGGTCTTTGCCACATGTTTGTTTGCTGGTAGCCACACGCTTCGATG
ecDNA-middle	CCCGCGTTAACCATACACCGGATGGTCGACTGGCGGTCTTAATATGCCCAAATCCAGGTTCATAGGAAAGTGCTTGACAATAATGCCATGTGGTAGCCACACGCTTCGATG
ecDNA-middle	CCCGCGTTAACCATACACCGGATGGTCGACTGGCGGTCTTAATATGCCCAGAAATCATAGTAACCCAGGGACACGCAAAGAAGCCGGTAGCCACACGCTTCGATG
ecDNA-middle	CCCGCGTTAACCATACACCGGATGGTCGACTGGCGGTCTTAATATGCCCATCTCATCATACCCACTGATATAGAAAGAATCCATTGCCCCAGGTAGCCACACGCTTCGATG
ecDNA-middle	CCCGCGTTAACCATACACCGGATGGTCGACTGGCGGTCTTAATATGCCCATTATCTTTCTTGCTGTTGTCAGACCCCGCTACCCTGGTAGCCACACGCTTCGATG
ecDNA-middle	CCCGCGTTAACCATACACCGGATGGTCGACTGGCGGTCTTAATATGCCCAATCAAGGTTGATCGTGTCATTCCGGTGCTCAAAAGGGTAGCCACACGCTTCGATG
ecDNA-middle	CCCGCGTTAACCATACACCGGATGGTCGACTGGCGGTCTTAATATGCCCACCATACCACTGTGCACTGCTTTTCTCTGAACTTCTCAGGTAGCCACACGCTTCGATG
ecDNA-middle	CCCGCGTTAACCATACACCGGATGGTCGACTGGCGGTCTTAATATGCCCAGACTTTTCCTTGCCACTGCCACATATCAGCTAACTCGGTAGCCACACGCTTCGATG
ecDNA-middle	CCCGCGTTAACCATACACCGGATGGTCGACTGGCGGTCTTAATATGCCCACTGCCTTTATATGCTGTTTGGATACTGCCTAGAAATCCAGGGGTAGCCACACGCTTCGATG
ecDNA-middle	CCCGCGTTAACCATACACCGGATGGTCGACTGGCGGTCTTAATATGCCCATTTTGCAGACTTATGCTCTGCCTTTGCCATAGGCCGGTAGCCACACGCTTCGATG
ecDNA-middle	CCCGCGTTAACCATACACCGGATGGTCGACTGGCGGTCTTAATATGCCCATTGCCTTTTGACAATGGATTATCAGCAAATTGACCAACAGCGGTAGCCACACGCTTCGATG
ecDNA-middle	CCCGCGTTAACCATACACCGGATGGTCGACTGGCGGTCTTAATATGCCCATCAGAGTGTTCTGGGCTTTGAGATCTAAAGCTTGTCAAGGTAGCCACACGCTTCGATG
ecDNA-middle	CCCGCGTTAACCATACACCGGATGGTCGACTGGCGGTCTTAATATGCCCAATAAAGGAGATGAAAGTAGAGAAACTCTTGCTGCTGTGGTGGGTAGCCACACGCTTCGATG
ecDNA-middle	CCCGCGTTAACCATACACCGGATGGTCGACTGGCGGTCTTAATATGCCCATCACATCTATTTCTCCAGTACCCTCTGTCTCGGAAGGGGTAGCCACACGCTTCGATG
ecDNA-middle	CCCGCGTTAACCATACACCGGATGGTCGACTGGCGGTCTTAATATGCCCATTATCTAGTCACTTCTTCTCATGGGTCAGAAAACTGAGGCCGGTAGCCACACGCTTCGATG
ecDNA-middle	CCCGCGTTAACCATACACCGGATGGTCGACTGGCGGTCTTAATATGCCCAGTGTCTGTCTTTCAAATGCAATCCTCTCCAAAAGAGCCGGTAGCCACACGCTTCGATG
ecDNA-middle	CCCGCGTTAACCATACACCGGATGGTCGACTGGCGGTCTTAATATGCCCACCCCTGTGCAGGCTTTCAGGGGAAATAATGCTAAAGGTAGCCACACGCTTCGATG
ecDNA-middle	CCCGCGTTAACCATACACCGGATGGTCGACTGGCGGTCTTAATATGCCCAAGGTATTCCTGGACAGCTAAGTAATCTACCAGAGGAAGGGGTAGCCACACGCTTCGATG
ecDNA-middle	CCCGCGTTAACCATACACCGGATGGTCGACTGGCGGTCTTAATATGCCCAACCTGGAATTCATATGAAGGAAAGGGAAGGAGTAGGAAGAGGTAGCCACACGCTTCGATG
ecDNA-middle	CCCGCGTTAACCATACACCGGATGGTCGACTGGCGGTCTTAATATGCCCAAGTGAGATATCACATGTTGGCAAGAGAATGAGCTTGGAGGTAGCCACACGCTTCGATG
ecDNA-middle	CCCGCGTTAACCATACACCGGATGGTCGACTGGCGGTCTTAATATGCCCAAAAACTCAAAAGTTCTGCATTGGGATCACTCTGATTTCCCTGGTAGCCACACGCTTCGATG
ecDNA-middle	CCCGCGTTAACCATACACCGGATGGTCGACTGGCGGTCTTAATATGCCCATATAAAGATGAGGCTTCTTTGCACCAGAAGCTTCCATTTCTGGTAGCCACACGCTTCGATG
ecDNA-middle	CCCGCGTTAACCATACACCGGATGGTCGACTGGCGGTCTTAATATGCCCATGTAAGGTCCAATTCTCATATGGGGCATCGGTTGGGGTAGCCACACGCTTCGATG
ecDNA-middle	CCCGCGTTAACCATACACCGGATGGTCGACTGGCGGTCTTAATATGCCCATTTTAATCCAATTCTGCCTCAAAGAAGCATTTGGGCCTGGTAGCCACACGCTTCGATG
ecDNA-middle	CCCGCGTTAACCATACACCGGATGGTCGACTGGCGGTCTTAATATGCCCAACAAGGGTGGAGTTCCATTCATGATTGCATGGAAAAGGTAGCCACACGCTTCGATG
ecDNA-middle	CCCGCGTTAACCATACACCGGATGGTCGACTGGCGGTCTTAATATGCCCAATTGATTGAGGTGTCATCTTCCTGCAATGATGCCACGGTAGCCACACGCTTCGATG
ecDNA-middle	CCCGCGTTAACCATACACCGGATGGTCGACTGGCGGTCTTAATATGCCCAAGCATTCCAACATCTTGCCAAATCTACTCTTTAGTCTCTGGGGTAGCCACACGCTTCGATG
ecDNA-middle	CCCGCGTTAACCATACACCGGATGGTCGACTGGCGGTCTTAATATGCCCATTTTAACTGGTGAATCCTCGCTTACAAATTGCTCAGTCCTGGTAGCCACACGCTTCGATG
ecDNA-middle	CCCGCGTTAACCATACACCGGATGGTCGACTGGCGGTCTTAATATGCCCAAAGCATACGAAAGCATCAGCTATTGTCAGCACCTAAGTGGTAGCCACACGCTTCGATG
ecDNA-middle	CCCGCGTTAACCATACACCGGATGGTCGACTGGCGGTCTTAATATGCCCAGCCACAGCCTCTACCCCAATGGGCAGCCCTAAATAGGTAGCCACACGCTTCGATG
ecDNA-middle	CCCGCGTTAACCATACACCGGATGGTCGACTGGCGGTCTTAATATGCCCAGAAACTCAGTGGGGACATGATTCCAAATACATGGGCGGTAGCCACACGCTTCGATG
ecDNA-middle	CCCGCGTTAACCATACACCGGATGGTCGACTGGCGGTCTTAATATGCCCAGAGAAGGAGAGCTAGTGGATGGGAAACCAACAAAATGTGGTAGCCACACGCTTCGATG
ecDNA-middle	CCCGCGTTAACCATACACCGGATGGTCGACTGGCGGTCTTAATATGCCCAGCCGTGGCATGGCAGTGGTCACAGTTCTCTTGGATAGGTAGCCACACGCTTCGATG
ecDNA-middle	CCCGCGTTAACCATACACCGGATGGTCGACTGGCGGTCTTAATATGCCCATTTTCCGTTGGTTTCTCTCTGACTGCTGCGGCTAAGGTAGCCACACGCTTCGATG
ecDNA-middle	CCCGCGTTAACCATACACCGGATGGTCGACTGGCGGTCTTAATATGCCCACAGGGCACAACTGATTAGGAAAAGCTTCAGGGTTACGGTAGCCACACGCTTCGATG
ecDNA-middle	CCCGCGTTAACCATACACCGGATGGTCGACTGGCGGTCTTAATATGCCCAGAAGCGGGGAAGGGATGTCTTGGTTGTATTTTAGTATTGCGGTAGCCACACGCTTCGATG
ecDNA-middle	CCCGCGTTAACCATACACCGGATGGTCGACTGGCGGTCTTAATATGCCCAGTTCACCCTGGTGCTCCTTCTGGGGTGAGAGCAAAGGTAGCCACACGCTTCGATG
ecDNA-middle	CCCGCGTTAACCATACACCGGATGGTCGACTGGCGGTCTTAATATGCCCAACTGGAGGCCTCTTTAGGCTTCTGGGTCAAGTCAAGGTAGCCACACGCTTCGATG
ecDNA-middle	CCCGCGTTAACCATACACCGGATGGTCGACTGGCGGTCTTAATATGCCCAGGGGTGGGCCAGAAGAGTGACAGCCTATGTGTTTAGGTAGCCACACGCTTCGATG
ecDNA-middle	CCCGCGTTAACCATACACCGGATGGTCGACTGGCGGTCTTAATATGCCCAAGGCAAATTCTTTGAAAGCTATCAGCTCATTTTGAGCAGGGGTAGCCACACGCTTCGATG
ecDNA-middle	CCCGCGTTAACCATACACCGGATGGTCGACTGGCGGTCTTAATATGCCCAGCGGGTGTCCCTCCCACTGCCAAATTCCAACAAATGGTAGCCACACGCTTCGATG
ecDNA-middle	CCCGCGTTAACCATACACCGGATGGTCGACTGGCGGTCTTAATATGCCCAAGAGCAAAACAGTCATTTAGAGATTGGCCAGTCTTCATGTGGTAGCCACACGCTTCGATG
ecDNA-middle	CCCGCGTTAACCATACACCGGATGGTCGACTGGCGGTCTTAATATGCCCAAAAACCTCACAGGAATTAAATTTGCATAGGCCAGTCCCGGTAGCCACACGCTTCGATG
ecDNA-middle	CCCGCGTTAACCATACACCGGATGGTCGACTGGCGGTCTTAATATGCCCAATACTCTGGGGCCAGGCTCTTGGTTATGTTTTAGAATTGGTAGCCACACGCTTCGATG
ecDNA-middle	CCCGCGTTAACCATACACCGGATGGTCGACTGGCGGTCTTAATATGCCCAAAAAGCAAACAGAGTTAGGGGCCCTAAGTTTCTTCTCAGGTAGCCACACGCTTCGATG
ecDNA-middle	CCCGCGTTAACCATACACCGGATGGTCGACTGGCGGTCTTAATATGCCCAAAAACCTCCCGCCCAGCCTGGTTAATGGCACTTAAGGTAGCCACACGCTTCGATG
ecDNA-middle	CCCGCGTTAACCATACACCGGATGGTCGACTGGCGGTCTTAATATGCCCACACTCTCTGTGCCCTTTCCACTTGGTAAATGCCACGGTAGCCACACGCTTCGATG
ecDNA-middle	CCCGCGTTAACCATACACCGGATGGTCGACTGGCGGTCTTAATATGCCCATCTGTTATTTGCCCTTCCTCACCCTCCGCAGCAAAGGTAGCCACACGCTTCGATG
ecDNA-middle	CCCGCGTTAACCATACACCGGATGGTCGACTGGCGGTCTTAATATGCCCAAGGGGAATTTCCATCATTAGGCTTTGCTATAACAGGGGGGTAGCCACACGCTTCGATG
ecDNA-middle	CCCGCGTTAACCATACACCGGATGGTCGACTGGCGGTCTTAATATGCCCAGAACCAACACAAAGCATAGCGAAGAGGTTTGGCTGGGTAGCCACACGCTTCGATG
ecDNA-middle	CCCGCGTTAACCATACACCGGATGGTCGACTGGCGGTCTTAATATGCCCATATCCCTGTCTTCCAGGCTTCTGATATTCATGACAAGATGGGGTAGCCACACGCTTCGATG
ecDNA-middle	CCCGCGTTAACCATACACCGGATGGTCGACTGGCGGTCTTAATATGCCCAACTAAGCAGTGTCGTTAGAACCACCTATATTATTGCCGAGCGGTAGCCACACGCTTCGATG
ecDNA-middle	CCCGCGTTAACCATACACCGGATGGTCGACTGGCGGTCTTAATATGCCCAAAATAGATCATGCAGAAATCAGGTGGCAATGGGGTCTGGTAGCCACACGCTTCGATG
ecDNA-middle	CCCGCGTTAACCATACACCGGATGGTCGACTGGCGGTCTTAATATGCCCAGCTGGACTCTTCATTTGCCACTTGAGCCACGGTGTGGTAGCCACACGCTTCGATG
ecDNA-middle	CCCGCGTTAACCATACACCGGATGGTCGACTGGCGGTCTTAATATGCCCATGCATTTTGAGGAATCATGAAATGGCCAGTCCCAGGGTAGCCACACGCTTCGATG
ecDNA-middle	CCCGCGTTAACCATACACCGGATGGTCGACTGGCGGTCTTAATATGCCCATCTAGAGACAGTGCAAGAGTGCTCCCTTCTGCCCAGGTAGCCACACGCTTCGATG
ecDNA-middle	CCCGCGTTAACCATACACCGGATGGTCGACTGGCGGTCTTAATATGCCCAAAGAGAGTTTGAGATGAACCCTTCTGCTTCTGGAGCGGTAGCCACACGCTTCGATG
ecDNA-middle	CCCGCGTTAACCATACACCGGATGGTCGACTGGCGGTCTTAATATGCCCAGGAAGACTCCCCACAGAAAGCCTCATCTCCGTATTGGTAGCCACACGCTTCGATG
ecDNA-middle	CCCGCGTTAACCATACACCGGATGGTCGACTGGCGGTCTTAATATGCCCAACCCCGAAAAGTATAGGCAAGATTCTGCAATTCTGGGGGTAGCCACACGCTTCGATG
ecDNA-middle	CCCGCGTTAACCATACACCGGATGGTCGACTGGCGGTCTTAATATGCCCATCTTGGTTTCTCATGAATCTACTGTTCTTCACTACCTGCCCGGTAGCCACACGCTTCGATG
ecDNA-middle	CCCGCGTTAACCATACACCGGATGGTCGACTGGCGGTCTTAATATGCCCAAGAGAAAACAGACGAGACTTGTGCCACAGAGAGCAGGTAGCCACACGCTTCGATG
ecDNA-middle	CCCGCGTTAACCATACACCGGATGGTCGACTGGCGGTCTTAATATGCCCAAAAGCTTTAGAAAGCTGTGCACCAAAATGTTAACATGGGTGGTAGCCACACGCTTCGATG
ecDNA-middle	CCCGCGTTAACCATACACCGGATGGTCGACTGGCGGTCTTAATATGCCCAAAAATTCAGGCCCTTTCTACTGGACACTTCAAATTTCAGCGGTAGCCACACGCTTCGATG
ecDNA-middle	CCCGCGTTAACCATACACCGGATGGTCGACTGGCGGTCTTAATATGCCCAAATAGTCAGAGCATTGCACCAGAAAATGACAATGAAGTCCCGGTAGCCACACGCTTCGATG
ecDNA-middle	CCCGCGTTAACCATACACCGGATGGTCGACTGGCGGTCTTAATATGCCCAAGAAGCACATTCATAAATGTGTGGTTCTTCCCAAAGACAGAGGTAGCCACACGCTTCGATG
ecDNA-middle	CCCGCGTTAACCATACACCGGATGGTCGACTGGCGGTCTTAATATGCCCAGTCTGAATTACCTGTGCCTAGCTGATGATGGCTAAAATCGGGTAGCCACACGCTTCGATG
ecDNA-middle	CCCGCGTTAACCATACACCGGATGGTCGACTGGCGGTCTTAATATGCCCACTCCACGGTAGAAGGAGAGCGGGTGCCTTCACTTCGGTAGCCACACGCTTCGATG
ecDNA-middle	CCCGCGTTAACCATACACCGGATGGTCGACTGGCGGTCTTAATATGCCCAAGACTCCAGGAGGTCTTTTCATAACAGATAATGATGCTGGAGGTAGCCACACGCTTCGATG
ecDNA-middle	CCCGCGTTAACCATACACCGGATGGTCGACTGGCGGTCTTAATATGCCCAAAAACAAAAGCAACTGTATTCTGTGAACAGCCTCCTTGGGGTAGCCACACGCTTCGATG
ecDNA-middle	CCCGCGTTAACCATACACCGGATGGTCGACTGGCGGTCTTAATATGCCCAAGCTCTCTGGGCAGTATCTCCTTCCACACCTCAGCGGTAGCCACACGCTTCGATG
ecDNA-middle	CCCGCGTTAACCATACACCGGATGGTCGACTGGCGGTCTTAATATGCCCATCAGCATTTGGTACATAGAAAAGGTCAGACTTGCAATTGGAGGTAGCCACACGCTTCGATG
ecDNA-middle	CCCGCGTTAACCATACACCGGATGGTCGACTGGCGGTCTTAATATGCCCACAGCCTTTCATTACACAATAAAGGCCACCGGCGCCGGTAGCCACACGCTTCGATG
ecDNA-middle	CCCGCGTTAACCATACACCGGATGGTCGACTGGCGGTCTTAATATGCCCAAAAATGCAGTTCAGGCCTCCAAGACAACACCCAGCGGTAGCCACACGCTTCGATG
ecDNA-middle	CCCGCGTTAACCATACACCGGATGGTCGACTGGCGGTCTTAATATGCCCAGAGGTTCAAATGAGTGGCACATATTGAAGTGTGGAATGCGGTAGCCACACGCTTCGATG
ecDNA-middle	CCCGCGTTAACCATACACCGGATGGTCGACTGGCGGTCTTAATATGCCCACTTAGCCCCTCAGCCACAGTCACCTGGCTGAACTCGGTAGCCACACGCTTCGATG
ecDNA-middle	CCCGCGTTAACCATACACCGGATGGTCGACTGGCGGTCTTAATATGCCCAGGGGTGTTGGATTTCTGGAGCTACAAGAGATTTGCGGTAGCCACACGCTTCGATG
ecDNA-middle	CCCGCGTTAACCATACACCGGATGGTCGACTGGCGGTCTTAATATGCCCAAACAGTACTTTGTTACCAGAGCCAGAATCCCATTGAGAGGGTAGCCACACGCTTCGATG
ecDNA-middle	CCCGCGTTAACCATACACCGGATGGTCGACTGGCGGTCTTAATATGCCCAAGCCATTTCCGAATGACTTCAAGCTGCTCCTTTCTGGTAGCCACACGCTTCGATG
ecDNA-middle	CCCGCGTTAACCATACACCGGATGGTCGACTGGCGGTCTTAATATGCCCAGACAGGAAGTGACTGTCCCAGGTTGCCTCTTAAGAGGTAGCCACACGCTTCGATG
ecDNA-middle	CCCGCGTTAACCATACACCGGATGGTCGACTGGCGGTCTTAATATGCCCACTTACTGACCAGCCCCTGAGAGCAGGGCTACACTTGGTAGCCACACGCTTCGATG
ecDNA-middle	CCCGCGTTAACCATACACCGGATGGTCGACTGGCGGTCTTAATATGCCCAGTGGGCTGTGGAAAGACACAAGGGTGGATAAGTCTGGTAGCCACACGCTTCGATG
ecDNA-middle	CCCGCGTTAACCATACACCGGATGGTCGACTGGCGGTCTTAATATGCCCAGGTTTGTCCGTTTAGAAGTCTTCACAGCTCTGAGGCGGTAGCCACACGCTTCGATG
ecDNA-middle	CCCGCGTTAACCATACACCGGATGGTCGACTGGCGGTCTTAATATGCCCACCCCAAGGACCCTCCAACAGCAATTCTCCTGAGGAGGTAGCCACACGCTTCGATG
ecDNA-middle	CCCGCGTTAACCATACACCGGATGGTCGACTGGCGGTCTTAATATGCCCACAACACCCGACTCTTGTGCAAGGCTCGGGTTTCATGGTAGCCACACGCTTCGATG
ecDNA-middle	CCCGCGTTAACCATACACCGGATGGTCGACTGGCGGTCTTAATATGCCCATTTCTGAAACTATGTGATTTGCCATGAGGTTCACAGAGAGTGGTAGCCACACGCTTCGATG
ecDNA-middle	CCCGCGTTAACCATACACCGGATGGTCGACTGGCGGTCTTAATATGCCCAAAAACAGGATCCAGGAAGGCAAAGTGATGTGAAGAAGGGGTAGCCACACGCTTCGATG
ecDNA-middle	CCCGCGTTAACCATACACCGGATGGTCGACTGGCGGTCTTAATATGCCCAAAATAAATAAGCAATTGGTTTAGCCAGGGTAGAGGGTAGGGGGTAGCCACACGCTTCGATG
ecDNA-middle	CCCGCGTTAACCATACACCGGATGGTCGACTGGCGGTCTTAATATGCCCAATCAGACAGAGCAGAGCTGGCCTTGGGAGGAACAAGGTAGCCACACGCTTCGATG
ecDNA-middle	CCCGCGTTAACCATACACCGGATGGTCGACTGGCGGTCTTAATATGCCCATTGAAGCTTACATATGCCGCCAACCCATATCCCCAGGTAGCCACACGCTTCGATG
ecDNA-middle	CCCGCGTTAACCATACACCGGATGGTCGACTGGCGGTCTTAATATGCCCAAAGATTTACTCCAGTTTGTTTGCAGATCTCCTGTCTGGAGGGTAGCCACACGCTTCGATG
ecDNA-middle	CCCGCGTTAACCATACACCGGATGGTCGACTGGCGGTCTTAATATGCCCAACCCTGTGGTTCCATACAACAGCATGAGTATTGCAGGTAGCCACACGCTTCGATG
ecDNA-middle	CCCGCGTTAACCATACACCGGATGGTCGACTGGCGGTCTTAATATGCCCATGAGTAGCTTATTACCCAATCTGGAACTCTAGGAAAGAGGGGGTAGCCACACGCTTCGATG
ecDNA-middle	CCCGCGTTAACCATACACCGGATGGTCGACTGGCGGTCTTAATATGCCCAAAAGCTCGACCCCAGAAAGCCAGTTGGAGCCTCAGGGTAGCCACACGCTTCGATG
ecDNA-middle	CCCGCGTTAACCATACACCGGATGGTCGACTGGCGGTCTTAATATGCCCATCATACGTGTTTGCCTCCTAAGTCACCCACCCTCTGGTAGCCACACGCTTCGATG
ecDNA-middle	CCCGCGTTAACCATACACCGGATGGTCGACTGGCGGTCTTAATATGCCCAGTTTGCACTATAAGATGATTTGTCTCCTCTGCGCACTCAGGTAGCCACACGCTTCGATG
ecDNA-middle	CCCGCGTTAACCATACACCGGATGGTCGACTGGCGGTCTTAATATGCCCAATTCTTTCTTTTCCACCTTCGTAACTTAGATTTGACCGGGCGGTAGCCACACGCTTCGATG
ecDNA-middle	CCCGCGTTAACCATACACCGGATGGTCGACTGGCGGTCTTAATATGCCCACTCCACAGCAAACGTCTGTTCAACACATTCAGTCTGGTAGCCACACGCTTCGATG
ecDNA-middle	CCCGCGTTAACCATACACCGGATGGTCGACTGGCGGTCTTAATATGCCCATTCCCTAGCTTATCCCCATTATCCTAAAACATAACCTGGCTGGTAGCCACACGCTTCGATG
ecDNA-middle	CCCGCGTTAACCATACACCGGATGGTCGACTGGCGGTCTTAATATGCCCAAATGATGCAGTGTGACTGCATCTTCATGGCCACGCGGTAGCCACACGCTTCGATG
ecDNA-middle	CCCGCGTTAACCATACACCGGATGGTCGACTGGCGGTCTTAATATGCCCACATCATTAGCTACCCAGTCATCACTTTTCTCCAAATCACCAGGTAGCCACACGCTTCGATG
ecDNA-middle	CCCGCGTTAACCATACACCGGATGGTCGACTGGCGGTCTTAATATGCCCACCATAGCTGTTCTTACACCGCCCTGCTCACCCCTGGGTAGCCACACGCTTCGATG
ecDNA-middle	CCCGCGTTAACCATACACCGGATGGTCGACTGGCGGTCTTAATATGCCCAATTTGATCTCTCTGCTTGAAACATTTCAATTGCCCCACAGGTAGCCACACGCTTCGATG
ecDNA-middle	CCCGCGTTAACCATACACCGGATGGTCGACTGGCGGTCTTAATATGCCCACTGAATATTGGAGCATGTGAGGCTTGGAAGTGCAAGGTAGCCACACGCTTCGATG
ecDNA-middle	CCCGCGTTAACCATACACCGGATGGTCGACTGGCGGTCTTAATATGCCCAACTAGAAAGGCAGTTTGTCAACGAACCAGAGGAGGGGTAGCCACACGCTTCGATG
ecDNA-middle	CCCGCGTTAACCATACACCGGATGGTCGACTGGCGGTCTTAATATGCCCATTTGAATCCAATCTCTTCCTTATGGTTTCCCCAAATCTCCGGGTAGCCACACGCTTCGATG
ecDNA-middle	CCCGCGTTAACCATACACCGGATGGTCGACTGGCGGTCTTAATATGCCCATCCAAGATCAAAAGAATCCACTTAAGCCAAACATCTGGTGAGGTAGCCACACGCTTCGATG
ecDNA-middle	CCCGCGTTAACCATACACCGGATGGTCGACTGGCGGTCTTAATATGCCCATGCTGTCCTCTTCCACAGCCTGTGTTCCCAATATAGGTAGCCACACGCTTCGATG
ecDNA-middle	CCCGCGTTAACCATACACCGGATGGTCGACTGGCGGTCTTAATATGCCCAGCACCTATTTACCCAGGTCCCACCGCTTGTCTCCTGGTAGCCACACGCTTCGATG
ecDNA-middle	CCCGCGTTAACCATACACCGGATGGTCGACTGGCGGTCTTAATATGCCCATCCTAAGAGTATAGATGCAAAAGCACAAACCACCAGAGTTGGGTAGCCACACGCTTCGATG
ecDNA-middle	CCCGCGTTAACCATACACCGGATGGTCGACTGGCGGTCTTAATATGCCCAGGCAGAAAAGAAAGGCTGTGAAGTAGAGGCTCAAACGGTAGCCACACGCTTCGATG
ecDNA-middle	CCCGCGTTAACCATACACCGGATGGTCGACTGGCGGTCTTAATATGCCCATTCCAACTCCCTTCTTCCTTCTAAGAAGGGTGTTACATTGTGGTAGCCACACGCTTCGATG
ecDNA-middle	CCCGCGTTAACCATACACCGGATGGTCGACTGGCGGTCTTAATATGCCCATGAACTTGGAGAGATATGGTGTCTGGGGAAGATAATTGAGAGGTAGCCACACGCTTCGATG
ecDNA-middle	CCCGCGTTAACCATACACCGGATGGTCGACTGGCGGTCTTAATATGCCCAAGGGGAAGAGATGTTATGGAAAAGAGCATGGTCAACTGGTAGCCACACGCTTCGATG
ecDNA-middle	CCCGCGTTAACCATACACCGGATGGTCGACTGGCGGTCTTAATATGCCCAATTTAAAACTCACTAAGAATGGAGCTGATGTGGGAAGGGAGGGTAGCCACACGCTTCGATG
ecDNA-middle	CCCGCGTTAACCATACACCGGATGGTCGACTGGCGGTCTTAATATGCCCAAGGTGATGCAGACACAGGATTAGAAGTAGGGATGAGAGGTAGCCACACGCTTCGATG
ecDNA-middle	CCCGCGTTAACCATACACCGGATGGTCGACTGGCGGTCTTAATATGCCCACTTCCAGCACTATGGCTAGATCAGCCCTCAACAGGGGTAGCCACACGCTTCGATG
ecDNA-middle	CCCGCGTTAACCATACACCGGATGGTCGACTGGCGGTCTTAATATGCCCAGGCTAAGTTCAGGCCGGACCCTAGAAGAGTTTCAAGGTAGCCACACGCTTCGATG
ecDNA-middle	CCCGCGTTAACCATACACCGGATGGTCGACTGGCGGTCTTAATATGCCCAAATTGTTTAGTTTGAACAAAAGTGGCCTACCTGTCCATTGGGGTAGCCACACGCTTCGATG
ecDNA-middle	CCCGCGTTAACCATACACCGGATGGTCGACTGGCGGTCTTAATATGCCCAAGAATTCTCAGAAATGCAGCCAGTGTGGCTGCCTGGGTAGCCACACGCTTCGATG
ecDNA-middle	CCCGCGTTAACCATACACCGGATGGTCGACTGGCGGTCTTAATATGCCCATAAGCTAAGCACCTAAGATTCAGAAGGGATTTACTGTCCCAGGTAGCCACACGCTTCGATG
ecDNA-middle	CCCGCGTTAACCATACACCGGATGGTCGACTGGCGGTCTTAATATGCCCATCCTAGGCAGCTTTCCTAAGGATCAGATAACATCCCAGGTAGCCACACGCTTCGATG
ecDNA-middle	CCCGCGTTAACCATACACCGGATGGTCGACTGGCGGTCTTAATATGCCCAACACTGATATTCGGAAGAGTAAGTGTCTGTTTGGAAAGGGTGGTAGCCACACGCTTCGATG
ecDNA-middle	CCCGCGTTAACCATACACCGGATGGTCGACTGGCGGTCTTAATATGCCCAGAGTACACAGGCTGTATCCCATTATTCTCCTACCCTCAGGTAGCCACACGCTTCGATG
ecDNA-middle	CCCGCGTTAACCATACACCGGATGGTCGACTGGCGGTCTTAATATGCCCAAAAGCTCAACTTTGGTGACAGGACTTCCCTGCCTAGGTAGCCACACGCTTCGATG
ecDNA-middle	CCCGCGTTAACCATACACCGGATGGTCGACTGGCGGTCTTAATATGCCCATCACTCAGCTCTTTTGACACAAAGCATTGTCCTGATCAGGTAGCCACACGCTTCGATG
ecDNA-middle	CCCGCGTTAACCATACACCGGATGGTCGACTGGCGGTCTTAATATGCCCAATCCCACTACCTTCAAACATTGGGAGGAGAGGTGCGGTAGCCACACGCTTCGATG
ecDNA-middle	CCCGCGTTAACCATACACCGGATGGTCGACTGGCGGTCTTAATATGCCCATTCCTTTGCCATCTATTTCATTGGGCCAAACATATTCCTCTGGTAGCCACACGCTTCGATG
ecDNA-middle	CCCGCGTTAACCATACACCGGATGGTCGACTGGCGGTCTTAATATGCCCACAGACTTCTGATACCTAATGTGGCCATCAAAGTCCACTGGTAGCCACACGCTTCGATG
ecDNA-middle	CCCGCGTTAACCATACACCGGATGGTCGACTGGCGGTCTTAATATGCCCAAGTGATTTTCCCAGCTAGACTGAACTTCTGGAAAATATGGGGGTAGCCACACGCTTCGATG
ecDNA-middle	CCCGCGTTAACCATACACCGGATGGTCGACTGGCGGTCTTAATATGCCCATGGCATTCACAGAGCTTGTTGGAGCTTATAAGTAAACAAGTGGTAGCCACACGCTTCGATG
ecDNA-middle	CCCGCGTTAACCATACACCGGATGGTCGACTGGCGGTCTTAATATGCCCACCTCGCTTAAATGGCCATACTTTATTCCTCCCAAGGAGGTAGCCACACGCTTCGATG
ecDNA-middle	CCCGCGTTAACCATACACCGGATGGTCGACTGGCGGTCTTAATATGCCCATTTTGAAAGAGTGTTCAGGGGAAGGGATGGGAAGAGGTAGCCACACGCTTCGATG
ecDNA-middle	CCCGCGTTAACCATACACCGGATGGTCGACTGGCGGTCTTAATATGCCCAAAATCTTCTGCCTGACTTCCTCGACCTCAGCTTGAGGTAGCCACACGCTTCGATG
ecDNA-middle	CCCGCGTTAACCATACACCGGATGGTCGACTGGCGGTCTTAATATGCCCATTATGAGGCCAGTCTCAAAATAGGTCCTGTTTCTTGGAAAGGGTAGCCACACGCTTCGATG
ecDNA-middle	CCCGCGTTAACCATACACCGGATGGTCGACTGGCGGTCTTAATATGCCCAAGAGAAGCATCAGCCGAGGCTTAGGGAAAGGGAAAGGTAGCCACACGCTTCGATG
ecDNA-middle	CCCGCGTTAACCATACACCGGATGGTCGACTGGCGGTCTTAATATGCCCAACTTTTGCTTATGTCACCTCGCACCACCTACAGTAGGTAGCCACACGCTTCGATG
ecDNA-middle	CCCGCGTTAACCATACACCGGATGGTCGACTGGCGGTCTTAATATGCCCAACTACCCTACAAAATTCCCTTCCCTGCAAAAGTTGATTCCGGTAGCCACACGCTTCGATG
ecDNA-middle	CCCGCGTTAACCATACACCGGATGGTCGACTGGCGGTCTTAATATGCCCAAAAACACTGTGAATTCCAAACCAGCCTAGGTGAACCGGTAGCCACACGCTTCGATG
ecDNA-middle	CCCGCGTTAACCATACACCGGATGGTCGACTGGCGGTCTTAATATGCCCAGAGAGCCTTGGCTCTCCATGGATGGAAAGCAGGACGGTAGCCACACGCTTCGATG
ecDNA-middle	CCCGCGTTAACCATACACCGGATGGTCGACTGGCGGTCTTAATATGCCCAGGTCTTACTTACAGGTATGCAGGTCCTTGTCTGGTTGGGTAGCCACACGCTTCGATG
ecDNA-middle	CCCGCGTTAACCATACACCGGATGGTCGACTGGCGGTCTTAATATGCCCAAGAAGCACAGGAGGAGCAATGACGGGAACAGGATCGGTAGCCACACGCTTCGATG
ecDNA-middle	CCCGCGTTAACCATACACCGGATGGTCGACTGGCGGTCTTAATATGCCCAGGTTCCTTCATCCTCTTTTCACAAAGGTTGATGCCTTCGGTAGCCACACGCTTCGATG
ecDNA-middle	CCCGCGTTAACCATACACCGGATGGTCGACTGGCGGTCTTAATATGCCCACAAAGGGGACAGCATGAACCAGAGCCATGAGGGTGGGTAGCCACACGCTTCGATG
ecDNA-middle	CCCGCGTTAACCATACACCGGATGGTCGACTGGCGGTCTTAATATGCCCAGCAGGGACAGCCACCCTGACATCCATTTGTAACGGGGTAGCCACACGCTTCGATG
ecDNA-middle	CCCGCGTTAACCATACACCGGATGGTCGACTGGCGGTCTTAATATGCCCAAGTCACTGTTCATACAACGCACACTCTCTTTCCTCTGGGTAGCCACACGCTTCGATG
ecDNA-middle	CCCGCGTTAACCATACACCGGATGGTCGACTGGCGGTCTTAATATGCCCAGCCAGTGTGCTCGCAGCAGCCTCCTTATCTCCTATGGTAGCCACACGCTTCGATG
ecDNA-middle	CCCGCGTTAACCATACACCGGATGGTCGACTGGCGGTCTTAATATGCCCACTCTGTCTTCACTCCAGGCCGCAGGGGAGAAAACGGGTAGCCACACGCTTCGATG
ecDNA-middle	CCCGCGTTAACCATACACCGGATGGTCGACTGGCGGTCTTAATATGCCCAGATGCTGTTGTTTGCTTCTCTTTGCAAAGCCGGCCGGTAGCCACACGCTTCGATG
ecDNA-middle	CCCGCGTTAACCATACACCGGATGGTCGACTGGCGGTCTTAATATGCCCATTTGGGGACAGATTCATCGGCAAGCTGGCAGATGCGGTAGCCACACGCTTCGATG
ecDNA-middle	CCCGCGTTAACCATACACCGGATGGTCGACTGGCGGTCTTAATATGCCCACAGCTCATTCAGGTCCATCCACAAAATGCTTTCAGGGGTAGCCACACGCTTCGATG
ecDNA-middle	CCCGCGTTAACCATACACCGGATGGTCGACTGGCGGTCTTAATATGCCCACAGAATCCCCTGAAAGACATGGTATTCCCTTTTAAGGCAGGTAGCCACACGCTTCGATG
ecDNA-middle	CCCGCGTTAACCATACACCGGATGGTCGACTGGCGGTCTTAATATGCCCAGGGGAAATAACCAACTCTGCTTTCTCTCCCTTCAAGTGGTAGCCACACGCTTCGATG
ecDNA-middle	CCCGCGTTAACCATACACCGGATGGTCGACTGGCGGTCTTAATATGCCCACCATTCTGAACCTAAGCATCTCCAAAGTGTTCAAGGTGGGGTAGCCACACGCTTCGATG
ecDNA-middle	CCCGCGTTAACCATACACCGGATGGTCGACTGGCGGTCTTAATATGCCCAAAAATAGCTGTCAGGGGACAAAACAGCACATAATGGTTACAGGTAGCCACACGCTTCGATG
ecDNA-middle	CCCGCGTTAACCATACACCGGATGGTCGACTGGCGGTCTTAATATGCCCAAGCAGAAGCAGGAGCCACGGTAGTAGCAGCAATCTGGTAGCCACACGCTTCGATG
ecDNA-middle	CCCGCGTTAACCATACACCGGATGGTCGACTGGCGGTCTTAATATGCCCATTTTGGTGGTGACAGCAGAGTGGCAAAAGGTGGCCGGTAGCCACACGCTTCGATG
ecDNA-middle	CCCGCGTTAACCATACACCGGATGGTCGACTGGCGGTCTTAATATGCCCATCCACCTTTGACAGTAACTGTAGTGTATGAAAGGGAGAACAGGTAGCCACACGCTTCGATG
ecDNA-middle	CCCGCGTTAACCATACACCGGATGGTCGACTGGCGGTCTTAATATGCCCAATTCTAGGCATGTGATGCTGTATAATCCAGGATACATCCCAGGTAGCCACACGCTTCGATG
ecDNA-middle	CCCGCGTTAACCATACACCGGATGGTCGACTGGCGGTCTTAATATGCCCAATCATGGTGAAACATGAGCTCAGAGCTACAAATGTGGCGGTAGCCACACGCTTCGATG
ecDNA-middle	CCCGCGTTAACCATACACCGGATGGTCGACTGGCGGTCTTAATATGCCCAGGACAGCCAAGTACCACTTGCCTGTGGCTCACTCAGGTAGCCACACGCTTCGATG
ecDNA-middle	CCCGCGTTAACCATACACCGGATGGTCGACTGGCGGTCTTAATATGCCCAACTTGTCTATTAACTTACTTGCCACTCAGTGTGCTTGCCGGTAGCCACACGCTTCGATG
ecDNA-middle	CCCGCGTTAACCATACACCGGATGGTCGACTGGCGGTCTTAATATGCCCATGTTCTTCCCTCAAAGTCAGCCAGTGGGCCTACTAGGTAGCCACACGCTTCGATG
ecDNA-middle	CCCGCGTTAACCATACACCGGATGGTCGACTGGCGGTCTTAATATGCCCAAAAATGGGGCTCCAGCCTCGATACCCACATTCCTAGGTAGCCACACGCTTCGATG
ecDNA-middle	CCCGCGTTAACCATACACCGGATGGTCGACTGGCGGTCTTAATATGCCCACTGCTCTTTCCACTCAAGTTGGCTTTGTGGGTTGCGGTAGCCACACGCTTCGATG
ecDNA-middle	CCCGCGTTAACCATACACCGGATGGTCGACTGGCGGTCTTAATATGCCCAATATAAACCATGAGGAATTCCAAGGACTTGCTCAGAAGCCGGTAGCCACACGCTTCGATG
ecDNA-middle	CCCGCGTTAACCATACACCGGATGGTCGACTGGCGGTCTTAATATGCCCACCTGGGAGAAAGAATCTCATTCAACACAGCTTACAAGAGTGGTAGCCACACGCTTCGATG
ecDNA-middle	CCCGCGTTAACCATACACCGGATGGTCGACTGGCGGTCTTAATATGCCCAAATGTACAGATCTGTTTAAAGGGCTTTATTGATGGTGGCCGGGTAGCCACACGCTTCGATG
ecDNA-middle	CCCGCGTTAACCATACACCGGATGGTCGACTGGCGGTCTTAATATGCCCATGGATACTAACATATCAGCATCATCCTGACCAGCACACAGGTAGCCACACGCTTCGATG
ecDNA-middle	CCCGCGTTAACCATACACCGGATGGTCGACTGGCGGTCTTAATATGCCCAAGAAATTCACCTCTAACAGGGTTTACATTTCCTTCACCCAGGGTAGCCACACGCTTCGATG
ecDNA-middle	CCCGCGTTAACCATACACCGGATGGTCGACTGGCGGTCTTAATATGCCCAATTGCTCTACTATAGCAATAGTAGCAGTTGGGAGGAAAGGAGGTAGCCACACGCTTCGATG
ecDNA-middle	CCCGCGTTAACCATACACCGGATGGTCGACTGGCGGTCTTAATATGCCCATGGGCCCCATGATAGAGCCTCTCTCTAGTCCAGGTGGTAGCCACACGCTTCGATG
ecDNA-middle	CCCGCGTTAACCATACACCGGATGGTCGACTGGCGGTCTTAATATGCCCAAAACTCACACAACAATAAACATGTCTACCACAGTCTGAGCCGGTAGCCACACGCTTCGATG
ecDNA-middle	CCCGCGTTAACCATACACCGGATGGTCGACTGGCGGTCTTAATATGCCCATGGAAGAGTAAACATCATGCAGAGAGAAATCTGACTGGTGCGGTAGCCACACGCTTCGATG
ecDNA-middle	CCCGCGTTAACCATACACCGGATGGTCGACTGGCGGTCTTAATATGCCCAATAGCACCAATCACACTGCATTAGAGCATTGTCTTTACTGTGGTAGCCACACGCTTCGATG
ecDNA-middle	CCCGCGTTAACCATACACCGGATGGTCGACTGGCGGTCTTAATATGCCCAGAGTACCTTGGTAGACAGATTCAGATACAGATACATGGGCAGGTAGCCACACGCTTCGATG
ecDNA-middle	CCCGCGTTAACCATACACCGGATGGTCGACTGGCGGTCTTAATATGCCCAGGCCTAGGCTGGAAATACAGATATGGGATCACCTAACGGTAGCCACACGCTTCGATG
ecDNA-middle	CCCGCGTTAACCATACACCGGATGGTCGACTGGCGGTCTTAATATGCCCAAGGAAGAGTTTACAAAGACTTCTCAGAGCACAAACCTCCGGTAGCCACACGCTTCGATG
ecDNA-middle	CCCGCGTTAACCATACACCGGATGGTCGACTGGCGGTCTTAATATGCCCAGTTATCTTTGTACAACCACACACTCCCAAGGGCCCGGTAGCCACACGCTTCGATG
ecDNA-middle	CCCGCGTTAACCATACACCGGATGGTCGACTGGCGGTCTTAATATGCCCAGGCACTGTGGTTTTCCTTTCTGACCCTTCTCATTGGGTAGCCACACGCTTCGATG
ecDNA-middle	CCCGCGTTAACCATACACCGGATGGTCGACTGGCGGTCTTAATATGCCCACAGAAGGACTAGGGTTGGCAGTGGGTGAGGGCTTTGGTAGCCACACGCTTCGATG
ecDNA-middle	CCCGCGTTAACCATACACCGGATGGTCGACTGGCGGTCTTAATATGCCCATTTTAGCCTCCCACTTCCTGGTGACCTCAGCATTTGGTAGCCACACGCTTCGATG
ecDNA-middle	CCCGCGTTAACCATACACCGGATGGTCGACTGGCGGTCTTAATATGCCCAAAAACCTCTCATGTCATGCCTGATACAAAATACGTGCCAGGTAGCCACACGCTTCGATG
ecDNA-middle	CCCGCGTTAACCATACACCGGATGGTCGACTGGCGGTCTTAATATGCCCAAGAGGATAAAACTGAGCCCTATGTCTTTCACATGGACATCAGGTAGCCACACGCTTCGATG
ecDNA-middle	CCCGCGTTAACCATACACCGGATGGTCGACTGGCGGTCTTAATATGCCCATTTTCCTTGCCTGGTTCTCCTACCAAATTGGAGGAGGTAGCCACACGCTTCGATG
ecDNA-middle	CCCGCGTTAACCATACACCGGATGGTCGACTGGCGGTCTTAATATGCCCAGTGCATAGTGGGCCTGAGTTAACTCCTGCAGACACGGTAGCCACACGCTTCGATG
ecDNA-middle	CCCGCGTTAACCATACACCGGATGGTCGACTGGCGGTCTTAATATGCCCAAAAAGGGGAGGGGTATAGAAATAGAGACTCAGGGATCTGAGGTAGCCACACGCTTCGATG
ecDNA-middle	CCCGCGTTAACCATACACCGGATGGTCGACTGGCGGTCTTAATATGCCCAATGAGACCAAGCCTTTTGTGAACCACTTAGAAATGGGCGGTAGCCACACGCTTCGATG
ecDNA-middle	CCCGCGTTAACCATACACCGGATGGTCGACTGGCGGTCTTAATATGCCCACTGTCAAAAGTGAACAATTCATAATGTGCCCCTGAATGGAAGGTAGCCACACGCTTCGATG
ecDNA-middle	CCCGCGTTAACCATACACCGGATGGTCGACTGGCGGTCTTAATATGCCCAAGAGAGAGAAGAAGCTATCAACTACCAAGCTACAAACACCAGGTAGCCACACGCTTCGATG
ecDNA-middle	CCCGCGTTAACCATACACCGGATGGTCGACTGGCGGTCTTAATATGCCCAACTATTTAGGCGGCTCAAGAATAGACAAATAGCTAGAGGCTGGTAGCCACACGCTTCGATG
ecDNA-middle	CCCGCGTTAACCATACACCGGATGGTCGACTGGCGGTCTTAATATGCCCATCTCTTTAACATTTAAAGTCCCTGTGGACCATTCACTTGCCGGTAGCCACACGCTTCGATG
ecDNA-middle	CCCGCGTTAACCATACACCGGATGGTCGACTGGCGGTCTTAATATGCCCAATCTCACCAATACTACACACAACGGAAATGGGTTCCCGGTAGCCACACGCTTCGATG
ecDNA-middle	CCCGCGTTAACCATACACCGGATGGTCGACTGGCGGTCTTAATATGCCCAAAGTGCCATAAATCCTGGAGGTTGTTATAGGAAGGTTGTGGGTAGCCACACGCTTCGATG
ecDNA-middle	CCCGCGTTAACCATACACCGGATGGTCGACTGGCGGTCTTAATATGCCCATAGAAGGGATTAGAACTGTGGCCTATAAAACGGAGAGAAGCGGTAGCCACACGCTTCGATG
ecDNA-middle	CCCGCGTTAACCATACACCGGATGGTCGACTGGCGGTCTTAATATGCCCAATCATGGACCTGAAAGTGGAAGTCCAGATAAATAAACAGGCGGTAGCCACACGCTTCGATG
ecDNA-middle	CCCGCGTTAACCATACACCGGATGGTCGACTGGCGGTCTTAATATGCCCATTGTAACCTCATCTGCAAATGGGTCTATTATGCGTGAAGCGGTAGCCACACGCTTCGATG
ecDNA-middle	CCCGCGTTAACCATACACCGGATGGTCGACTGGCGGTCTTAATATGCCCAATTACGTTTGAGGGCAATAGTTACTTCTTTGTGGATCTGCTGGTAGCCACACGCTTCGATG
ecDNA-middle	CCCGCGTTAACCATACACCGGATGGTCGACTGGCGGTCTTAATATGCCCAACGTCACTTTGCTTGAGAAAGATAATAGCTCCTCATTTGCTGGTAGCCACACGCTTCGATG
ecDNA-middle	CCCGCGTTAACCATACACCGGATGGTCGACTGGCGGTCTTAATATGCCCATAAAAGATTCCCTGCATAAGGAAAAGTCTTTGCCACAGTGAGGTAGCCACACGCTTCGATG
ecDNA-middle	CCCGCGTTAACCATACACCGGATGGTCGACTGGCGGTCTTAATATGCCCATAAGTAGGGTAAAGTAGTGACAAGCTGGGGACATTTAGACAGGTAGCCACACGCTTCGATG
ecDNA-middle	CCCGCGTTAACCATACACCGGATGGTCGACTGGCGGTCTTAATATGCCCAATATGCCTCTTATTTCATTTTGAACTCCTTGGGCTTGGTGTGGTAGCCACACGCTTCGATG
ecDNA-middle	CCCGCGTTAACCATACACCGGATGGTCGACTGGCGGTCTTAATATGCCCATGTGGACAGTGGTAGCAAATGGGTTTCATAGAATCTGAGGTAGCCACACGCTTCGATG
ecDNA-middle	CCCGCGTTAACCATACACCGGATGGTCGACTGGCGGTCTTAATATGCCCAAACTTCACAGTGGACATTGGTTGGCTGCCTCCTTGGGTAGCCACACGCTTCGATG
ecDNA-middle	CCCGCGTTAACCATACACCGGATGGTCGACTGGCGGTCTTAATATGCCCATTTTCACATCTGCTGGATGAGACCAAGGAGATGTTACTCGGTAGCCACACGCTTCGATG
ecDNA-middle	CCCGCGTTAACCATACACCGGATGGTCGACTGGCGGTCTTAATATGCCCAAAATAAAATCATACATGGAGCAACAGATGGGAGAGTGGTCCGGTAGCCACACGCTTCGATG
ecDNA-middle	CCCGCGTTAACCATACACCGGATGGTCGACTGGCGGTCTTAATATGCCCAATTTCCATGCTCACTAGCTTGTCCTTGTGCATCCTGGTAGCCACACGCTTCGATG
ecDNA-middle	CCCGCGTTAACCATACACCGGATGGTCGACTGGCGGTCTTAATATGCCCAAGGGTTCACTGGAGAAGCTAATCAATCTCTCATCATGTTGCGGTAGCCACACGCTTCGATG
ecDNA-middle	CCCGCGTTAACCATACACCGGATGGTCGACTGGCGGTCTTAATATGCCCAATTGCAGCTCAAGTTAAGTATCTTTCTCCCTAATTGCAGCTGGTAGCCACACGCTTCGATG
ecDNA-middle	CCCGCGTTAACCATACACCGGATGGTCGACTGGCGGTCTTAATATGCCCAGGGGTAGGAGAAGATTGAGCAACAGCTGTCATCTGGGTAGCCACACGCTTCGATG
ecDNA-middle	CCCGCGTTAACCATACACCGGATGGTCGACTGGCGGTCTTAATATGCCCAATGGGAACCGAGGCTTCCAGCCACAATCACTTCATGGTAGCCACACGCTTCGATG
ecDNA-middle	CCCGCGTTAACCATACACCGGATGGTCGACTGGCGGTCTTAATATGCCCACCCCAACTCCCAGCTAGCCCATACCATGTAATCATGGTAGCCACACGCTTCGATG
ecDNA-middle	CCCGCGTTAACCATACACCGGATGGTCGACTGGCGGTCTTAATATGCCCAAAAACACGCAAACCCCAAATCTTTTCTAAGTCAGTACAGCGGTAGCCACACGCTTCGATG
ecDNA-middle	CCCGCGTTAACCATACACCGGATGGTCGACTGGCGGTCTTAATATGCCCAAAGCTACAGATTTCACAGGAAATGAAGATGACACACACAGTGGTAGCCACACGCTTCGATG
ecDNA-middle	CCCGCGTTAACCATACACCGGATGGTCGACTGGCGGTCTTAATATGCCCACACCATACCAGGGCCAGTTTAAGAATGCAATAAATGGTAGCGGTAGCCACACGCTTCGATG
ecDNA-middle	CCCGCGTTAACCATACACCGGATGGTCGACTGGCGGTCTTAATATGCCCATGAATCAGACTCAAGACTTTGTACCAACACTGTTGCCTGGTAGCCACACGCTTCGATG
ecDNA-middle	CCCGCGTTAACCATACACCGGATGGTCGACTGGCGGTCTTAATATGCCCATTAGACAAGAACCATCCAGATTAGACAGCATTTGGTTAGCCGGTAGCCACACGCTTCGATG
ecDNA-middle	CCCGCGTTAACCATACACCGGATGGTCGACTGGCGGTCTTAATATGCCCATGAGTTTTCAAGAACTTTGAAGCTAAGAAACCCACAGCAGAGGTAGCCACACGCTTCGATG
ecDNA-middle	CCCGCGTTAACCATACACCGGATGGTCGACTGGCGGTCTTAATATGCCCAAGAGCTGGTGTTGGCATGGATGATGCTGTGCATTAGGTAGCCACACGCTTCGATG
ecDNA-middle	CCCGCGTTAACCATACACCGGATGGTCGACTGGCGGTCTTAATATGCCCAGGTTTTGAATTTCACTTTCCACAAAAGCAGAGGCCCGGTAGCCACACGCTTCGATG
ecDNA-middle	CCCGCGTTAACCATACACCGGATGGTCGACTGGCGGTCTTAATATGCCCATTGTTGAAAAGCATTGAGTCACATAGTGTTGGTAGTCAGGCGGTAGCCACACGCTTCGATG
ecDNA-middle	CCCGCGTTAACCATACACCGGATGGTCGACTGGCGGTCTTAATATGCCCAAGGGGTCTCAAGAAAGGGAGAATGTGAAGGATCCAGGTAGCCACACGCTTCGATG
ecDNA-middle	CCCGCGTTAACCATACACCGGATGGTCGACTGGCGGTCTTAATATGCCCACCAGGGCCACAAGGCAGAAACTAGGACCCAAGGAAGGTAGCCACACGCTTCGATG
ecDNA-middle	CCCGCGTTAACCATACACCGGATGGTCGACTGGCGGTCTTAATATGCCCACCTGTCTTGAATGAAGGAAGAAGAGGCGGAAAGGGGGTAGCCACACGCTTCGATG
ecDNA-middle	CCCGCGTTAACCATACACCGGATGGTCGACTGGCGGTCTTAATATGCCCATACCCTGAGCTATTGCCCAGAAGCACAGGGCAAACGGTAGCCACACGCTTCGATG
ecDNA-middle	CCCGCGTTAACCATACACCGGATGGTCGACTGGCGGTCTTAATATGCCCATTATAAACCTCTAACAATCTCAGCTTGTGCAATGTGCCTGAGGTAGCCACACGCTTCGATG
ecDNA-middle	CCCGCGTTAACCATACACCGGATGGTCGACTGGCGGTCTTAATATGCCCATTTCTAATCAAAATGGAGATCCTAGACTTTGGTGGCCCAACGGTAGCCACACGCTTCGATG
ecDNA-middle	CCCGCGTTAACCATACACCGGATGGTCGACTGGCGGTCTTAATATGCCCATCTCTCAGATGTACATGATACCATGTCCCAATTTGTACGCAGGTAGCCACACGCTTCGATG
ecDNA-middle	CCCGCGTTAACCATACACCGGATGGTCGACTGGCGGTCTTAATATGCCCATTAAGTCTGGGTTCAAACCCCAGTCTGTGTAACAATACAGGGTAGCCACACGCTTCGATG
ecDNA-middle	CCCGCGTTAACCATACACCGGATGGTCGACTGGCGGTCTTAATATGCCCAATCTATGTGTCAGTTCGTATAGCTCCCTACAAAGGATGGGGGTAGCCACACGCTTCGATG
ecDNA-middle	CCCGCGTTAACCATACACCGGATGGTCGACTGGCGGTCTTAATATGCCCATTTTGTCCCAGGCAGTTGTCTTCCAGCTAAGTGTGGGTAGCCACACGCTTCGATG
ecDNA-middle	CCCGCGTTAACCATACACCGGATGGTCGACTGGCGGTCTTAATATGCCCACCCATCCCCAGGCCCGCTTCCTTTCAACAACTTCATAGGTAGCCACACGCTTCGATG
ecDNA-middle	CCCGCGTTAACCATACACCGGATGGTCGACTGGCGGTCTTAATATGCCCAACAACAAAGAGTTTGATGAAGAGGGACTGTAAGAAGGGTGGGTAGCCACACGCTTCGATG
ecDNA-middle	CCCGCGTTAACCATACACCGGATGGTCGACTGGCGGTCTTAATATGCCCACTGAGAAGGCCTCTGTGAAATTAACATACTTCCCTAGCTGGGTAGCCACACGCTTCGATG
ecDNA-middle	CCCGCGTTAACCATACACCGGATGGTCGACTGGCGGTCTTAATATGCCCAGAATGTCAACCCAGGAACCTGGTTTAAGATTTGCTTGATGGGTAGCCACACGCTTCGATG
ecDNA-middle	CCCGCGTTAACCATACACCGGATGGTCGACTGGCGGTCTTAATATGCCCAAATAATCTGAGAATCTGGATTCTAGCTTGGTGAGTTGCCACGGTAGCCACACGCTTCGATG
ecDNA-middle	CCCGCGTTAACCATACACCGGATGGTCGACTGGCGGTCTTAATATGCCCATAAGGAGGAGACAGTTTCAATTGTGTGGTAAAAGCAATGGAGGTAGCCACACGCTTCGATG
ecDNA-middle	CCCGCGTTAACCATACACCGGATGGTCGACTGGCGGTCTTAATATGCCCAGAGCTCTTCTATCAGTCCCTGGGTCGACAATTCACGGTAGCCACACGCTTCGATG
ecDNA-middle	CCCGCGTTAACCATACACCGGATGGTCGACTGGCGGTCTTAATATGCCCAGTCTGGTGGCCCCTGCCTGAAGCTCTTTCAAACATGGTAGCCACACGCTTCGATG
ecDNA-middle	CCCGCGTTAACCATACACCGGATGGTCGACTGGCGGTCTTAATATGCCCAAAAACGGTCACTGGGGAAGGGAAGCATCAGCTCTTGGTAGCCACACGCTTCGATG
ecDNA-middle	CCCGCGTTAACCATACACCGGATGGTCGACTGGCGGTCTTAATATGCCCATACTCAAATTCCAGCTGAGACTGTAGGCTGAGACAAATACTGGTAGCCACACGCTTCGATG
ecDNA-middle	CCCGCGTTAACCATACACCGGATGGTCGACTGGCGGTCTTAATATGCCCACTGTCTTGGAGACCTGGGCTTGTCCCTCGTCTCATGGTAGCCACACGCTTCGATG
ecDNA-middle	CCCGCGTTAACCATACACCGGATGGTCGACTGGCGGTCTTAATATGCCCAGTCCAGAGGAAATAGACCACCCTGATGATAATGGCTACCGGTAGCCACACGCTTCGATG
ecDNA-middle	CCCGCGTTAACCATACACCGGATGGTCGACTGGCGGTCTTAATATGCCCAATGGATAAATTGTTTGGCTGTCCTTCTCACCAACAATGAGGGGTAGCCACACGCTTCGATG
ecDNA-middle	CCCGCGTTAACCATACACCGGATGGTCGACTGGCGGTCTTAATATGCCCACCCCAGCTAATGTTTGCTCCTGCCAGGAATGCTCAGGTAGCCACACGCTTCGATG
ecDNA-middle	CCCGCGTTAACCATACACCGGATGGTCGACTGGCGGTCTTAATATGCCCAAAAAGCAAGTCAGTGCAGTCATTTCACCAATTGGACAGGTAGCCACACGCTTCGATG
ecDNA-middle	CCCGCGTTAACCATACACCGGATGGTCGACTGGCGGTCTTAATATGCCCATTTACAACTAGGGACCTAACAGACAAAGTCTCAGTTGCTCCGGTAGCCACACGCTTCGATG
ecDNA-middle	CCCGCGTTAACCATACACCGGATGGTCGACTGGCGGTCTTAATATGCCCAAGGAGGTGATAAGGCTGGTACACAGACAGGAGAGAGGTAGCCACACGCTTCGATG
ecDNA-middle	CCCGCGTTAACCATACACCGGATGGTCGACTGGCGGTCTTAATATGCCCAGGCCTTGGCTTTTACAGAGAGAAACTCCCTGACCTGGTAGCCACACGCTTCGATG
ecDNA-middle	CCCGCGTTAACCATACACCGGATGGTCGACTGGCGGTCTTAATATGCCCAATTGTACCCAGTTATATGGGATGTGAACATCACCATGTCCGGTAGCCACACGCTTCGATG
ecDNA-middle	CCCGCGTTAACCATACACCGGATGGTCGACTGGCGGTCTTAATATGCCCAATGCAAAGTGAATGTAGTACATTACCTGCAACTTCCTCCTGGTAGCCACACGCTTCGATG
ecDNA-middle	CCCGCGTTAACCATACACCGGATGGTCGACTGGCGGTCTTAATATGCCCATATGTTAGACTCATTGGACTCACTGAGAAATCCAGTGAGGGGGTAGCCACACGCTTCGATG
ecDNA-middle	CCCGCGTTAACCATACACCGGATGGTCGACTGGCGGTCTTAATATGCCCAGCACCCTGCCTTCTACGTTATATTCCGTTAGGTCCGGTAGCCACACGCTTCGATG
ecDNA-middle	CCCGCGTTAACCATACACCGGATGGTCGACTGGCGGTCTTAATATGCCCATAATTGAGCCATGAGTGACTAACCACACTAACACTCAAAGCGGTAGCCACACGCTTCGATG
ecDNA-middle	CCCGCGTTAACCATACACCGGATGGTCGACTGGCGGTCTTAATATGCCCAATTCCTCAGAACACTTCTGTAAGATCAGAAGCCTGCATGGGTAGCCACACGCTTCGATG
ecDNA-middle	CCCGCGTTAACCATACACCGGATGGTCGACTGGCGGTCTTAATATGCCCAGGCATGAAGCACTTGGCCTTGGGCATACTAGCTAGGGTAGCCACACGCTTCGATG
ecDNA-middle	CCCGCGTTAACCATACACCGGATGGTCGACTGGCGGTCTTAATATGCCCATCTTGACTAGTCATCCAAAGTCAGTCAATGTTATCCCTGCGGGTAGCCACACGCTTCGATG
ecDNA-middle	CCCGCGTTAACCATACACCGGATGGTCGACTGGCGGTCTTAATATGCCCATAGTACCCAATTCCCTTTTGTCTGCAAGAAATAAGGGTCAAGGTAGCCACACGCTTCGATG
ecDNA-middle	CCCGCGTTAACCATACACCGGATGGTCGACTGGCGGTCTTAATATGCCCACACATATTGACACAGAACAATTGCTGGGCATTGGAGAGGTAGCCACACGCTTCGATG
ecDNA-middle	CCCGCGTTAACCATACACCGGATGGTCGACTGGCGGTCTTAATATGCCCACCTAACTGACCTACAAGGTGGCTTTACTCAGCACAGGTAGCCACACGCTTCGATG
ecDNA-middle	CCCGCGTTAACCATACACCGGATGGTCGACTGGCGGTCTTAATATGCCCAATTCCAATTTCTTATCACCAAAACACCAAACTGGGGAAGCGGTAGCCACACGCTTCGATG
ecDNA-middle	CCCGCGTTAACCATACACCGGATGGTCGACTGGCGGTCTTAATATGCCCATGAAAGGACAAAACCTCAAATATTCTAGTGCCTTCTCCACCGGTAGCCACACGCTTCGATG
ecDNA-middle	CCCGCGTTAACCATACACCGGATGGTCGACTGGCGGTCTTAATATGCCCAAAAGTGTTTCTGAGGAATGTGAATATCAACCATTCCCTGGGGGTAGCCACACGCTTCGATG
ecDNA-middle	CCCGCGTTAACCATACACCGGATGGTCGACTGGCGGTCTTAATATGCCCAGGCTTTCTGAGGAAATCAGTCAGGTACTCTAACGCTGGTAGCCACACGCTTCGATG
ecDNA-middle	CCCGCGTTAACCATACACCGGATGGTCGACTGGCGGTCTTAATATGCCCAAAGCTTAAAGCCTTTCTCTCAAAGACAGGCATACTTTCTGTGGTAGCCACACGCTTCGATG
ecDNA-middle	CCCGCGTTAACCATACACCGGATGGTCGACTGGCGGTCTTAATATGCCCATCCTGTTATATAATAGTCATGCCAAGATGAAGTGGCCAACGGGTAGCCACACGCTTCGATG
ecDNA-middle	CCCGCGTTAACCATACACCGGATGGTCGACTGGCGGTCTTAATATGCCCACCTCGTGCCTTCCCAAGATGCCAGTTCCCAAGTTGGGTAGCCACACGCTTCGATG
ecDNA-middle	CCCGCGTTAACCATACACCGGATGGTCGACTGGCGGTCTTAATATGCCCATGTTCTTCTTAATATTTTCATGCATTTGGCACCAGGCTTCCGGTAGCCACACGCTTCGATG
ecDNA-middle	CCCGCGTTAACCATACACCGGATGGTCGACTGGCGGTCTTAATATGCCCAAAGGAAAGCAACAGTTGTCATTTGGTGTAAAGGGTACATTGGGTAGCCACACGCTTCGATG
ecDNA-middle	CCCGCGTTAACCATACACCGGATGGTCGACTGGCGGTCTTAATATGCCCATATATCACATGGCAGCATCTCATGTCTGGTGTGCAGGTAGCCACACGCTTCGATG
ecDNA-middle	CCCGCGTTAACCATACACCGGATGGTCGACTGGCGGTCTTAATATGCCCAAAAGAAGGGAAAGAAAGCTAGGTTTGGTTAAGCACTGAGCGGTAGCCACACGCTTCGATG
ecDNA-middle	CCCGCGTTAACCATACACCGGATGGTCGACTGGCGGTCTTAATATGCCCAACTGTAAGATCAGCACAGAAGCCCAAAACTGGTTGGGTAGCCACACGCTTCGATG
ecDNA-middle	CCCGCGTTAACCATACACCGGATGGTCGACTGGCGGTCTTAATATGCCCATCTACTGACTGAGCAGACCACAAGTGAAGAACTGAGTGGTAGCCACACGCTTCGATG
ecDNA-middle	CCCGCGTTAACCATACACCGGATGGTCGACTGGCGGTCTTAATATGCCCAATATCTAAATATACTCATTCCACCCTCTGCGCTGTGATGGCGGTAGCCACACGCTTCGATG
ecDNA-middle	CCCGCGTTAACCATACACCGGATGGTCGACTGGCGGTCTTAATATGCCCATTCAAAGTTCCCTTACCATTTCAGGCCCTCCATGAGGTAGCCACACGCTTCGATG
ecDNA-middle	CCCGCGTTAACCATACACCGGATGGTCGACTGGCGGTCTTAATATGCCCACCCTGGAAGCCTAGCTGAAGCCATAACTCACTCTCGGTAGCCACACGCTTCGATG
ecDNA-middle	CCCGCGTTAACCATACACCGGATGGTCGACTGGCGGTCTTAATATGCCCACTTGTTCTCTCTGCTTTCTCAGGCTCCAAAGACTCCGGTAGCCACACGCTTCGATG
ecDNA-middle	CCCGCGTTAACCATACACCGGATGGTCGACTGGCGGTCTTAATATGCCCATGGGAACTACTGAGCTATCATACACTATTGTCCTTGCACAGGTAGCCACACGCTTCGATG

## Sheet: Primary probe-ecDNA-tail
ID	Primary Probe
ecDNA-tail	CCCGCGTTAACCATACACCGGGGTACTCGCGTCTGGAACGACGGATTCAGCACCCCTCCCCTTCTCTCACACCTTCCTGCGATTCGGTAGCCACACGCTTCGATG
ecDNA-tail	CCCGCGTTAACCATACACCGGGGTACTCGCGTCTGGAACGACGGATTCAGGGGAAGCAGGCTCACCCCTGTGAAGAAGGCCATAGGGTAGCCACACGCTTCGATG
ecDNA-tail	CCCGCGTTAACCATACACCGGGGTACTCGCGTCTGGAACGACGGATTCAGCGGCCTTTCTCCTCGAGAAGACCCCATCCCAACACGGTAGCCACACGCTTCGATG
ecDNA-tail	CCCGCGTTAACCATACACCGGGGTACTCGCGTCTGGAACGACGGATTCAGGTGTGACCAGCGCAAGCAGCAGATGTGGGTAGAAGGGTAGCCACACGCTTCGATG
ecDNA-tail	CCCGCGTTAACCATACACCGGGGTACTCGCGTCTGGAACGACGGATTCAGGGGACATTCCAGGAGCAGTTACCTAGGTGCAAACTGGTAGCCACACGCTTCGATG
ecDNA-tail	CCCGCGTTAACCATACACCGGGGTACTCGCGTCTGGAACGACGGATTCAGCCCCATCCCCAAATCTCAGAGAAACAAATGAAGGGTGGTAGCCACACGCTTCGATG
ecDNA-tail	CCCGCGTTAACCATACACCGGGGTACTCGCGTCTGGAACGACGGATTCAGCTGGGAGTCCCGTTGGGTCAGCGACAGTGAAACAAGGTAGCCACACGCTTCGATG
ecDNA-tail	CCCGCGTTAACCATACACCGGGGTACTCGCGTCTGGAACGACGGATTCAGAATTAACCAAAGAGCCAGGGGTGTCCAGGCACGTTGGTAGCCACACGCTTCGATG
ecDNA-tail	CCCGCGTTAACCATACACCGGGGTACTCGCGTCTGGAACGACGGATTCAGAAAATGAGGGGAGCGGGAATGGATACGGGGCATGAGGTAGCCACACGCTTCGATG
ecDNA-tail	CCCGCGTTAACCATACACCGGGGTACTCGCGTCTGGAACGACGGATTCAGCGAACCGGCAGGATTCTGTAGGGCATGAAGTGGGTGGTAGCCACACGCTTCGATG
ecDNA-tail	CCCGCGTTAACCATACACCGGGGTACTCGCGTCTGGAACGACGGATTCAGGGGCGTCTGAAGTGCCCAAACCTCTCCTAGCTCTCGGTAGCCACACGCTTCGATG
ecDNA-tail	CCCGCGTTAACCATACACCGGGGTACTCGCGTCTGGAACGACGGATTCAGGTCCCTCGGCCTCCCACCTGGCTTCCTACAAAATCGGTAGCCACACGCTTCGATG
ecDNA-tail	CCCGCGTTAACCATACACCGGGGTACTCGCGTCTGGAACGACGGATTCAGGGCCCGGATTCCTTCAGTCAGTGCTGTCAGGGTTAGGTAGCCACACGCTTCGATG
ecDNA-tail	CCCGCGTTAACCATACACCGGGGTACTCGCGTCTGGAACGACGGATTCAGGCCCTGAGAACAGGATCCCCAAGAGCTGGCAGATCGGTAGCCACACGCTTCGATG
ecDNA-tail	CCCGCGTTAACCATACACCGGGGTACTCGCGTCTGGAACGACGGATTCAGGTGCCTGGGGTGTGGTGTGTTCTGTCCAATGTGTGGGTAGCCACACGCTTCGATG
ecDNA-tail	CCCGCGTTAACCATACACCGGGGTACTCGCGTCTGGAACGACGGATTCAGCTGTCTGTGCCACCTCAGGCTGCTTCGACAAGAGAGGTAGCCACACGCTTCGATG
ecDNA-tail	CCCGCGTTAACCATACACCGGGGTACTCGCGTCTGGAACGACGGATTCAGCCCAAGCAGTTCCTCTTGAAGCTCACGTTGCCCAAGGTAGCCACACGCTTCGATG
ecDNA-tail	CCCGCGTTAACCATACACCGGGGTACTCGCGTCTGGAACGACGGATTCAGCAGGTGTCTGGGGCTGAGTCATCTCCTGGAGCTTCGGTAGCCACACGCTTCGATG
ecDNA-tail	CCCGCGTTAACCATACACCGGGGTACTCGCGTCTGGAACGACGGATTCAGCAGCAGTGGCAGGAGACACCTGAGCACTCCCTTTTGGTAGCCACACGCTTCGATG
ecDNA-tail	CCCGCGTTAACCATACACCGGGGTACTCGCGTCTGGAACGACGGATTCAGCTGTCCTGTCCCCAGCCTGCCTCTAGCAAGGAAAGGGTAGCCACACGCTTCGATG
ecDNA-tail	CCCGCGTTAACCATACACCGGGGTACTCGCGTCTGGAACGACGGATTCAGCAAAGCCCTCCCTGCCTGTGGCTTTGTAGTTCTAGGGTAGCCACACGCTTCGATG
ecDNA-tail	CCCGCGTTAACCATACACCGGGGTACTCGCGTCTGGAACGACGGATTCAGGGCAGGGCCTGTGCTTTCACTGGGATGCAAATCTTGGTAGCCACACGCTTCGATG
ecDNA-tail	CCCGCGTTAACCATACACCGGGGTACTCGCGTCTGGAACGACGGATTCAGCAGGACAAGCTGTGGGGAAAAGTGAGTGATTCGTGGGTAGCCACACGCTTCGATG
ecDNA-tail	CCCGCGTTAACCATACACCGGGGTACTCGCGTCTGGAACGACGGATTCAGCCTGTGGCACTGGCTCTTCTGCTAACTGCAGCATGGGTAGCCACACGCTTCGATG
ecDNA-tail	CCCGCGTTAACCATACACCGGGGTACTCGCGTCTGGAACGACGGATTCAGCGTCTGCTTCTCGGGGTCCTCGGTCAGCTTCATTCGGTAGCCACACGCTTCGATG
ecDNA-tail	CCCGCGTTAACCATACACCGGGGTACTCGCGTCTGGAACGACGGATTCAGGCAGGTGACCACACTGGTGCCAATGCCAATGACATGGTAGCCACACGCTTCGATG
ecDNA-tail	CCCGCGTTAACCATACACCGGGGTACTCGCGTCTGGAACGACGGATTCAGCCGCCTCAGTCAAGGACACCTGTGCTCACCTTCTGGGTAGCCACACGCTTCGATG
ecDNA-tail	CCCGCGTTAACCATACACCGGGGTACTCGCGTCTGGAACGACGGATTCAGAGTACCTCACTGTCCTTCCCTGCCCATTCCCAAACGGTAGCCACACGCTTCGATG
ecDNA-tail	CCCGCGTTAACCATACACCGGGGTACTCGCGTCTGGAACGACGGATTCAGAAATAGATAAGGGAGTCAGAGGCTGCTGAGGTTCTGCGGTAGCCACACGCTTCGATG
ecDNA-tail	CCCGCGTTAACCATACACCGGGGTACTCGCGTCTGGAACGACGGATTCAGGGGAGCAGCCAGGGACACCCTAGTTTGAGAGCAAAGGTAGCCACACGCTTCGATG
ecDNA-tail	CCCGCGTTAACCATACACCGGGGTACTCGCGTCTGGAACGACGGATTCAGGCACCTCGCTGCCTGAAAAGGAAGTGACGAAGGAGGGTAGCCACACGCTTCGATG
ecDNA-tail	CCCGCGTTAACCATACACCGGGGTACTCGCGTCTGGAACGACGGATTCAGGTGAGGATCACTAGGCCACCCAAGACGGCGGTTACGGTAGCCACACGCTTCGATG
ecDNA-tail	CCCGCGTTAACCATACACCGGGGTACTCGCGTCTGGAACGACGGATTCAGCGGGACTCGATGGAGGACGGGTGGGGCTAATAGTAGGTAGCCACACGCTTCGATG
ecDNA-tail	CCCGCGTTAACCATACACCGGGGTACTCGCGTCTGGAACGACGGATTCAGGCAGCCCAGATGGACGCAAATGTCGCTTGGAAAGAGGTAGCCACACGCTTCGATG
ecDNA-tail	CCCGCGTTAACCATACACCGGGGTACTCGCGTCTGGAACGACGGATTCAGGCTATGAAGGCCCAGTGTCCCTCAGTGGTGGCTTTGGTAGCCACACGCTTCGATG
ecDNA-tail	CCCGCGTTAACCATACACCGGGGTACTCGCGTCTGGAACGACGGATTCAGGCAAAGTCAGGGGCCACTACCCAGGGAGAATCCATGGTAGCCACACGCTTCGATG
ecDNA-tail	CCCGCGTTAACCATACACCGGGGTACTCGCGTCTGGAACGACGGATTCAGTCAAGTAATTACACCCCATCCTCTTTCACCCCAATGCGGTAGCCACACGCTTCGATG
ecDNA-tail	CCCGCGTTAACCATACACCGGGGTACTCGCGTCTGGAACGACGGATTCAGCCCTGGAGCAAGGGGCAGGGATTCCAGGAATGAATGGTAGCCACACGCTTCGATG
ecDNA-tail	CCCGCGTTAACCATACACCGGGGTACTCGCGTCTGGAACGACGGATTCAGGTGGTGGGGTGGTGGCCTCTCCAGATAGTGACCTAAGGTAGCCACACGCTTCGATG
ecDNA-tail	CCCGCGTTAACCATACACCGGGGTACTCGCGTCTGGAACGACGGATTCAGCCAGGATGACTGTGTGGGAACAGCAGGGCAGAGATGGTAGCCACACGCTTCGATG
ecDNA-tail	CCCGCGTTAACCATACACCGGGGTACTCGCGTCTGGAACGACGGATTCAGCCGGCTCACTCACGTGCTCCTCAAACTTGGTGATCGGTAGCCACACGCTTCGATG
ecDNA-tail	CCCGCGTTAACCATACACCGGGGTACTCGCGTCTGGAACGACGGATTCAGCATGCACCCTACCCTCAACCACTGTGTGTCCACAAGGTAGCCACACGCTTCGATG
ecDNA-tail	CCCGCGTTAACCATACACCGGGGTACTCGCGTCTGGAACGACGGATTCAGACACCTTCCTGCCTCCAAGTTTGTGTTTATCCCAAGGTAGCCACACGCTTCGATG
ecDNA-tail	CCCGCGTTAACCATACACCGGGGTACTCGCGTCTGGAACGACGGATTCAGCCCACTCACAGGCTTGACATCCAGCAGGATGGAGGGGTAGCCACACGCTTCGATG
ecDNA-tail	CCCGCGTTAACCATACACCGGGGTACTCGCGTCTGGAACGACGGATTCAGCAGCTGTGTACATGCAGGGCCCCAGGAAAGACAAAGGTAGCCACACGCTTCGATG
ecDNA-tail	CCCGCGTTAACCATACACCGGGGTACTCGCGTCTGGAACGACGGATTCAGTTCCTGGGGACCTGAGGACTCCAGTATCCTGGCTGGGTAGCCACACGCTTCGATG
ecDNA-tail	CCCGCGTTAACCATACACCGGGGTACTCGCGTCTGGAACGACGGATTCAGGTGGCGGCCACCACAGACCACAGTGAAATTCTCAGGGTAGCCACACGCTTCGATG
ecDNA-tail	CCCGCGTTAACCATACACCGGGGTACTCGCGTCTGGAACGACGGATTCAGCACGCCTGCCATCTCACTCAGCAAGCCAGTCTCTAGGTAGCCACACGCTTCGATG
ecDNA-tail	CCCGCGTTAACCATACACCGGGGTACTCGCGTCTGGAACGACGGATTCAGCAGACAGGATCCCAGCCTCCTGGCCCTTAACACTAGGTAGCCACACGCTTCGATG
ecDNA-tail	CCCGCGTTAACCATACACCGGGGTACTCGCGTCTGGAACGACGGATTCAGCCGTCCTTGGGACCATGCTGTGGGGAATGCTTGTTTAGGTAGCCACACGCTTCGATG
ecDNA-tail	CCCGCGTTAACCATACACCGGGGTACTCGCGTCTGGAACGACGGATTCAGGGGGACTAGGGATGCCAGGCATCAGAATCCCTGAGGGTAGCCACACGCTTCGATG
ecDNA-tail	CCCGCGTTAACCATACACCGGGGTACTCGCGTCTGGAACGACGGATTCAGCCTGCAGTTCTGAAACCCCAGTGTCTGCTGAGCACGGTAGCCACACGCTTCGATG
ecDNA-tail	CCCGCGTTAACCATACACCGGGGTACTCGCGTCTGGAACGACGGATTCAGAAACCAGTCCCTAAGCCCTAACAGTGCGACCACCTGGTAGCCACACGCTTCGATG
ecDNA-tail	CCCGCGTTAACCATACACCGGGGTACTCGCGTCTGGAACGACGGATTCAGAAAATCTGTGCTCCCTTAATCTCATGTCTGCCTAGCCGGTAGCCACACGCTTCGATG
ecDNA-tail	CCCGCGTTAACCATACACCGGGGTACTCGCGTCTGGAACGACGGATTCAGGGCCTGGAAACCCGGCATGATACAGATGTACTGTTGGTAGCCACACGCTTCGATG
ecDNA-tail	CCCGCGTTAACCATACACCGGGGTACTCGCGTCTGGAACGACGGATTCAGCTGTCAGGCCACAGCTACTGCCTCCAACTCCTGATGGTAGCCACACGCTTCGATG
ecDNA-tail	CCCGCGTTAACCATACACCGGGGTACTCGCGTCTGGAACGACGGATTCAGCTCAAGACGGTGCCAACTCTAGGCTCTGAACTCCTGGTAGCCACACGCTTCGATG
ecDNA-tail	CCCGCGTTAACCATACACCGGGGTACTCGCGTCTGGAACGACGGATTCAGGGCAAGATCTAAGAGGGAATGTGGGAAGGCCCAGCGGTAGCCACACGCTTCGATG
ecDNA-tail	CCCGCGTTAACCATACACCGGGGTACTCGCGTCTGGAACGACGGATTCAGCACCCTGCCCTGACTCTGCTGTGAAGCCAAAACAAGGTAGCCACACGCTTCGATG
ecDNA-tail	CCCGCGTTAACCATACACCGGGGTACTCGCGTCTGGAACGACGGATTCAGCGCCGTTCTCCTGCAGACAGTGCAGAAAGAACCAGGGTAGCCACACGCTTCGATG
ecDNA-tail	CCCGCGTTAACCATACACCGGGGTACTCGCGTCTGGAACGACGGATTCAGTACTGCACAGAACGAGAGCTTGGCGGGCCAGAAAAGGTAGCCACACGCTTCGATG
ecDNA-tail	CCCGCGTTAACCATACACCGGGGTACTCGCGTCTGGAACGACGGATTCAGGCTTCAGACACCAGCGGTTCTCCACAAAGCGACACGGTAGCCACACGCTTCGATG
ecDNA-tail	CCCGCGTTAACCATACACCGGGGTACTCGCGTCTGGAACGACGGATTCAGGAGAGCAAGAAGGTTGAGAATTGCTGCCCTAGACAGGTAGCCACACGCTTCGATG
ecDNA-tail	CCCGCGTTAACCATACACCGGGGTACTCGCGTCTGGAACGACGGATTCAGCCGGGGCCCAGACCCTCTGGTTCTTTATGGAGTTTGGTAGCCACACGCTTCGATG
ecDNA-tail	CCCGCGTTAACCATACACCGGGGTACTCGCGTCTGGAACGACGGATTCAGGCAGGTGGAAGGGCAGGAGGTAGCATTCCCCTATGGGTAGCCACACGCTTCGATG
ecDNA-tail	CCCGCGTTAACCATACACCGGGGTACTCGCGTCTGGAACGACGGATTCAGATCCAGACCCCTAGGGGTCCAAGGTTGGAACCACTTGGTAGCCACACGCTTCGATG
ecDNA-tail	CCCGCGTTAACCATACACCGGGGTACTCGCGTCTGGAACGACGGATTCAGCTCGCCACTTCCATGCCCTCTGTATTCCCCTCCAAGGTAGCCACACGCTTCGATG
ecDNA-tail	CCCGCGTTAACCATACACCGGGGTACTCGCGTCTGGAACGACGGATTCAGGGAGCGCTAGGGCCAGAAACCAGCTTCAATGCTTCGGTAGCCACACGCTTCGATG
ecDNA-tail	CCCGCGTTAACCATACACCGGGGTACTCGCGTCTGGAACGACGGATTCAGCCTGCCCTCATCCAGGCAGCCTGGAACTTTGTAACGGTAGCCACACGCTTCGATG
ecDNA-tail	CCCGCGTTAACCATACACCGGGGTACTCGCGTCTGGAACGACGGATTCAGGCCCACCCAGCACGTTTCTCCTACTTGGGTCTCAGGGTAGCCACACGCTTCGATG
ecDNA-tail	CCCGCGTTAACCATACACCGGGGTACTCGCGTCTGGAACGACGGATTCAGGCTCAGCCTGGTCGAAGGAGGACTTGTTGACCCAGGGTAGCCACACGCTTCGATG
ecDNA-tail	CCCGCGTTAACCATACACCGGGGTACTCGCGTCTGGAACGACGGATTCAGGTTCGTAGAAGCGCCGCTCGGCCTCCTCATACTTGGGTAGCCACACGCTTCGATG
ecDNA-tail	CCCGCGTTAACCATACACCGGGGTACTCGCGTCTGGAACGACGGATTCAGCCTTCCCGCTCCTCATCTTCCGGACACAGCGATAAGGTAGCCACACGCTTCGATG
ecDNA-tail	CCCGCGTTAACCATACACCGGGGTACTCGCGTCTGGAACGACGGATTCAGACATTCGAGGACTTCGAAGTCAAGCCCATGTGGGGGGTAGCCACACGCTTCGATG
ecDNA-tail	CCCGCGTTAACCATACACCGGGGTACTCGCGTCTGGAACGACGGATTCAGCGCCTGGAGCACTGAGACGGCTCTAGGCTCTCTATGGTAGCCACACGCTTCGATG
ecDNA-tail	CCCGCGTTAACCATACACCGGGGTACTCGCGTCTGGAACGACGGATTCAGCCCCTCTAAGGTTTTGCTTCTGTGTAATGTTAAGAGGGACGGTAGCCACACGCTTCGATG
ecDNA-tail	CCCGCGTTAACCATACACCGGGGTACTCGCGTCTGGAACGACGGATTCAGCTCAGCCTCCTCCCTGGATGAGGTGTTCCCTCAAGGGTAGCCACACGCTTCGATG
ecDNA-tail	CCCGCGTTAACCATACACCGGGGTACTCGCGTCTGGAACGACGGATTCAGCTCCCCAAAAGCAGAAACGCCTGGGCCTAACCAACGGTAGCCACACGCTTCGATG
ecDNA-tail	CCCGCGTTAACCATACACCGGGGTACTCGCGTCTGGAACGACGGATTCAGCAGCCTTCGGTCAAGAGCAGACCCTTCACACCAGTGGTAGCCACACGCTTCGATG
ecDNA-tail	CCCGCGTTAACCATACACCGGGGTACTCGCGTCTGGAACGACGGATTCAGGCCCGAATCCCGCAGTCCCAGCAACAAGTTCTAATGGTAGCCACACGCTTCGATG
ecDNA-tail	CCCGCGTTAACCATACACCGGGGTACTCGCGTCTGGAACGACGGATTCAGCCCCAGTGTTGATGCCCTACCAGACTTTATTGGCCGGTAGCCACACGCTTCGATG
ecDNA-tail	CCCGCGTTAACCATACACCGGGGTACTCGCGTCTGGAACGACGGATTCAGGACAGGCGAGTACTTACTTTGCTTTGGCCTCCTAGGGTAGCCACACGCTTCGATG
ecDNA-tail	CCCGCGTTAACCATACACCGGGGTACTCGCGTCTGGAACGACGGATTCAGGACAGCATGAAGGAAAAGCAGCAAGGTTAGAGGCAGGTAGCCACACGCTTCGATG
ecDNA-tail	CCCGCGTTAACCATACACCGGGGTACTCGCGTCTGGAACGACGGATTCAGGAGGTGGTGTGGAGGTGACACTGGTGGAGATGGAAGGTAGCCACACGCTTCGATG
ecDNA-tail	CCCGCGTTAACCATACACCGGGGTACTCGCGTCTGGAACGACGGATTCAGCCCCTGAAAGGGGAGCTCTTGGGATTACTGTCAGTGGTAGCCACACGCTTCGATG
ecDNA-tail	CCCGCGTTAACCATACACCGGGGTACTCGCGTCTGGAACGACGGATTCAGCAAATCCACCCACCCTGTCGTCACCTGAGCAAGGTGGTAGCCACACGCTTCGATG
ecDNA-tail	CCCGCGTTAACCATACACCGGGGTACTCGCGTCTGGAACGACGGATTCAGGGTCTGCTGAAGGAGGCCCGGAAGATGACAAGGACGGTAGCCACACGCTTCGATG
ecDNA-tail	CCCGCGTTAACCATACACCGGGGTACTCGCGTCTGGAACGACGGATTCAGCCCAGCACAAGCTACAAAGGCCTCCCAGACTGACTGGTAGCCACACGCTTCGATG
ecDNA-tail	CCCGCGTTAACCATACACCGGGGTACTCGCGTCTGGAACGACGGATTCAGCCAGTTCACTCCTCGGCTGGAGACACTAGGTGTCCGGTAGCCACACGCTTCGATG
ecDNA-tail	CCCGCGTTAACCATACACCGGGGTACTCGCGTCTGGAACGACGGATTCAGCAGCTGCCCCATGGGACCAGTAAGAGGGATCTTGGGGTAGCCACACGCTTCGATG
ecDNA-tail	CCCGCGTTAACCATACACCGGGGTACTCGCGTCTGGAACGACGGATTCAGGTCTGAGCTTCAAAGCTTGCGCAGACGACAGGCACGGTAGCCACACGCTTCGATG
ecDNA-tail	CCCGCGTTAACCATACACCGGGGTACTCGCGTCTGGAACGACGGATTCAGAACGGTCAGCCCCTTCGCTCCTGCAGTTTATCCAAGGTAGCCACACGCTTCGATG
ecDNA-tail	CCCGCGTTAACCATACACCGGGGTACTCGCGTCTGGAACGACGGATTCAGGCTCAGGAGGAGCTTTCTAAAGAGAACACAGGGAGGGTAGCCACACGCTTCGATG
ecDNA-tail	CCCGCGTTAACCATACACCGGGGTACTCGCGTCTGGAACGACGGATTCAGCTCACCACCAAGGCTCTTCCCTGAGGGGTAGACAGGGTAGCCACACGCTTCGATG
ecDNA-tail	CCCGCGTTAACCATACACCGGGGTACTCGCGTCTGGAACGACGGATTCAGCTGGAGGTCTCCACACATCTGGGCAAACGGAAGCTGGTAGCCACACGCTTCGATG
ecDNA-tail	CCCGCGTTAACCATACACCGGGGTACTCGCGTCTGGAACGACGGATTCAGAACTTTCAGTACCTTCAGTGCCCAAAGGGCGCGACGGTAGCCACACGCTTCGATG
ecDNA-tail	CCCGCGTTAACCATACACCGGGGTACTCGCGTCTGGAACGACGGATTCAGCACGGCAGAGCAGCCACAGGACAGATCAATGTCTTGGTAGCCACACGCTTCGATG
ecDNA-tail	CCCGCGTTAACCATACACCGGGGTACTCGCGTCTGGAACGACGGATTCAGACGTCTTTTCTTAAATGCCACTGCAGGCCAGCTCCGGTAGCCACACGCTTCGATG
ecDNA-tail	CCCGCGTTAACCATACACCGGGGTACTCGCGTCTGGAACGACGGATTCAGGGAGACCTGTGGCAGGCTCCTACACCAGCACTTAGGGTAGCCACACGCTTCGATG
ecDNA-tail	CCCGCGTTAACCATACACCGGGGTACTCGCGTCTGGAACGACGGATTCAGGTCACCTTAACACACTGGCACAGGATGATGACCCAGGTAGCCACACGCTTCGATG
ecDNA-tail	CCCGCGTTAACCATACACCGGGGTACTCGCGTCTGGAACGACGGATTCAGCACCTGTGCTAAACCTTGCAGCCTCACCCAGCAACGGTAGCCACACGCTTCGATG
ecDNA-tail	CCCGCGTTAACCATACACCGGGGTACTCGCGTCTGGAACGACGGATTCAGCGCCCAGAAAGCCTCTACAGAGGCAGGTCTAGGAGGGTAGCCACACGCTTCGATG
ecDNA-tail	CCCGCGTTAACCATACACCGGGGTACTCGCGTCTGGAACGACGGATTCAGGGAAGTAACCAACTGCCTGCGAGCCAGCTGCTTAAGGTAGCCACACGCTTCGATG
ecDNA-tail	CCCGCGTTAACCATACACCGGGGTACTCGCGTCTGGAACGACGGATTCAGGCGGAGCTGTAGAAGGAGGCTGCTCAGGTGAGATGGGTAGCCACACGCTTCGATG
ecDNA-tail	CCCGCGTTAACCATACACCGGGGTACTCGCGTCTGGAACGACGGATTCAGCCTGTCGGGCAGGGACAACCCCAAGTTTAGCTACAGGTAGCCACACGCTTCGATG
ecDNA-tail	CCCGCGTTAACCATACACCGGGGTACTCGCGTCTGGAACGACGGATTCAGAAACCAATCCTGACGTCTCATCAGGTCCCCAACCCGGTAGCCACACGCTTCGATG
ecDNA-tail	CCCGCGTTAACCATACACCGGGGTACTCGCGTCTGGAACGACGGATTCAGAAAGTACTACTTCTTAGCAACAGCATCCCCGCCCCGGTAGCCACACGCTTCGATG
ecDNA-tail	CCCGCGTTAACCATACACCGGGGTACTCGCGTCTGGAACGACGGATTCAGGAGACAGAAATTTTGACCCAGTCACAGTACAGGCTTATTCCGGTAGCCACACGCTTCGATG
ecDNA-tail	CCCGCGTTAACCATACACCGGGGTACTCGCGTCTGGAACGACGGATTCAGCTATCCCCTCCGTGCTCAGCTGATGCGTGCAGTAAGGTAGCCACACGCTTCGATG
ecDNA-tail	CCCGCGTTAACCATACACCGGGGTACTCGCGTCTGGAACGACGGATTCAGCCAGAGAAACAGCTGGGGCAGATGTCTGGTCTCCCGGTAGCCACACGCTTCGATG
ecDNA-tail	CCCGCGTTAACCATACACCGGGGTACTCGCGTCTGGAACGACGGATTCAGCCGTGCCCCGACACTTCAAAGGCAGAATTCCGTTGGGTAGCCACACGCTTCGATG
ecDNA-tail	CCCGCGTTAACCATACACCGGGGTACTCGCGTCTGGAACGACGGATTCAGCTTCAAACAGCTGTACAAGCGCGAGCTGCTGCGACGGTAGCCACACGCTTCGATG
ecDNA-tail	CCCGCGTTAACCATACACCGGGGTACTCGCGTCTGGAACGACGGATTCAGCCCAGTGACCTTTCTCCTGCTGCACTTGGAGGGAGGGTAGCCACACGCTTCGATG
ecDNA-tail	CCCGCGTTAACCATACACCGGGGTACTCGCGTCTGGAACGACGGATTCAGGGGACATACACACAGTCTCCCATCTCTCCTCCCCTGGTAGCCACACGCTTCGATG
ecDNA-tail	CCCGCGTTAACCATACACCGGGGTACTCGCGTCTGGAACGACGGATTCAGGCACTGGACGAGGGCCGAAACTCCTGTCTGCTATCGGTAGCCACACGCTTCGATG
ecDNA-tail	CCCGCGTTAACCATACACCGGGGTACTCGCGTCTGGAACGACGGATTCAGTTTTAAAGATACTCTTCAGAGGGGCCGTGAGAACAGGGGTAGCCACACGCTTCGATG
ecDNA-tail	CCCGCGTTAACCATACACCGGGGTACTCGCGTCTGGAACGACGGATTCAGGTTCTGGGTGCAGCAGGGAGGTGTAGAGTTCCGTTGGTAGCCACACGCTTCGATG
ecDNA-tail	CCCGCGTTAACCATACACCGGGGTACTCGCGTCTGGAACGACGGATTCAGCCAACGGCAGGAGAGTTTCCCCTGCTTCCTCATCAGGTAGCCACACGCTTCGATG
ecDNA-tail	CCCGCGTTAACCATACACCGGGGTACTCGCGTCTGGAACGACGGATTCAGCTGCTCCTGGGAGGCCTACTTTGAAAGGAGGAAAGGGTAGCCACACGCTTCGATG
ecDNA-tail	CCCGCGTTAACCATACACCGGGGTACTCGCGTCTGGAACGACGGATTCAGGGCCAGGTCTAGACCTACAGTCCTTCTGGTTGGACGGTAGCCACACGCTTCGATG
ecDNA-tail	CCCGCGTTAACCATACACCGGGGTACTCGCGTCTGGAACGACGGATTCAGCCCCAAAAGTGACCTTTATACAGGTCCAGGAACAAACAGGTAGCCACACGCTTCGATG
ecDNA-tail	CCCGCGTTAACCATACACCGGGGTACTCGCGTCTGGAACGACGGATTCAGTTGGGGAAGAAGAAACAGACTCCCTGAGCAGAGCTGGTAGCCACACGCTTCGATG
ecDNA-tail	CCCGCGTTAACCATACACCGGGGTACTCGCGTCTGGAACGACGGATTCAGCTGCCTCCAGGGCTCTGAGGAGAAGCTGACTTCACGGTAGCCACACGCTTCGATG
ecDNA-tail	CCCGCGTTAACCATACACCGGGGTACTCGCGTCTGGAACGACGGATTCAGCCAGTGAGGGCTGCATAGCCAGGCCTTGTCTGTAGGGTAGCCACACGCTTCGATG
ecDNA-tail	CCCGCGTTAACCATACACCGGGGTACTCGCGTCTGGAACGACGGATTCAGGGCGAGGCTTTCATTTCCAACCTTTCTTCCCATCTGGTAGCCACACGCTTCGATG
ecDNA-tail	CCCGCGTTAACCATACACCGGGGTACTCGCGTCTGGAACGACGGATTCAGCACGCTGGTGGGGACATTAGGAGCCTGTCAAGAGTGGTAGCCACACGCTTCGATG
ecDNA-tail	CCCGCGTTAACCATACACCGGGGTACTCGCGTCTGGAACGACGGATTCAGTGCTCAGTGTCTGAAGTGATGGAAAGACCCCAGGGGGTAGCCACACGCTTCGATG
ecDNA-tail	CCCGCGTTAACCATACACCGGGGTACTCGCGTCTGGAACGACGGATTCAGCCCCAGCTCCTGTTCACTGCTCTTCCAGTTAGTGAGGTAGCCACACGCTTCGATG
ecDNA-tail	CCCGCGTTAACCATACACCGGGGTACTCGCGTCTGGAACGACGGATTCAGTGCAGGTTTTGTTGAAACCACCCGACCCGCGTTTTGGTAGCCACACGCTTCGATG
ecDNA-tail	CCCGCGTTAACCATACACCGGGGTACTCGCGTCTGGAACGACGGATTCAGGGGTCCTGCAGAGACCCCAACCCCTTACCTACCTAGGTAGCCACACGCTTCGATG
ecDNA-tail	CCCGCGTTAACCATACACCGGGGTACTCGCGTCTGGAACGACGGATTCAGATGCTCTGTTGAGGGCCCTTCCTCTAACTGGCGAGGGTAGCCACACGCTTCGATG
ecDNA-tail	CCCGCGTTAACCATACACCGGGGTACTCGCGTCTGGAACGACGGATTCAGCCAGTGGCTTTATCTAATAAAGGCTGGACATGTCCACTGGTAGCCACACGCTTCGATG
ecDNA-tail	CCCGCGTTAACCATACACCGGGGTACTCGCGTCTGGAACGACGGATTCAGCTAGATTAACAGTTGGGGCATAGGGCATAAAAGTGGAACAGGTAGCCACACGCTTCGATG
ecDNA-tail	CCCGCGTTAACCATACACCGGGGTACTCGCGTCTGGAACGACGGATTCAGATCCATCGTTTTCTGTCTTGAAGAACAGTTTTCACCTGGAGGTAGCCACACGCTTCGATG
ecDNA-tail	CCCGCGTTAACCATACACCGGGGTACTCGCGTCTGGAACGACGGATTCAGCTTGGGATCTCCACCTCCCGAGCTGAGCTCACCTAGGTAGCCACACGCTTCGATG
ecDNA-tail	CCCGCGTTAACCATACACCGGGGTACTCGCGTCTGGAACGACGGATTCAGCTTCGGCTGACACCTGTGCTTGACCAAGGTTCCAGGGTAGCCACACGCTTCGATG
ecDNA-tail	CCCGCGTTAACCATACACCGGGGTACTCGCGTCTGGAACGACGGATTCAGCACTTGGTGCTCTCTGGCCTCTTTATTCCCATCTCGGTAGCCACACGCTTCGATG
ecDNA-tail	CCCGCGTTAACCATACACCGGGGTACTCGCGTCTGGAACGACGGATTCAGGGGAGCTTACGGACGGGCTAGGCTCAGGAGAGTAAGGTAGCCACACGCTTCGATG
ecDNA-tail	CCCGCGTTAACCATACACCGGGGTACTCGCGTCTGGAACGACGGATTCAGCCCCACCCAAAGGCCCTAGAACCCTAGCCTTCAATGGTAGCCACACGCTTCGATG
ecDNA-tail	CCCGCGTTAACCATACACCGGGGTACTCGCGTCTGGAACGACGGATTCAGCAGTGTGGTGGTGCCAGAGCTACGGGGTATTCCAGGGTAGCCACACGCTTCGATG
ecDNA-tail	CCCGCGTTAACCATACACCGGGGTACTCGCGTCTGGAACGACGGATTCAGTGGGAGGAAAGAGGGAGCCTGTATCCAGACTAAAGGGTAGCCACACGCTTCGATG
ecDNA-tail	CCCGCGTTAACCATACACCGGGGTACTCGCGTCTGGAACGACGGATTCAGCATTGGGCCAGCCGTGCCTGTTACCGTAAGTTCTGGGTAGCCACACGCTTCGATG
ecDNA-tail	CCCGCGTTAACCATACACCGGGGTACTCGCGTCTGGAACGACGGATTCAGGCAGGAAAGGATGGCCAGAGCCCAGCCTACTTTCTGGTAGCCACACGCTTCGATG
ecDNA-tail	CCCGCGTTAACCATACACCGGGGTACTCGCGTCTGGAACGACGGATTCAGGGCTCAGGACCTTCAGGAACAATGCCCAGAGCAGTGGTAGCCACACGCTTCGATG
ecDNA-tail	CCCGCGTTAACCATACACCGGGGTACTCGCGTCTGGAACGACGGATTCAGCCTCAAGGTTGGACTCTGAGGGCAGAGGCTGTCAGGGTAGCCACACGCTTCGATG
ecDNA-tail	CCCGCGTTAACCATACACCGGGGTACTCGCGTCTGGAACGACGGATTCAGCAGCAGCCACGGACACCAAGATGTGTTCAGTGGTGGGTAGCCACACGCTTCGATG
ecDNA-tail	CCCGCGTTAACCATACACCGGGGTACTCGCGTCTGGAACGACGGATTCAGCATGGTCCCAGGGCCTCTCCCATTGCAAGTGTCTAGGTAGCCACACGCTTCGATG
ecDNA-tail	CCCGCGTTAACCATACACCGGGGTACTCGCGTCTGGAACGACGGATTCAGTTTGCTTTGGCCCTCCACAACCTTACTTTCCTCCTGGTAGCCACACGCTTCGATG
ecDNA-tail	CCCGCGTTAACCATACACCGGGGTACTCGCGTCTGGAACGACGGATTCAGTGGCTCTGATAAGTGTCTTAGTGGGACAGGAGCCAGGTAGCCACACGCTTCGATG
ecDNA-tail	CCCGCGTTAACCATACACCGGGGTACTCGCGTCTGGAACGACGGATTCAGTGGGCTCTATGCTCACTTGAAAGTGACATAGGTTCCGGTAGCCACACGCTTCGATG
ecDNA-tail	CCCGCGTTAACCATACACCGGGGTACTCGCGTCTGGAACGACGGATTCAGTGAAGGGGTGGGATAGGATGGCACGGAGAGGAGAGGGTAGCCACACGCTTCGATG
ecDNA-tail	CCCGCGTTAACCATACACCGGGGTACTCGCGTCTGGAACGACGGATTCAGCACTGATTCTACTTGGCGGTCAACGCCCCTGACTGGGTAGCCACACGCTTCGATG
ecDNA-tail	CCCGCGTTAACCATACACCGGGGTACTCGCGTCTGGAACGACGGATTCAGGGGGAATGTGGTGGGTACAAAGGCAGTTGATTGGCGGTAGCCACACGCTTCGATG
ecDNA-tail	CCCGCGTTAACCATACACCGGGGTACTCGCGTCTGGAACGACGGATTCAGTGCTGGAATGTCTAAGAAAAGGCTAAATGCCTACTTGGTGGTAGCCACACGCTTCGATG
ecDNA-tail	CCCGCGTTAACCATACACCGGGGTACTCGCGTCTGGAACGACGGATTCAGAGAAATTATCTGCTTTTGTCGGGTACGGGGTGGAAGGTAGCCACACGCTTCGATG
ecDNA-tail	CCCGCGTTAACCATACACCGGGGTACTCGCGTCTGGAACGACGGATTCAGACAAGTGTACACCACAACCTGAACACAGCAATTAATCATGAGGTAGCCACACGCTTCGATG
ecDNA-tail	CCCGCGTTAACCATACACCGGGGTACTCGCGTCTGGAACGACGGATTCAGAAGGCAGAGAGTCAAAAGTCACCCAGCTCTCCCTAGGTAGCCACACGCTTCGATG
ecDNA-tail	CCCGCGTTAACCATACACCGGGGTACTCGCGTCTGGAACGACGGATTCAGCCATGAGAGGGGCTGGCGCGCAAAGAGAAAATCAGGGTAGCCACACGCTTCGATG
ecDNA-tail	CCCGCGTTAACCATACACCGGGGTACTCGCGTCTGGAACGACGGATTCAGGGAGCACATGTTGGTTTTCCGGAGGGGAGGGGTAGGGTAGCCACACGCTTCGATG
ecDNA-tail	CCCGCGTTAACCATACACCGGGGTACTCGCGTCTGGAACGACGGATTCAGCTCTGAAGCAAATGAGGTGGAAAGGGACAGAAAGCGGTAGCCACACGCTTCGATG
ecDNA-tail	CCCGCGTTAACCATACACCGGGGTACTCGCGTCTGGAACGACGGATTCAGGTCAGCAGCTGTATCTCCTGCCACCTCGGATCCTCGGTAGCCACACGCTTCGATG
ecDNA-tail	CCCGCGTTAACCATACACCGGGGTACTCGCGTCTGGAACGACGGATTCAGAGGACAAAGCTCATCATAAACAAGTGGACTGAGGCGGGTAGCCACACGCTTCGATG
ecDNA-tail	CCCGCGTTAACCATACACCGGGGTACTCGCGTCTGGAACGACGGATTCAGGGAGGACACATCACCGCTGCCGGAATGAACGAAGAGGTAGCCACACGCTTCGATG
ecDNA-tail	CCCGCGTTAACCATACACCGGGGTACTCGCGTCTGGAACGACGGATTCAGCATCTGGGTCCTGGATGCAGTGGACCAGAGGGTTCGGTAGCCACACGCTTCGATG
ecDNA-tail	CCCGCGTTAACCATACACCGGGGTACTCGCGTCTGGAACGACGGATTCAGGCATAGGGGCTCCCTCTGTGAGAGGCACTGAGAAAGGTAGCCACACGCTTCGATG
ecDNA-tail	CCCGCGTTAACCATACACCGGGGTACTCGCGTCTGGAACGACGGATTCAGCTCGGCTGGCTCACTAGACGTTTCTGGCCCACTAGGGTAGCCACACGCTTCGATG
ecDNA-tail	CCCGCGTTAACCATACACCGGGGTACTCGCGTCTGGAACGACGGATTCAGCCTGCACATCCTTGTCCAGCTGACAGTCCACACCAGGTAGCCACACGCTTCGATG
ecDNA-tail	CCCGCGTTAACCATACACCGGGGTACTCGCGTCTGGAACGACGGATTCAGGGAAAGATGCTTGGGGCTGCAGAGCGGATGGAATGGGTAGCCACACGCTTCGATG
ecDNA-tail	CCCGCGTTAACCATACACCGGGGTACTCGCGTCTGGAACGACGGATTCAGGGGCCTGCTCGTAGTTGTCAGTGAACCAAGCACAGGGTAGCCACACGCTTCGATG
ecDNA-tail	CCCGCGTTAACCATACACCGGGGTACTCGCGTCTGGAACGACGGATTCAGCTTGAAGGGTGTGAACCGGAAGTCGGGCAGGTAGGGGTAGCCACACGCTTCGATG
ecDNA-tail	CCCGCGTTAACCATACACCGGGGTACTCGCGTCTGGAACGACGGATTCAGGCCCATCCGACTTGGTTGTATCAAACTGGAGGCTTGGTAGCCACACGCTTCGATG
ecDNA-tail	CCCGCGTTAACCATACACCGGGGTACTCGCGTCTGGAACGACGGATTCAGGCCTCGGCTGCCTCCTTGATGGAGACCTCATCTTCGGTAGCCACACGCTTCGATG
ecDNA-tail	CCCGCGTTAACCATACACCGGGGTACTCGCGTCTGGAACGACGGATTCAGGCAGGACCCAGATAAAGAGCTGGGCCAGGTCCTAGGGTAGCCACACGCTTCGATG
ecDNA-tail	CCCGCGTTAACCATACACCGGGGTACTCGCGTCTGGAACGACGGATTCAGGAACAGGGGTCCCTCCTTTCTCCCTTGGAGCTCAGGGTAGCCACACGCTTCGATG
ecDNA-tail	CCCGCGTTAACCATACACCGGGGTACTCGCGTCTGGAACGACGGATTCAGAGCTACGCCAGTGACTCCTGGAGACAGGAGCCTATGGTAGCCACACGCTTCGATG
ecDNA-tail	CCCGCGTTAACCATACACCGGGGTACTCGCGTCTGGAACGACGGATTCAGGGCTCAATAGGGCAGGTTCTCTGGGGAGAGCTGTGGGTAGCCACACGCTTCGATG
ecDNA-tail	CCCGCGTTAACCATACACCGGGGTACTCGCGTCTGGAACGACGGATTCAGCTGCCTGCAGATTTGGGGAAGGAGCAGGTGTCAGAGGTAGCCACACGCTTCGATG
ecDNA-tail	CCCGCGTTAACCATACACCGGGGTACTCGCGTCTGGAACGACGGATTCAGGGCATACGAGTACCCAAAATTGCTGTTGTGGGGAGGGTAGCCACACGCTTCGATG
ecDNA-tail	CCCGCGTTAACCATACACCGGGGTACTCGCGTCTGGAACGACGGATTCAGACCTCAAAGGCCGAGTGCAGGACGTTGTCGTTCATGGTAGCCACACGCTTCGATG
ecDNA-tail	CCCGCGTTAACCATACACCGGGGTACTCGCGTCTGGAACGACGGATTCAGCCATCCTAACCGTTTCCGGACAAGGCAGTGGGCTTAGGTAGCCACACGCTTCGATG
ecDNA-tail	CCCGCGTTAACCATACACCGGGGTACTCGCGTCTGGAACGACGGATTCAGCACTTCCCGTGCATGAACTAGACACGGCATGGCTGGGTAGCCACACGCTTCGATG
ecDNA-tail	CCCGCGTTAACCATACACCGGGGTACTCGCGTCTGGAACGACGGATTCAGCGCTGGCTCTTTTCAGCCTCCCAATGCTGCAAGTCGGTAGCCACACGCTTCGATG
ecDNA-tail	CCCGCGTTAACCATACACCGGGGTACTCGCGTCTGGAACGACGGATTCAGGCTGGGGCCACCCTCACTTACCCAGAAGTCCAAATGGTAGCCACACGCTTCGATG
ecDNA-tail	CCCGCGTTAACCATACACCGGGGTACTCGCGTCTGGAACGACGGATTCAGCCAAGTGCAGGAACTGGGTGGGACTATGGCAGGAGGGTAGCCACACGCTTCGATG
ecDNA-tail	CCCGCGTTAACCATACACCGGGGTACTCGCGTCTGGAACGACGGATTCAGGTTAGACTCAGCAACATGCCCAGCCTGGAACTCTTGGTAGCCACACGCTTCGATG
ecDNA-tail	CCCGCGTTAACCATACACCGGGGTACTCGCGTCTGGAACGACGGATTCAGGGGCTCACTCACGTGAGATCGGCGTCTTTAGAGGAGGTAGCCACACGCTTCGATG
ecDNA-tail	CCCGCGTTAACCATACACCGGGGTACTCGCGTCTGGAACGACGGATTCAGCATCTGCTACCACCTTCTGGATGGCTTTGCCTACCGGTAGCCACACGCTTCGATG
ecDNA-tail	CCCGCGTTAACCATACACCGGGGTACTCGCGTCTGGAACGACGGATTCAGCACCCATGTCAGTTGCACCTGTAATGTCAAACAGTGGTAGCCACACGCTTCGATG
ecDNA-tail	CCCGCGTTAACCATACACCGGGGTACTCGCGTCTGGAACGACGGATTCAGCCTCAGAGTGGGGCATAGTCCACTGGCAACCAGAAGGTAGCCACACGCTTCGATG
ecDNA-tail	CCCGCGTTAACCATACACCGGGGTACTCGCGTCTGGAACGACGGATTCAGCATTCTACTCCCCTCTGACTGACAAGAGGGGAGGCGGTAGCCACACGCTTCGATG
ecDNA-tail	CCCGCGTTAACCATACACCGGGGTACTCGCGTCTGGAACGACGGATTCAGGCTCGGGCAGCAAGCAGCAAACAACACCAGAGTTAGGTAGCCACACGCTTCGATG
ecDNA-tail	CCCGCGTTAACCATACACCGGGGTACTCGCGTCTGGAACGACGGATTCAGCCTGACATCGAGAGGCCACCGTCATCGTCTTCCATGGTAGCCACACGCTTCGATG
ecDNA-tail	CCCGCGTTAACCATACACCGGGGTACTCGCGTCTGGAACGACGGATTCAGTTACTTTTGGATGTGCTTTGTGATACTCAGAAGAGACCTGCGGTAGCCACACGCTTCGATG
ecDNA-tail	CCCGCGTTAACCATACACCGGGGTACTCGCGTCTGGAACGACGGATTCAGCGATGCCCCTCCTTGCACGCATCACTCGTTTTCTCGGTAGCCACACGCTTCGATG
ecDNA-tail	CCCGCGTTAACCATACACCGGGGTACTCGCGTCTGGAACGACGGATTCAGCGGTGTCTGTCCCTCAAGATGGCCACTACTGCCACGGTAGCCACACGCTTCGATG
ecDNA-tail	CCCGCGTTAACCATACACCGGGGTACTCGCGTCTGGAACGACGGATTCAGTTTTGGCCTCACTTAGCAGCAAGGTCTCAAACTTACAGGTAGCCACACGCTTCGATG
ecDNA-tail	CCCGCGTTAACCATACACCGGGGTACTCGCGTCTGGAACGACGGATTCAGCTGGCTTTTGTTACACTCCTGCTCAGAAGCCAGTGGGTAGCCACACGCTTCGATG
ecDNA-tail	CCCGCGTTAACCATACACCGGGGTACTCGCGTCTGGAACGACGGATTCAGCAAGCTGTCTTCAGCCCTCCATTGTCATCAACTTGGGTAGCCACACGCTTCGATG
ecDNA-tail	CCCGCGTTAACCATACACCGGGGTACTCGCGTCTGGAACGACGGATTCAGCCCGAAGACACAGTGGCCTTCCTCAGGGACATTTCGGTAGCCACACGCTTCGATG
ecDNA-tail	CCCGCGTTAACCATACACCGGGGTACTCGCGTCTGGAACGACGGATTCAGACCCATGGCCTGTTTTCCTAAACCCCACATCCCAGGGTAGCCACACGCTTCGATG
ecDNA-tail	CCCGCGTTAACCATACACCGGGGTACTCGCGTCTGGAACGACGGATTCAGCCTCAAATCCCTATAAATTCCCTTTCTGGCTGAATGCAGTGGTAGCCACACGCTTCGATG
ecDNA-tail	CCCGCGTTAACCATACACCGGGGTACTCGCGTCTGGAACGACGGATTCAGGGGCCTTTTGCCTTCCAGCCACACTCCTTGGTTTTGGTAGCCACACGCTTCGATG
ecDNA-tail	CCCGCGTTAACCATACACCGGGGTACTCGCGTCTGGAACGACGGATTCAGGGTTGAAGTGGCAGGCGTCAGGTGTACAAGGCAGATTGGTAGCCACACGCTTCGATG
ecDNA-tail	CCCGCGTTAACCATACACCGGGGTACTCGCGTCTGGAACGACGGATTCAGGGGAAGAGGCCTCAAGCCCTTCTCGCCTTAAGAGCGGTAGCCACACGCTTCGATG
ecDNA-tail	CCCGCGTTAACCATACACCGGGGTACTCGCGTCTGGAACGACGGATTCAGCTGGATGAGAGGTGGGGTCGCTCAATGTAGGGCTTGGTAGCCACACGCTTCGATG
ecDNA-tail	CCCGCGTTAACCATACACCGGGGTACTCGCGTCTGGAACGACGGATTCAGTCACACACACCCCTGGAACACAGAAGCCTTTCCAAGGTAGCCACACGCTTCGATG
ecDNA-tail	CCCGCGTTAACCATACACCGGGGTACTCGCGTCTGGAACGACGGATTCAGGGATTCTGCCCTGGAATTCCTGTAGAAGGTCCTTGGGTAGCCACACGCTTCGATG
ecDNA-tail	CCCGCGTTAACCATACACCGGGGTACTCGCGTCTGGAACGACGGATTCAGTCCTTTATTCACCCTGGTACCTGGCCTTGGTACCTGGTAGCCACACGCTTCGATG
ecDNA-tail	CCCGCGTTAACCATACACCGGGGTACTCGCGTCTGGAACGACGGATTCAGGGGGCAGGGGAATGTAATTATTTCGATTATTTCGGACTGTGGTAGCCACACGCTTCGATG
ecDNA-tail	CCCGCGTTAACCATACACCGGGGTACTCGCGTCTGGAACGACGGATTCAGGGCCTGCGTGAGGTTGATGCCGCAGACATGTTTTAGGTAGCCACACGCTTCGATG
ecDNA-tail	CCCGCGTTAACCATACACCGGGGTACTCGCGTCTGGAACGACGGATTCAGGAATTAAGTACAAGACTTGGACCTGGAGAATTCCCAGATGGGGTAGCCACACGCTTCGATG
ecDNA-tail	CCCGCGTTAACCATACACCGGGGTACTCGCGTCTGGAACGACGGATTCAGATCCCAGTGGCGTTCTCTGTGCTTCTGTCAAGGCTGGTAGCCACACGCTTCGATG
ecDNA-tail	CCCGCGTTAACCATACACCGGGGTACTCGCGTCTGGAACGACGGATTCAGCAGCGCCTGGATGCTGGCCTCAGACTCATAGGTAGGGTAGCCACACGCTTCGATG
ecDNA-tail	CCCGCGTTAACCATACACCGGGGTACTCGCGTCTGGAACGACGGATTCAGGGGCAGTTGACAGCTGGCTCCAGTTCTCTGACCTTGGTAGCCACACGCTTCGATG
ecDNA-tail	CCCGCGTTAACCATACACCGGGGTACTCGCGTCTGGAACGACGGATTCAGCCACGTCTCACTCGGTTGCCCTCTGGTTCTGCTTTGGTAGCCACACGCTTCGATG
ecDNA-tail	CCCGCGTTAACCATACACCGGGGTACTCGCGTCTGGAACGACGGATTCAGTCCTGTTTCCTGAGGGTGAAGCTTGGTGTATCCTGGGTAGCCACACGCTTCGATG
ecDNA-tail	CCCGCGTTAACCATACACCGGGGTACTCGCGTCTGGAACGACGGATTCAGCTGGGAGCTTGAGGCTGGAATTTCCCCTTACCAGTGGTAGCCACACGCTTCGATG
ecDNA-tail	CCCGCGTTAACCATACACCGGGGTACTCGCGTCTGGAACGACGGATTCAGCCCCAGAGCTGCTGTGGCTGCTGATGATACACAACGGTAGCCACACGCTTCGATG
ecDNA-tail	CCCGCGTTAACCATACACCGGGGTACTCGCGTCTGGAACGACGGATTCAGCCATGCTAGTCAGTTTGTTGTGTGGAGCCACAAGTGGTAGCCACACGCTTCGATG
ecDNA-tail	CCCGCGTTAACCATACACCGGGGTACTCGCGTCTGGAACGACGGATTCAGACTTGAGTTGTCTTATTCTCTCTTAAAGGTAGGGTTGGCCTGGTAGCCACACGCTTCGATG
ecDNA-tail	CCCGCGTTAACCATACACCGGGGTACTCGCGTCTGGAACGACGGATTCAGCCCTTCTCGCCTCATCTTGGTCACAAACTCACCTAGGTAGCCACACGCTTCGATG
ecDNA-tail	CCCGCGTTAACCATACACCGGGGTACTCGCGTCTGGAACGACGGATTCAGTGGGGTTTCTAACACTTAAAGGAAGAAGGAAACAGGAATGCGGTAGCCACACGCTTCGATG
ecDNA-tail	CCCGCGTTAACCATACACCGGGGTACTCGCGTCTGGAACGACGGATTCAGGGGTGGAGTCCCCTTCTTGGAAGCAGTTCCCAGAGGGTAGCCACACGCTTCGATG
ecDNA-tail	CCCGCGTTAACCATACACCGGGGTACTCGCGTCTGGAACGACGGATTCAGGCATAATTCCGGGTCCAGTCAGCTTTTCCAAAGTGGGTAGCCACACGCTTCGATG
ecDNA-tail	CCCGCGTTAACCATACACCGGGGTACTCGCGTCTGGAACGACGGATTCAGCCCCAAAGAGAAGGTTCTTGAGGCGAGACAGTCAGGGTAGCCACACGCTTCGATG
ecDNA-tail	CCCGCGTTAACCATACACCGGGGTACTCGCGTCTGGAACGACGGATTCAGCCTTCTCATCCTGAGAGCCACATTAATGGGTCCTCGGTAGCCACACGCTTCGATG
ecDNA-tail	CCCGCGTTAACCATACACCGGGGTACTCGCGTCTGGAACGACGGATTCAGAAAGAAACTTTCTCTCAAAGCAGTCACTGTTCCTTTGGTCTGGTAGCCACACGCTTCGATG
ecDNA-tail	CCCGCGTTAACCATACACCGGGGTACTCGCGTCTGGAACGACGGATTCAGAACTCATCCAGGATTCACTAATGGTCAGAGGAGTGTTGTGGTAGCCACACGCTTCGATG
ecDNA-tail	CCCGCGTTAACCATACACCGGGGTACTCGCGTCTGGAACGACGGATTCAGAAAAGTGGAGCCACAAAGAAGCCATCTTATGTGGGGGTAGCCACACGCTTCGATG
ecDNA-tail	CCCGCGTTAACCATACACCGGGGTACTCGCGTCTGGAACGACGGATTCAGGTTGGGTCAGGATGAGGGGCAGAGGAAACACTTTCGGTAGCCACACGCTTCGATG
ecDNA-tail	CCCGCGTTAACCATACACCGGGGTACTCGCGTCTGGAACGACGGATTCAGATTCTAATGTAGGAACTGGTGAGAAGAAGGTGACTGAAGCCGGTAGCCACACGCTTCGATG
ecDNA-tail	CCCGCGTTAACCATACACCGGGGTACTCGCGTCTGGAACGACGGATTCAGCCACGAGCCCAGATTAGGGGAGCTCTTGGGAAATCGGTAGCCACACGCTTCGATG
ecDNA-tail	CCCGCGTTAACCATACACCGGGGTACTCGCGTCTGGAACGACGGATTCAGCCAGACAGGAGAGACAGCTCAAGTGTGCACCAAGTGGTAGCCACACGCTTCGATG
ecDNA-tail	CCCGCGTTAACCATACACCGGGGTACTCGCGTCTGGAACGACGGATTCAGGGGGAAGCCAATCCTTGCGATATCTGTGGCAAAACGGTAGCCACACGCTTCGATG
ecDNA-tail	CCCGCGTTAACCATACACCGGGGTACTCGCGTCTGGAACGACGGATTCAGCATGCTGGGGAGAAACCTTACACGTGCGATCAGTGGGTAGCCACACGCTTCGATG
ecDNA-tail	CCCGCGTTAACCATACACCGGGGTACTCGCGTCTGGAACGACGGATTCAGTGTGTGTGGGAAAGACTTCATTCACTATTCAGGTCTCATTGGGTAGCCACACGCTTCGATG
ecDNA-tail	CCCGCGTTAACCATACACCGGGGTACTCGCGTCTGGAACGACGGATTCAGAAATGTGCGCAGTGTGGGAAGGCGTTTTGTCACAGGGTAGCCACACGCTTCGATG
ecDNA-tail	CCCGCGTTAACCATACACCGGGGTACTCGCGTCTGGAACGACGGATTCAGTTCAGTCAGAGCTCCTTACTTATTCGCCATCAGAGGAGGTAGCCACACGCTTCGATG
ecDNA-tail	CCCGCGTTAACCATACACCGGGGTACTCGCGTCTGGAACGACGGATTCAGTCCACACAGAAGTGAAACAGTATGAATGCAAAGAATGTGGGGGTAGCCACACGCTTCGATG
ecDNA-tail	CCCGCGTTAACCATACACCGGGGTACTCGCGTCTGGAACGACGGATTCAGGAGGCCTTACGTATGCAATGAGTGTGGGAAGCGCTGGTAGCCACACGCTTCGATG
ecDNA-tail	CCCGCGTTAACCATACACCGGGGTACTCGCGTCTGGAACGACGGATTCAGCTGAGTTCATACCTTATTCGACACCAGAAAATCCACACTGGGGTAGCCACACGCTTCGATG
ecDNA-tail	CCCGCGTTAACCATACACCGGGGTACTCGCGTCTGGAACGACGGATTCAGAAAATAATCAAAGGGTTCACCAAGAGGGACTCTCCTTGAGGGTAGCCACACGCTTCGATG
ecDNA-tail	CCCGCGTTAACCATACACCGGGGTACTCGCGTCTGGAACGACGGATTCAGAATAATTACTTTCCCGCCCAGTGAGTGATGTTTGGAAATGCGGTAGCCACACGCTTCGATG
ecDNA-tail	CCCGCGTTAACCATACACCGGGGTACTCGCGTCTGGAACGACGGATTCAGCTCAGCCCTTCTCCTCAGCTGTGAGCACTGTCCTCGGTAGCCACACGCTTCGATG
ecDNA-tail	CCCGCGTTAACCATACACCGGGGTACTCGCGTCTGGAACGACGGATTCAGTTTAAGAAGTTTCATCCCCAGTTAAGCAGAGTCCATCCTTGGGTAGCCACACGCTTCGATG
ecDNA-tail	CCCGCGTTAACCATACACCGGGGTACTCGCGTCTGGAACGACGGATTCAGATGTGTTAAGTTGAAGAAAGGTAACTCGTGTATGAACCCCGGGTAGCCACACGCTTCGATG
ecDNA-tail	CCCGCGTTAACCATACACCGGGGTACTCGCGTCTGGAACGACGGATTCAGTGTAATTGGCATCTCTCTTGCTTTGTCCTTTCTATACTGCCGGTAGCCACACGCTTCGATG
ecDNA-tail	CCCGCGTTAACCATACACCGGGGTACTCGCGTCTGGAACGACGGATTCAGCTGCTGCTCCTACTTAGAAGTTGCAGGCAATATCCTGGTAGCCACACGCTTCGATG
ecDNA-tail	CCCGCGTTAACCATACACCGGGGTACTCGCGTCTGGAACGACGGATTCAGTGTCTACTTGATCTGGAGGGCATTGACACCTGGCTGGTAGCCACACGCTTCGATG
ecDNA-tail	CCCGCGTTAACCATACACCGGGGTACTCGCGTCTGGAACGACGGATTCAGGTCTCAATGCGCTACGTAACTCTTCTGTTGTAGCAGTGGTAGCCACACGCTTCGATG
ecDNA-tail	CCCGCGTTAACCATACACCGGGGTACTCGCGTCTGGAACGACGGATTCAGTTTTGGCTAGGACTGTTCGAAAGCAGGCGAGGTAAGGTAGCCACACGCTTCGATG
ecDNA-tail	CCCGCGTTAACCATACACCGGGGTACTCGCGTCTGGAACGACGGATTCAGTTACCTCTGAATTTCATCTGGACATGAACCCCAAAGTCCGGTAGCCACACGCTTCGATG
ecDNA-tail	CCCGCGTTAACCATACACCGGGGTACTCGCGTCTGGAACGACGGATTCAGTTAATTATATTTAAAAGGATCTCCTCTGGCAGGGCGCAGTGGGTAGCCACACGCTTCGATG
ecDNA-tail	CCCGCGTTAACCATACACCGGGGTACTCGCGTCTGGAACGACGGATTCAGAGGAGTTGACAATCCTATTAATTTGGAGTCAGCTACCTGGTGGTAGCCACACGCTTCGATG
ecDNA-tail	CCCGCGTTAACCATACACCGGGGTACTCGCGTCTGGAACGACGGATTCAGGGTGTGCGGCTTCTAGGCTGTGGAGCTCTAGTGTTGGTAGCCACACGCTTCGATG
ecDNA-tail	CCCGCGTTAACCATACACCGGGGTACTCGCGTCTGGAACGACGGATTCAGCCGCCAAGGGCAGAACATATTGCCTTCAAGCCCAAGGTAGCCACACGCTTCGATG
ecDNA-tail	CCCGCGTTAACCATACACCGGGGTACTCGCGTCTGGAACGACGGATTCAGCTACAGGCCACCGCACCCTGAGAACATTGCTCATGGGTAGCCACACGCTTCGATG
ecDNA-tail	CCCGCGTTAACCATACACCGGGGTACTCGCGTCTGGAACGACGGATTCAGTTTTCTGAGGCCATCAGCGCACCTGCTATCTCTGCGGTAGCCACACGCTTCGATG
ecDNA-tail	CCCGCGTTAACCATACACCGGGGTACTCGCGTCTGGAACGACGGATTCAGGTTTCCAGATTGTAAGGCGGGTGGGGACAGGCAGAGGTAGCCACACGCTTCGATG
ecDNA-tail	CCCGCGTTAACCATACACCGGGGTACTCGCGTCTGGAACGACGGATTCAGGGGGATGTGAATTAAGGGGACAGGAACAAGGTGGAGGTAGCCACACGCTTCGATG
ecDNA-tail	CCCGCGTTAACCATACACCGGGGTACTCGCGTCTGGAACGACGGATTCAGGGATGGGAGCAAGGCGAGTGCGGATCTTTTACGTCGGTAGCCACACGCTTCGATG
ecDNA-tail	CCCGCGTTAACCATACACCGGGGTACTCGCGTCTGGAACGACGGATTCAGGGGGATGCTTCCATGGCCTCCACAAGTTATAAAATACTGGTAGCCACACGCTTCGATG
ecDNA-tail	CCCGCGTTAACCATACACCGGGGTACTCGCGTCTGGAACGACGGATTCAGCTCCGTGTGCATGTACATCCCACGCTGTGTCCATGGGTAGCCACACGCTTCGATG
ecDNA-tail	CCCGCGTTAACCATACACCGGGGTACTCGCGTCTGGAACGACGGATTCAGACGGAGTGTTGAAAGAGCTACTTGGAGAATCAGAAAGAAGAGGTAGCCACACGCTTCGATG
ecDNA-tail	CCCGCGTTAACCATACACCGGGGTACTCGCGTCTGGAACGACGGATTCAGCTCCCTACCTGCCACCTTCAACCCCTCTACACCTGGGTAGCCACACGCTTCGATG
ecDNA-tail	CCCGCGTTAACCATACACCGGGGTACTCGCGTCTGGAACGACGGATTCAGTGAGACTTACGGTTTACCAAAGGGGTGCGATGGGCGGTAGCCACACGCTTCGATG
ecDNA-tail	CCCGCGTTAACCATACACCGGGGTACTCGCGTCTGGAACGACGGATTCAGCTTCTGTGTGGTGTCCGCATCCTCTCCTAGCTGGTGGTAGCCACACGCTTCGATG
ecDNA-tail	CCCGCGTTAACCATACACCGGGGTACTCGCGTCTGGAACGACGGATTCAGATAGTTAGAACCTTAGCAGTAAAGGTAACCTGTGCCTTGCGGTAGCCACACGCTTCGATG
ecDNA-tail	CCCGCGTTAACCATACACCGGGGTACTCGCGTCTGGAACGACGGATTCAGTTCTATTGAGGCCCAGTGTCACCAGTACCCATGGAGGTAGCCACACGCTTCGATG
ecDNA-tail	CCCGCGTTAACCATACACCGGGGTACTCGCGTCTGGAACGACGGATTCAGCTTCCGCTCGGGAAGTTTGTAAAAGTCTGGGCTACGGTAGCCACACGCTTCGATG
ecDNA-tail	CCCGCGTTAACCATACACCGGGGTACTCGCGTCTGGAACGACGGATTCAGCTGTTCTTCAGCTTCTTCCGGCTCGGCCTCCTCTTGGTAGCCACACGCTTCGATG
ecDNA-tail	CCCGCGTTAACCATACACCGGGGTACTCGCGTCTGGAACGACGGATTCAGACCCGGTTGCGTATCCTCTTGAAGCTGGTTTCTTCGGTAGCCACACGCTTCGATG
ecDNA-tail	CCCGCGTTAACCATACACCGGGGTACTCGCGTCTGGAACGACGGATTCAGATAGACACTTTCCACACCTGTGTCTCCAGCCCTATGGTAGCCACACGCTTCGATG
ecDNA-tail	CCCGCGTTAACCATACACCGGGGTACTCGCGTCTGGAACGACGGATTCAGCGAAGGGGAGGAGGCAGAAACCCGAGATTCGCTTCGGTAGCCACACGCTTCGATG
ecDNA-tail	CCCGCGTTAACCATACACCGGGGTACTCGCGTCTGGAACGACGGATTCAGACTGAACCATTTGCCTCCTTGCCATTCCCACCCTGGGTAGCCACACGCTTCGATG
ecDNA-tail	CCCGCGTTAACCATACACCGGGGTACTCGCGTCTGGAACGACGGATTCAGCCCCATCCTGTTTTGCTGCTTTCTCATTTGTTCATCAGGTAGCCACACGCTTCGATG
ecDNA-tail	CCCGCGTTAACCATACACCGGGGTACTCGCGTCTGGAACGACGGATTCAGCTCCCGTATTAAACTTTGTTGCATTACACATGAAACCACGGGGTAGCCACACGCTTCGATG
ecDNA-tail	CCCGCGTTAACCATACACCGGGGTACTCGCGTCTGGAACGACGGATTCAGTTCCTGGCCTATCTCACGGTTCTCCCTGACTCTGCGGTAGCCACACGCTTCGATG
ecDNA-tail	CCCGCGTTAACCATACACCGGGGTACTCGCGTCTGGAACGACGGATTCAGTTTATCACTGTGGTCATTGCTACTTGCTAGAGGAACTCAGCGGTAGCCACACGCTTCGATG
ecDNA-tail	CCCGCGTTAACCATACACCGGGGTACTCGCGTCTGGAACGACGGATTCAGGAAGGAGAAAGGGAATGTCTGTGTACCTGCTGTGCGGTAGCCACACGCTTCGATG
ecDNA-tail	CCCGCGTTAACCATACACCGGGGTACTCGCGTCTGGAACGACGGATTCAGCTCCCCTGACGAGGTAACCAGGCATGGGCTATCTTGGTAGCCACACGCTTCGATG
ecDNA-tail	CCCGCGTTAACCATACACCGGGGTACTCGCGTCTGGAACGACGGATTCAGGCTGGCCTCTTCTGCATCTTGGGGCTCTGAGCTTTAGGTAGCCACACGCTTCGATG
ecDNA-tail	CCCGCGTTAACCATACACCGGGGTACTCGCGTCTGGAACGACGGATTCAGGCTGGGGCCCTAAGGTTTAGGGGATCTTGTGGCTTGGTAGCCACACGCTTCGATG
ecDNA-tail	CCCGCGTTAACCATACACCGGGGTACTCGCGTCTGGAACGACGGATTCAGCTTGTAGCGTACCCGAGAGCATCCTCCTGGCACAGGGTAGCCACACGCTTCGATG
ecDNA-tail	CCCGCGTTAACCATACACCGGGGTACTCGCGTCTGGAACGACGGATTCAGATGTGTTTGCAGCTAAGCTGTTGGCTTTCAGCCAGGGTAGCCACACGCTTCGATG
ecDNA-tail	CCCGCGTTAACCATACACCGGGGTACTCGCGTCTGGAACGACGGATTCAGTCAGAGTTCTTGTTTGTGGAGGTGGCACACTGTACGGTAGCCACACGCTTCGATG
ecDNA-tail	CCCGCGTTAACCATACACCGGGGTACTCGCGTCTGGAACGACGGATTCAGCCAGCTGTCCCTTAAAGATATGTTGGCCCCTCACCGGTAGCCACACGCTTCGATG
ecDNA-tail	CCCGCGTTAACCATACACCGGGGTACTCGCGTCTGGAACGACGGATTCAGGGCATTCCCAGGCCGGCTATACCCGCTTACATTTCGGTAGCCACACGCTTCGATG
ecDNA-tail	CCCGCGTTAACCATACACCGGGGTACTCGCGTCTGGAACGACGGATTCAGCTTCCCACCCAGACCTGTGGGCTGAGCCTTCTTTTGGTAGCCACACGCTTCGATG
ecDNA-tail	CCCGCGTTAACCATACACCGGGGTACTCGCGTCTGGAACGACGGATTCAGCCTGGCGTCTTAGGCTGATGCACAACTGCTCTGAGGGTAGCCACACGCTTCGATG
ecDNA-tail	CCCGCGTTAACCATACACCGGGGTACTCGCGTCTGGAACGACGGATTCAGGAAACTTTTCTCTCCTTTGAGAAGGATTTTGCAGCCCCGGTAGCCACACGCTTCGATG
ecDNA-tail	CCCGCGTTAACCATACACCGGGGTACTCGCGTCTGGAACGACGGATTCAGCAGACACACAGCTGCTCTCTAAATTAGACAGGCATTAGAGGGTAGCCACACGCTTCGATG
ecDNA-tail	CCCGCGTTAACCATACACCGGGGTACTCGCGTCTGGAACGACGGATTCAGCCTGAGGCTGGAGTGACACTTGAAGCCTGCACCTAGGTAGCCACACGCTTCGATG
ecDNA-tail	CCCGCGTTAACCATACACCGGGGTACTCGCGTCTGGAACGACGGATTCAGGTGGCTCTGGGTAGGAGTTTGCTCCACGTCCTTGTGGTAGCCACACGCTTCGATG
ecDNA-tail	CCCGCGTTAACCATACACCGGGGTACTCGCGTCTGGAACGACGGATTCAGGGGTTGCTCTTGGGGCAGTTGTCAGCAGGGTTTTGGGTAGCCACACGCTTCGATG
ecDNA-tail	CCCGCGTTAACCATACACCGGGGTACTCGCGTCTGGAACGACGGATTCAGGAAGGGAGCCATGGCTCTGAGGCTGAGTGGTTGAGGGTAGCCACACGCTTCGATG
ecDNA-tail	CCCGCGTTAACCATACACCGGGGTACTCGCGTCTGGAACGACGGATTCAGAATCAGGTGGAGCTACCCGTCTTCTAGACGACATCGGTAGCCACACGCTTCGATG
ecDNA-tail	CCCGCGTTAACCATACACCGGGGTACTCGCGTCTGGAACGACGGATTCAGCCCAGTTGCTTCTGTTGGTTGGCAGGCATGTGTCGGGTAGCCACACGCTTCGATG
ecDNA-tail	CCCGCGTTAACCATACACCGGGGTACTCGCGTCTGGAACGACGGATTCAGGTTGATACCTGTGGCTCATCTGTGTTTCTTTGAACGAGTGGTAGCCACACGCTTCGATG
ecDNA-tail	CCCGCGTTAACCATACACCGGGGTACTCGCGTCTGGAACGACGGATTCAGCTGTGGGCCACTGGCTCTGTGTAAGGGTGTCTGTTGGTAGCCACACGCTTCGATG
ecDNA-tail	CCCGCGTTAACCATACACCGGGGTACTCGCGTCTGGAACGACGGATTCAGCGGCGAGAAAGAGCCAGGGAAGGAAGCAGCTTTAGGGTAGCCACACGCTTCGATG
ecDNA-tail	CCCGCGTTAACCATACACCGGGGTACTCGCGTCTGGAACGACGGATTCAGGCAGAAGTCCAACCTTCTCAGACACCAGCTGGTGCGGTAGCCACACGCTTCGATG
ecDNA-tail	CCCGCGTTAACCATACACCGGGGTACTCGCGTCTGGAACGACGGATTCAGACTGTGGGAAAGGCTTCCGTCACCTGGGGTTCTTCGGTAGCCACACGCTTCGATG
ecDNA-tail	CCCGCGTTAACCATACACCGGGGTACTCGCGTCTGGAACGACGGATTCAGAGTTGCTCTTCAGCCTGGAAAATCAACCTGAATTCAGAGGTAGCCACACGCTTCGATG
ecDNA-tail	CCCGCGTTAACCATACACCGGGGTACTCGCGTCTGGAACGACGGATTCAGCTGCCCGGTCTGGCTTCCCTTCTTGTCTCTGTCTTGGTAGCCACACGCTTCGATG
ecDNA-tail	CCCGCGTTAACCATACACCGGGGTACTCGCGTCTGGAACGACGGATTCAGATACTGAACCTCATTCAAGGATTAGGAGTGGTGGTTAGGTGGTAGCCACACGCTTCGATG
ecDNA-tail	CCCGCGTTAACCATACACCGGGGTACTCGCGTCTGGAACGACGGATTCAGGGGGAAGAGGTGACCTCTTTGTTTTAAACTTAAGGTGTCTGGTAGCCACACGCTTCGATG
ecDNA-tail	CCCGCGTTAACCATACACCGGGGTACTCGCGTCTGGAACGACGGATTCAGAAAATCTGCCAGTGGTGTTCCCAAGGGAAGACCCCGGTAGCCACACGCTTCGATG
ecDNA-tail	CCCGCGTTAACCATACACCGGGGTACTCGCGTCTGGAACGACGGATTCAGTCCAGCCAACAGATGCATATGTAATGTTGGAATCAGAAACGGGTAGCCACACGCTTCGATG
ecDNA-tail	CCCGCGTTAACCATACACCGGGGTACTCGCGTCTGGAACGACGGATTCAGGGAATTGGCTGCTAGCGGTGATGGTGACACAGGGTTAGGTAGCCACACGCTTCGATG
ecDNA-tail	CCCGCGTTAACCATACACCGGGGTACTCGCGTCTGGAACGACGGATTCAGGAAGATTGTAGAGAGCAGCTGTCGGTCATGGAGTCGGTAGCCACACGCTTCGATG
ecDNA-tail	CCCGCGTTAACCATACACCGGGGTACTCGCGTCTGGAACGACGGATTCAGGGGGTGCCTTTCTCTTACAGAGTCCAGGCTGGTAAGGTAGCCACACGCTTCGATG
ecDNA-tail	CCCGCGTTAACCATACACCGGGGTACTCGCGTCTGGAACGACGGATTCAGGCTGGTGTCTCGGCAGTAGATGCGGCGGATCATAAGGTAGCCACACGCTTCGATG
ecDNA-tail	CCCGCGTTAACCATACACCGGGGTACTCGCGTCTGGAACGACGGATTCAGGCTGTCACTTTGTGACGCTCTTGTGCAGGATTAAAGGTAGCCACACGCTTCGATG
ecDNA-tail	CCCGCGTTAACCATACACCGGGGTACTCGCGTCTGGAACGACGGATTCAGCTTGCTCTTGGTGGCCTCATCATCCAGGGCTCACAGGTAGCCACACGCTTCGATG
ecDNA-tail	CCCGCGTTAACCATACACCGGGGTACTCGCGTCTGGAACGACGGATTCAGTGGGTCGCTGAAGAAGGTCAGGTCCACAGAAAAGGGGTAGCCACACGCTTCGATG
ecDNA-tail	CCCGCGTTAACCATACACCGGGGTACTCGCGTCTGGAACGACGGATTCAGGACACTTGCCTGGCCTTTGTGTTAGCGCTCAGCACGGTAGCCACACGCTTCGATG
ecDNA-tail	CCCGCGTTAACCATACACCGGGGTACTCGCGTCTGGAACGACGGATTCAGGAAGGAGTCCATGGTGCTAGGAGGAGGAGTTGCATGGTAGCCACACGCTTCGATG
ecDNA-tail	CCCGCGTTAACCATACACCGGGGTACTCGCGTCTGGAACGACGGATTCAGATCATAAACTCTACTCACTGTTGTTCTGGGTGTTCATGGGGGGTAGCCACACGCTTCGATG
ecDNA-tail	CCCGCGTTAACCATACACCGGGGTACTCGCGTCTGGAACGACGGATTCAGCCATTGGGACCCTTCAAACGAAGAGTGTGCGTGTGGGTAGCCACACGCTTCGATG
ecDNA-tail	CCCGCGTTAACCATACACCGGGGTACTCGCGTCTGGAACGACGGATTCAGTAGCTCGCTTCGTTGTGTTTGTATCTGTGACCTCTGGTAGCCACACGCTTCGATG
ecDNA-tail	CCCGCGTTAACCATACACCGGGGTACTCGCGTCTGGAACGACGGATTCAGTTTGGGGAATGTGAAATGGGTGGGTTTTGAGCTGGGGTAGCCACACGCTTCGATG
ecDNA-tail	CCCGCGTTAACCATACACCGGGGTACTCGCGTCTGGAACGACGGATTCAGATTTTAAAACTTCAGAGGCTCCTTTTCCCGGGGCCGGTAGCCACACGCTTCGATG
ecDNA-tail	CCCGCGTTAACCATACACCGGGGTACTCGCGTCTGGAACGACGGATTCAGAAGCCTGGAGTCCGGTTACAGTGGTAACTCCATGAGGTAGCCACACGCTTCGATG
ecDNA-tail	CCCGCGTTAACCATACACCGGGGTACTCGCGTCTGGAACGACGGATTCAGCTCCCCTCCCCACACGTGCACACTTAGGAAGTGTGGGTAGCCACACGCTTCGATG
ecDNA-tail	CCCGCGTTAACCATACACCGGGGTACTCGCGTCTGGAACGACGGATTCAGCAATCCAAACAAAGGCAGAGCAGCCCCGCCTTAGGGGTAGCCACACGCTTCGATG
ecDNA-tail	CCCGCGTTAACCATACACCGGGGTACTCGCGTCTGGAACGACGGATTCAGTTTTGCAACTCCGGATGTGGGAGATGACAAAACCAGGTAGCCACACGCTTCGATG
ecDNA-tail	CCCGCGTTAACCATACACCGGGGTACTCGCGTCTGGAACGACGGATTCAGCCATGCAAAGAGGGGAAAGGGCGGAAACAATTTATGGTAGCCACACGCTTCGATG
ecDNA-tail	CCCGCGTTAACCATACACCGGGGTACTCGCGTCTGGAACGACGGATTCAGGCAGTAGGACACGGTCTCCATCGCCCATCACCTTCGGTAGCCACACGCTTCGATG
ecDNA-tail	CCCGCGTTAACCATACACCGGGGTACTCGCGTCTGGAACGACGGATTCAGCTAAAGGGGCCTGAGGTCTGTCACCTGGACACGTGGGTAGCCACACGCTTCGATG
ecDNA-tail	CCCGCGTTAACCATACACCGGGGTACTCGCGTCTGGAACGACGGATTCAGCAGGTTGGGAGAGGAGAGATGTCTGAAGGGAAATACAGGTAGCCACACGCTTCGATG
ecDNA-tail	CCCGCGTTAACCATACACCGGGGTACTCGCGTCTGGAACGACGGATTCAGCCTTGTTCTTCAGGGCAGGTCCTCCTGGCCAAATCGGTAGCCACACGCTTCGATG
ecDNA-tail	CCCGCGTTAACCATACACCGGGGTACTCGCGTCTGGAACGACGGATTCAGTTCCATCTCTCCCTTTAATCCCATAGATAAAATCCAGCCCTGGTAGCCACACGCTTCGATG
ecDNA-tail	CCCGCGTTAACCATACACCGGGGTACTCGCGTCTGGAACGACGGATTCAGGCTCACGTCCTCTTCCTTGCTCGAGTACTGCCCTGGGTAGCCACACGCTTCGATG
ecDNA-tail	CCCGCGTTAACCATACACCGGGGTACTCGCGTCTGGAACGACGGATTCAGCCCCGGGGTTCTGATTGGTCTGATGTGAAGAGAGAGGTAGCCACACGCTTCGATG
ecDNA-tail	CCCGCGTTAACCATACACCGGGGTACTCGCGTCTGGAACGACGGATTCAGGTTCCCTTGGCCAATACATCAGGCAACTTTTGTCTGGTAGCCACACGCTTCGATG
ecDNA-tail	CCCGCGTTAACCATACACCGGGGTACTCGCGTCTGGAACGACGGATTCAGGCTCTCCAGGAAATACAGCACAAAGGGTAAAGCCCGGTAGCCACACGCTTCGATG
ecDNA-tail	CCCGCGTTAACCATACACCGGGGTACTCGCGTCTGGAACGACGGATTCAGCCTTACTGCCCCTACTCCTGTGGAATGAGCTTTCCGGTAGCCACACGCTTCGATG
ecDNA-tail	CCCGCGTTAACCATACACCGGGGTACTCGCGTCTGGAACGACGGATTCAGCCAACATGGAGTCGGGGTAGCCCTGAAGTCCTCAGGGTAGCCACACGCTTCGATG
ecDNA-tail	CCCGCGTTAACCATACACCGGGGTACTCGCGTCTGGAACGACGGATTCAGCGTGTGTGTGCTCCTCATCGTGTGGAGTCGTCCTGGGTAGCCACACGCTTCGATG
ecDNA-tail	CCCGCGTTAACCATACACCGGGGTACTCGCGTCTGGAACGACGGATTCAGTTTCCAGCAACCGCATGCTGTCCCATGAATGTGTCGGTAGCCACACGCTTCGATG
ecDNA-tail	CCCGCGTTAACCATACACCGGGGTACTCGCGTCTGGAACGACGGATTCAGAAGGTACACAATGGATTCCTAGAGGTCGATCTGCTGAGGTAGCCACACGCTTCGATG
ecDNA-tail	CCCGCGTTAACCATACACCGGGGTACTCGCGTCTGGAACGACGGATTCAGCAGCCAACAAAATCAGGAGCGTTCCACACTCCCAGGGTAGCCACACGCTTCGATG
ecDNA-tail	CCCGCGTTAACCATACACCGGGGTACTCGCGTCTGGAACGACGGATTCAGGCAGCATGGCTGTCTTCAGACACGCATCGGCATTTGGTAGCCACACGCTTCGATG
ecDNA-tail	CCCGCGTTAACCATACACCGGGGTACTCGCGTCTGGAACGACGGATTCAGACGTTTGGATCTTTATTCACAAAGAACCAACCTTCCAGACTGGTAGCCACACGCTTCGATG
ecDNA-tail	CCCGCGTTAACCATACACCGGGGTACTCGCGTCTGGAACGACGGATTCAGCGGAGAGCTGACCCTCCACGGAGGGGCATTTTAATGGTAGCCACACGCTTCGATG
ecDNA-tail	CCCGCGTTAACCATACACCGGGGTACTCGCGTCTGGAACGACGGATTCAGCATTCAGGGAAAGCAGGCGCTGAGCTCTCTTGCAGGGTAGCCACACGCTTCGATG
ecDNA-tail	CCCGCGTTAACCATACACCGGGGTACTCGCGTCTGGAACGACGGATTCAGGGGGCCACGCCTTTATTAACCATTGCATTATCCCCGGTAGCCACACGCTTCGATG
ecDNA-tail	CCCGCGTTAACCATACACCGGGGTACTCGCGTCTGGAACGACGGATTCAGGAAGAGATCCCAGAGCCCTCGAGTGACTGCACCAGGGTAGCCACACGCTTCGATG
ecDNA-tail	CCCGCGTTAACCATACACCGGGGTACTCGCGTCTGGAACGACGGATTCAGGATGGGACCCTGGAGTCCATGCTCGATAGCACCAAGGTAGCCACACGCTTCGATG
ecDNA-tail	CCCGCGTTAACCATACACCGGGGTACTCGCGTCTGGAACGACGGATTCAGGACCTTCGCTGTCCGTCTGGGTGCGCCTAACATTAGGTAGCCACACGCTTCGATG
ecDNA-tail	CCCGCGTTAACCATACACCGGGGTACTCGCGTCTGGAACGACGGATTCAGCGCACAACTCTCTCATCTTGAGTCGCCCGTGACTGGGTAGCCACACGCTTCGATG
ecDNA-tail	CCCGCGTTAACCATACACCGGGGTACTCGCGTCTGGAACGACGGATTCAGTTCAGACGGACTCCGGACGTGCTTCTGAATCTCACGGTAGCCACACGCTTCGATG
ecDNA-tail	CCCGCGTTAACCATACACCGGGGTACTCGCGTCTGGAACGACGGATTCAGCTTCCCTGGAGCATTCGCCTCTTCAGGGACCCTTGGGTAGCCACACGCTTCGATG
ecDNA-tail	CCCGCGTTAACCATACACCGGGGTACTCGCGTCTGGAACGACGGATTCAGCCCCGTGGGAATTGGGGTTCCTGAAGTATGGAGTCGGTAGCCACACGCTTCGATG
ecDNA-tail	CCCGCGTTAACCATACACCGGGGTACTCGCGTCTGGAACGACGGATTCAGATTTGCTGGGATGTGGGCAGATTTGAGGATCTTTGGGTAGCCACACGCTTCGATG
ecDNA-tail	CCCGCGTTAACCATACACCGGGGTACTCGCGTCTGGAACGACGGATTCAGTTTGTGGTGGAGGTCGTCTGGTGGCTCATGGACATGGTAGCCACACGCTTCGATG
ecDNA-tail	CCCGCGTTAACCATACACCGGGGTACTCGCGTCTGGAACGACGGATTCAGAGGCTCATGTGTAGGGGTGCTTAATGCCCAGCGTTGGTAGCCACACGCTTCGATG
ecDNA-tail	CCCGCGTTAACCATACACCGGGGTACTCGCGTCTGGAACGACGGATTCAGGCCACTGGAGGGTCTCGGTTGCTCTTGGCCTTTAAAGGTAGCCACACGCTTCGATG
ecDNA-tail	CCCGCGTTAACCATACACCGGGGTACTCGCGTCTGGAACGACGGATTCAGCTCTCCTCTGTCGAGGCGTCCTGGAGGCTTTCTTCGGTAGCCACACGCTTCGATG
ecDNA-tail	CCCGCGTTAACCATACACCGGGGTACTCGCGTCTGGAACGACGGATTCAGCCCTAGTCTAGTGCGGACACTCCTGTCCCTGCAACGGTAGCCACACGCTTCGATG
ecDNA-tail	CCCGCGTTAACCATACACCGGGGTACTCGCGTCTGGAACGACGGATTCAGGTCTCTGGGGTTCACCAGGTCCTGCACCATCCATGGGTAGCCACACGCTTCGATG
ecDNA-tail	CCCGCGTTAACCATACACCGGGGTACTCGCGTCTGGAACGACGGATTCAGCCCTCAGATACAGGCTGGCAAACTGGAAAGGCCCTGGTAGCCACACGCTTCGATG
ecDNA-tail	CCCGCGTTAACCATACACCGGGGTACTCGCGTCTGGAACGACGGATTCAGTCCTCTTTGTTTCAGCACCCTGGGCCCAACCTGAAGGTAGCCACACGCTTCGATG
ecDNA-tail	CCCGCGTTAACCATACACCGGGGTACTCGCGTCTGGAACGACGGATTCAGCCAGGTACCTCAGAACCCAGGCCAGATCCACACAAGGTAGCCACACGCTTCGATG
ecDNA-tail	CCCGCGTTAACCATACACCGGGGTACTCGCGTCTGGAACGACGGATTCAGGGGCCATAACTGCACTGCCACACCTCTCCAGGTATGGTAGCCACACGCTTCGATG
ecDNA-tail	CCCGCGTTAACCATACACCGGGGTACTCGCGTCTGGAACGACGGATTCAGCTCCTTGGGGACCCTCATTCCTGAGTCCATGCCTCGGTAGCCACACGCTTCGATG
ecDNA-tail	CCCGCGTTAACCATACACCGGGGTACTCGCGTCTGGAACGACGGATTCAGCACGTGTCCCCACCGAAGGGGCTCAAGTAAGTGACGGTAGCCACACGCTTCGATG
ecDNA-tail	CCCGCGTTAACCATACACCGGGGTACTCGCGTCTGGAACGACGGATTCAGCCAGGGTGGATGGGCCTGGAGTACCTGGGTCTATAGGTAGCCACACGCTTCGATG
ecDNA-tail	CCCGCGTTAACCATACACCGGGGTACTCGCGTCTGGAACGACGGATTCAGGGGAGACCTGGGGTACCTGAGTCTGTAGCCCACATGGTAGCCACACGCTTCGATG
ecDNA-tail	CCCGCGTTAACCATACACCGGGGTACTCGCGTCTGGAACGACGGATTCAGTACCTGTACCTCAGCTACAGTATCTGAGTCTGTAGCCCGGTAGCCACACGCTTCGATG
ecDNA-tail	CCCGCGTTAACCATACACCGGGGTACTCGCGTCTGGAACGACGGATTCAGGAGTCCACCAGGTAGCCCCAGTAGGACAGGGAGAGGGTAGCCACACGCTTCGATG
ecDNA-tail	CCCGCGTTAACCATACACCGGGGTACTCGCGTCTGGAACGACGGATTCAGAACAGCACACGGATGGTGCCCTTATGGGAGAGAGCGGTAGCCACACGCTTCGATG
ecDNA-tail	CCCGCGTTAACCATACACCGGGGTACTCGCGTCTGGAACGACGGATTCAGCTCCCCAGACCTCACCCATGATTTCCCCGTGGATTGGTAGCCACACGCTTCGATG
ecDNA-tail	CCCGCGTTAACCATACACCGGGGTACTCGCGTCTGGAACGACGGATTCAGAAGCTGAAAGTTACAACCGCATGCAACAAAACTTATTGTGAGGTAGCCACACGCTTCGATG
ecDNA-tail	CCCGCGTTAACCATACACCGGGGTACTCGCGTCTGGAACGACGGATTCAGGCACCGTAGTGGACCCTCGCATTGTCCGGAGATACGGTAGCCACACGCTTCGATG
ecDNA-tail	CCCGCGTTAACCATACACCGGGGTACTCGCGTCTGGAACGACGGATTCAGGGACCCAGGATGGGAAGGAGGAGCCTCATGTCTGTAGGTAGCCACACGCTTCGATG
ecDNA-tail	CCCGCGTTAACCATACACCGGGGTACTCGCGTCTGGAACGACGGATTCAGCCGGAGGACTGGTGAGGTCGTGGCCATCAAGAAAAGGTAGCCACACGCTTCGATG
[truncated: 122 more rows]
